# Supplementary material for: Spatial mapping of juxtacrine axo-glial interactions identifies novel molecules in peripheral myelination
Source: Nat Commun. 2015 Sep 18;6:8303. doi: 10.1038/ncomms9303 (PMC4576721; doi:10.1038/ncomms9303)
Supplement: Supplementary Data 1 — SILAC mass spectrometry data from Schwann cell bodies and pseudopods induced by neuronal membranes. List of proteins identified by two independent SILAC proteomic analyses in Schwann cell pseudopods or cell bodies, after induction by neuronal membranes, as compared to the proteins present in both compartments without stimulus (DMEM only). For SILAC ratio, protein intensities were normalized by the total protein intensities of the cell body or of the pseudopod proteome. [file ncomms9303-s2.xlsx]

## Sheet: 714
SILAC mass spectrometry data derived from Schwann cell bodies or pseudopods induced or non-induced by neuronal membranes
714 proteins were identified with at least two hits.
For each ratio, proteins were first normalized by the total protein intensities of its subcellar fraction (Ps or CB). This normalization was calculated automatically by MaxQuant software as the median of all peptide ratios assigned to the protein.
Proteins with Ps/CB ratio>1.25 and Ps induced/non-induced>1 were selected (cf. Supplementary Data 2 - Sheet 1).
* Posterior Error Probability (indicates the probability of false hit. the smaller the PEP the more certain is the identification of a peptide)
					experiment 1								experiment 2
Uniprot	Protein Names	Gene Names	Mol. Weight [kDa]	PEP*	Ps/CB ratio of proteins induced by neuronal membranes - experiment 1	Ps Silac ratio (induced/non-induced) - experiment 1	Intensity Heavy Ps protein - neuronal membranes	Intensity Light Ps protein - DMEM	CB Silac ratio (induced/non-induced) - experiment 1	Intensity Heavy CB protein - neuronal membranes	Intensity Light CB protein - DMEM		Ps/CB ratio of proteins induced by neuronal membranes - experiment 2	Ps Silac ratio (induced/non-induced) - experiment 2	Intensity Light Ps protein - neuronal membranes	Intensity Heavy Ps protein - DMEM	CB Silac ratio (induced/non-induced) - experiment 2	Intensity Light CB protein - neuronal membranes	Intensity Heavy CB protein - DMEM
					(column H/column J)	(column H/column I)			(column K/column L)				(column P/column S)	(column P/column Q)			(column S/column T)
P20152;E9PZV5	Vimentin	Vim	53.687	0	1.32952	0.18822	2283600000	13086000000	0.45546	1594900000	9743700000		1.18835	1.30117	6273500000	1594400000	1.25756	9050600000	2534400000
P63260;E9Q607;B1ATY0	Actin, cytoplasmic 2;Actin, cytoplasmic 2, N-terminally processed;Gamma-actin;Actin, gamma, cytoplasmic 1	Actg;Actg1;RP23-82I5.1-002	41.792	0	1.06726	0.98609	972080000	3490900000	1.0574	845750000	3042200000		0.972994	0.938174	2243600000	1276900000	1.00619	3953200000	1288600000
P68369;P68373;P05214	Alpha-tubulin 1;Alpha-tubulin isotype M-alpha-1;Tubulin alpha-1 chain;Tubulin alpha-1A chain;Alpha-tubulin 6;Alpha-tubulin isotype M-alpha-6;Tubulin alpha-1C chain;Tubulin alpha-6 chain;Alpha-tubulin 3/7;Alpha-tubulin isotype M-alpha-3/7;Tubulin alpha-3 chain;Tubulin alpha-3/alpha-7 chain	Tuba1;Tuba1a;Tuba1c;Tuba6;Tuba3;Tuba3a;Tuba3b;Tuba7	50.135	0	1.05273	1.048	566990000	1791000000	1.1487	500110000	1598500000		0.820215	0.990491	809400000	442910000	1.0728	1691800000	602310000
P99024	Tubulin beta-5 chain	Tubb5	49.67	0	0.939394	1.0497	426480000	1393100000	1.2882	421560000	1497200000		1.08892	0.951475	718490000	443340000	0.917684	1131200000	444250000
Q8BFZ3	Beta-actin-like protein 2;Kappa-actin	Actbl2	42.004	2.9544e-170	1.37194	1.165	406680000	1512700000	1.0694	275250000	1002600000		1.18804	0.931793	851320000	537540000	0.858148	1228500000	432840000
P48678;P48678-2;P48678-3	Lamin-A/C	Lmn1;Lmna	74.237	0	1.34688	0.61802	266690000	573010000	0.81639	183860000	718890000		0.622623	1.21618	86591000	54769000	1.13567	238430000	91607000
P11499;Q71LX8	Heat shock 84 kDa;Heat shock protein HSP 90-beta;Tumor-specific transplantation 84 kDa antigen;Heat shock protein 84b;Heat shock protein 90 alpha (Cytosolic), class B member 1;MCG18238;Putative uncharacterized protein	Hsp84;Hsp84-1;Hsp90ab1;Hspcb;Hsp84b;mCG_18238	83.28	0	1.79224	0.6896	222100000	1041400000	0.81135	115070000	548060000		1.16544	1.01084	176970000	107290000	1.1232	260330000	91237000
P56480	ATP synthase subunit beta, mitochondrial	Atp5b	56.3	0	0.570116	1.2105	166530000	447160000	1.2644	271230000	796650000		0.593192	1.00347	210170000	114980000	0.869565	607420000	220890000
P06151;D3YZQ9;D3Z736	LDH muscle subunit;L-lactate dehydrogenase A chain;Putative uncharacterized protein Ldha	Ldh1;Ldh-1;Ldha	36.498	3.6831e-167	1.43935	1.2053	157660000	502270000	1.1546	101710000	326440000		1.0071	0.924813	116970000	75924000	0.980681	199120000	82546000
P68033;P68134;P62737;P63268;D3YZY0;D3Z2K3	Actin, alpha cardiac muscle 1;Alpha-cardiac actin;Actin, alpha skeletal muscle;Alpha-actin-1;Actin, aortic smooth muscle;Alpha-actin-2;Actin, gamma-enteric smooth muscle;Alpha-actin-3;Gamma-2-actin;Smooth muscle gamma-actin;Putative uncharacterized protein Actg2	Actc;Actc1;Acta;Acta1;Acta2;Actsa;Actvs;Acta3;Actg2;Actsg	42.019	1.1501e-247	0.979678	1.094	147370000	404060000	1.0506	139680000	557650000		1.92556	0.917768	11096000	5895600	1.44477	9879200	1885500
E9QN87;E9QPE8;Q9QXS1;Q9QXS1-2;E9QK43;E9QQ00;E9QL05;E9PY96;E9QMZ5;E9QLJ5;E9QKX4;E9Q153;Q9QXS1-8;Q9QXS1-7;Q9QXS1-6;Q9QXS1-14;Q9QXS1-4;Q9QXS1-16;Q9QXS1-3;Q9QXS1-5;Q9QXS1-13;Q9QXS1-11;Q9QXS1-12;Q9QXS1-9;Q9QXS1-10;E9QK01;Q9QXS1-15;E9Q3W4	Plectin-1;Plectin-6	Plec1	534.18	0	3.64455	0.80348	145510000	461120000	0.89373	37073000	80967000		0.0233669	0.952381	1457700	82793000	1.26441	106950000	57379000
P63017;Q504P4	Heat shock 70 kDa protein 8;Heat shock cognate 71 kDa protein;Hspa8 protein	Hsc70;Hsc73;Hspa8	70.87	0	1.67546	0.78205	134440000	624070000	0.72763	74508000	317700000		1.97155	1.34405	422460000	54887000	1.4181	367360000	114490000
Q8VDD5	Cellular myosin heavy chain, type A;Myosin heavy chain 9;Myosin heavy chain, non-muscle IIa;Myosin-9;Non-muscle myosin heavy chain A;Non-muscle myosin heavy chain IIa	Myh9	226.37	0	7.26639	0.88833	104470000	226900000	1.1735	13350000	29538000		0.156561	0.860437	12995000	12146000	1.08089	142300000	43880000
Q60932;Q60932-2;F2Z471	Outer mitochondrial membrane protein porin 1;Plasmalemmal porin;Voltage-dependent anion-selective channel protein 1;Voltage-dependent anion-selective channel protein 5	Vdac1;Vdac5	32.351	1.2962e-248	0.736303	1.2291	104440000	242550000	1.2086	131710000	308910000		1.07003	1.19025	30005000	16587000	1.01105	48074000	22792000
P08113;F7C312	94 kDa glucose-regulated protein;Endoplasmic reticulum resident protein 99;Endoplasmin;Heat shock protein 90 kDa beta member 1;Polymorphic tumor rejection antigen 1;Tumor rejection antigen gp96	Grp94;Hsp90b1;Tra1;Tra-1	92.475	0	0.943069	1.0522	99036000	272640000	1.185	97512000	312710000		1.28543	0.962371	110450000	59033000	1.12718	147310000	54551000
P16858;E9PX42;E9Q9E5;E9PX72;E9QAC7;E9Q1S8;E9Q5U3;E9PZL2;E9Q0E3;F8WJL5;D3YU05;F6ZQM8;D3YYI5;D3YUV0;E9PXL6;E9PZH9;D3Z1B7;D3Z0Z9;E9PYX4;E9Q1F8	Glyceraldehyde-3-phosphate dehydrogenase;Putative uncharacterized protein ENSMUSP00000100794;Putative uncharacterized protein Gm7293;Putative uncharacterized protein Gm10291;Putative uncharacterized protein ENSMUSP00000110058;Putative uncharacterized protein ENSMUSP00000050698	Gapd;Gapdh;Gm7293;Gm10291	35.81	0	1.19576	1.1123	94542000	209030000	1.068	73416000	216750000		1.03858	0.937647	125860000	85828000	0.953834	207760000	77356000
P14824;F8WIT2	67 kDa calelectrin;Annexin A6;Annexin VI;Annexin-6;Calphobindin-II;Chromobindin-20;Lipocortin VI;p68;p70;Protein III	Anx6;Anxa6	75.884	0	2.39092	0.6778	88985000	327950000	0.73486	34559000	114460000		0.21745	1.20463	3608900	1566700	1.47625	28453000	9183500
P20029	78 kDa glucose-regulated protein;Heat shock 70 kDa protein 5;Immunoglobulin heavy chain-binding protein	Grp78;Hspa5	72.421	0	1.05611	0.76755	86410000	301650000	0.99292	75974000	301920000		0.669644	1.13596	37376000	22638000	1.22224	95689000	22790000
P62806	Histone H4	H4-12;H4-53;Hist1h4a;Hist1h4b;Hist1h4c;Hist1h4d;Hist1h4f;Hist1h4h;Hist1h4i;Hist1h4j;Hist1h4k;Hist1h4m;Hist2h4;Hist2h4a;Hist4h4	11.367	1.3145e-155	0.529336	1.1256	85384000	312010000	0.82556	149780000	486590000		0.265645	0.957763	76427000	79102000	0.927042	493240000	184690000
P08249	Malate dehydrogenase, mitochondrial	Mdh2;Mor1	35.611	1.4929e-274	1.13799	1.2607	78119000	154100000	1.2334	63742000	191330000		1.11985	0.904895	41590000	29248000	1.02216	63671000	32011000
Q8BTM8;B7FAU9;B7FAV1	Actin-binding protein 280;Alpha-filamin;Endothelial actin-binding protein;Filamin-1;Filamin-A;Non-muscle filamin;Filamin, alpha	Fln;Fln1;Flna;RP23-436K3.1-002;RP23-436K3.1-013	281.22	0	4.23502	1.0094	73886000	226500000	1.0861	16200000	27989000		0.033192	1.24117	2919200	2076600	1.14422	150780000	51621000
Q60930;D3YZT5	Outer mitochondrial membrane protein porin 2;Voltage-dependent anion-selective channel protein 2;Voltage-dependent anion-selective channel protein 6;Putative uncharacterized protein Vdac2	Vdac2;Vdac6	31.732	1.4476e-79	0.732959	1.1383	64719000	180240000	1.1831	81990000	203600000		0.771745	1.10314	33328000	22666000	0.87804	74037000	36647000
Q5SXR6;Q68FD5	Clathrin, heavy polypeptide (Hc);Clathrin heavy chain 1	Cltc;RP23-366M19.3-006	191.98	0	1.33745	0.90285	57807000	221120000	0.94553	40134000	108050000		0.142721	1.12806	5649300	4458400	1.29445	67861000	21896000
Q922R8;Q3TML0	Protein disulfide-isomerase A6	Pdia6	48.1	9.0444e-215	1.10055	1.0989	53352000	40102000	1.1642	45014000	72707000		1.12495	1.0125	37923000	27131000	1.08005	57794000	22927000
P57780;E9Q2W9	Alpha-actinin-4;F-actin cross-linking protein;Non-muscle alpha-actinin 4	Actn4	104.98	0	1.27003	0.92725	52218000	205380000	0.88956	38178000	148580000		1.02988	0.965717	76406000	54442000	1.02102	127190000	38989000
P19324	47 kDa heat shock protein;Collagen-binding protein;Serine protease inhibitor J6;Serpin H1	Cbp1;Hsp47;Serpinh1	46.533	0	0.314073	0.78981	51216000	205200000	0.92624	151420000	469660000		0.664516	1.16701	202800000	83561000	1.11944	523210000	148610000
Q9JHU4	Cytoplasmic dynein 1 heavy chain 1;Cytoplasmic dynein heavy chain 1;Dynein heavy chain, cytosolic	Dhc1;Dnch1;Dnchc1;Dyhc;Dync1h1	532.04	0	7.82316	0.92082	49595000	167080000	0.9615	5886600	19635000		0	#VALUE!	0	0	1.38982	11225000	8624400
Q9DCT1;F8WGW8;Q8CEB6	1,5-anhydro-D-fructose reductase;Aldo-keto reductase family 1 member C-like protein 2;Aldo-keto reductase family 1 member E1;Aldo-keto reductase family 1 member E2;Putative uncharacterized protein	Akr1cl2;Akr1e1;Akr1e2	34.46	0.065165	0.998267	1.21	47114000	157170000	1.2342	43824000	147600000		0.976635	0.871004	59866000	36861000	0.901957	105090000	35072000
Q9CWF2	Tubulin beta-2B chain	Tubb2b	49.953	0	0.900183	1.1534	46573000	79601000	1.0956	48041000	99113000		2.75475	1.23027	68679000	42847000	0.952744	42742000	24538000
P27773	58 kDa glucose-regulated protein;58 kDa microsomal protein;Disulfide isomerase ER-60;Endoplasmic reticulum resident protein 57;Endoplasmic reticulum resident protein 60;Protein disulfide-isomerase A3	Erp;Erp60;Grp58;Pdia3	56.678	1.286e-180	0.582344	0.80299	44056000	128410000	0.84789	70248000	240570000		0.48109	1.34203	12880000	12218000	1.33193	45899000	31442000
Q03265;D3Z6F5	ATP synthase subunit alpha, mitochondrial;ATP synthase, H+ transporting, mitochondrial F1 complex, alpha subunit, isoform 1, isoform CRA_e;Putative uncharacterized protein Atp5a1	Atp5a1;mCG_18273	59.752	0	0.385616	1.2625	41948000	129360000	1.2224	101010000	290400000		0.683473	0.945626	57041000	30490000	0.947598	143080000	44534000
P68372	Tubulin beta-2C chain	Tubb2c	49.83	0	1.71742	1.1234	41197000	91089000	1.2274	22274000	56000000		1.24029	0.835981	58706000	40820000	0.961169	81147000	33492000
P07901	Heat shock 86 kDa;Heat shock protein HSP 90-alpha;Tumor-specific transplantation 86 kDa antigen	Hsp86;Hsp86-1;Hsp90aa1;Hspca	84.787	0	1.05543	0.93023	40528000	170270000	0.83684	35656000	103910000		0.929565	1.0007	21517000	10691000	1.0794	39684000	14814000
Q64727	Metavinculin;Vinculin	Vcl	116.72	0	0.765763	0.99759	40524000	107010000	1.0178	49139000	131820000		1.28638	0.969274	12758000	9614600	1.13263	17003000	14874000
P07356;B0V2N7;B0V2N8;B0V2N5	Annexin A2;Annexin II;Annexin-2;Calpactin I heavy chain;Calpactin-1 heavy chain;Chromobindin-8;Lipocortin II;p36;Placental anticoagulant protein IV;Protein I	Anx2;Anxa2;Cal1h;CT009708.1-003;CT009708.1-004;CT009708.1-005	38.676	0	0.484921	0.94582	39230000	166710000	1.0054	75120000	267700000		1.62849	1.06078	52866000	33543000	1.12595	55655000	20878000
O08553	Dihydropyrimidinase-related protein 2;Unc-33-like phosphoprotein 2	Crmp2;Dpysl2;Ulip2	62.277	0	1.18836	0.89761	38784000	123610000	0.87861	30305000	107290000		0.748776	0.915416	66400000	36556000	1.22356	152030000	46268000
Q04447	B-CK;Creatine kinase B chain;Creatine kinase B-type	Ckb;Ckbb	42.713	1.3081e-127	0.776402	1.0327	37061000	62612000	1.1378	44324000	79804000		2.81209	1.32389	44699000	21907000	1.90636	27251000	6207100
P10126;P62631;D3YZ68;D3Z3I8;B7ZBW3	Elongation factor 1-alpha 1;Elongation factor Tu;Eukaryotic elongation factor 1 A-1;Elongation factor 1-alpha 2;Eukaryotic elongation factor 1 A-2;Statin-S1;Putative uncharacterized protein Eef1a1;Elongation factor 1-alpha	Eef1a;Eef1a1;Eef1a2;Eef1al;Stn;RP23-401L17.3-001	50.113	2.526e-96	0.681583	1.0131	35918000	121410000	1.1363	48933000	151970000		1.62188	0.858074	107450000	69603000	1.06437	113580000	42724000
P48036	Anchorin CII;Annexin A5;Annexin V;Annexin-5;Calphobindin I;Endonexin II;Lipocortin V;Placental anticoagulant protein 4;Placental anticoagulant protein I;Thromboplastin inhibitor;Vascular anticoagulant-alpha	Anx5;Anxa5	35.752	6.3981e-101	0.855553	0.73031	33904000	169840000	0.74795	36797000	172030000		1.36034	1.444	36795000	15900000	1.30307	46372000	18778000
P43277;P15864	H1 VAR.4;H1d;Histone H1.3;H1 VAR.1;H1c;Histone H1.2	H1f3;Hist1h1d;H1f2;Hist1h1c	22.099	2.5705e-166	0.797661	0.3785	33772000	65529000	0.71022	39314000	110260000		1.20379	0.991867	118370000	17761000	1.49312	168580000	46234000
P62259;F6WA09	14-3-3 protein epsilon	Ywhae	29.174	2.3504e-161	0.923392	0.81564	32896000	87497000	0.73714	33080000	91867000		2.02428	1.16992	49014000	31868000	1.44419	41511000	15361000
Q99KI0	Aconitate hydratase, mitochondrial;Citrate hydro-lyase	Aco2	85.462	0	1.62251	1.2927	31980000	65574000	1.314	18302000	40773000		1.62663	0.913325	14937000	7440700	0.927472	15743000	8258100
D3Z576;Q8VHX6;D3YW87;Q8VHX6-2	Putative uncharacterized protein Flnc;ABP-280-like protein;ABP-L;Actin-binding-like protein;Filamin-2;Filamin-C;Gamma-filamin	Flnc;Abpl;Fln2	292.34	0	11.2831	0.66078	31112000	98932000	0.73161	2560400	8842500		0	#VALUE!	0	0	0.75792	15023000	4988900
P35564	Calnexin	Canx	67.277	3.9189e-110	1.22263	0.45436	31049000	120320000	1.0049	23581000	94636000		0.808493	2.06988	827590	599920	0.768344	1754900	724840
P67778;Q5SQG5	Prohibitin	Phb	29.82	5.297e-137	1.52449	2.4149	30575000	15502000	1.2101	18623000	33891000		1.123	1.30261	7286000	4935500	0.923191	11123000	10224000
Q62465	Synaptic vesicle membrane protein VAT-1 homolog	Vat1;Vat-1	43.096	1.697e-149	1.03626	0.73393	26622000	89304000	0.71354	23855000	101130000		1.44576	1.30329	44426000	28030000	1.14154	52681000	26481000
F8WGT0;P26039	Talin-1	Tln;Tln1	272.1	0	5.72625	0.73155	26312000	102440000	0.68124	4266700	18318000		0.0567571	1.9571	1383700	1586800	0.72449	41796000	12517000
P14733	Lamin-B1	Lmnb1	66.785	1.6299e-32	7.06881	1.2208	26180000	11531000	1.1791	3439000	10148000		0.866684	0.66778	1494500	1048100	0.7243	2956300	1753400
Q8CGP2-2;Q8CGP2;P10853;P10854;Q64475;Q64478;Q64525;Q6ZWY9;Q921L4;Q8CBB6;Q8CGP1;P70696	Histone H2B type 1-P;H2B 291A;Histone H2B type 1-F/J/L;H2B 291B;Histone H2B type 1-M;h2B-143;Histone H2B type 1-B;h2B-221;Histone H2B type 1-H;H2b 616;Histone H2B type 2-B;Histone H2B type 1-C/E/G;Histone H2B;Histone H2B type 1-K;Histone H2B type 1-A;Histone H2B, testis;Testis-specific histone H2B	Hist1h2bp;H2b-f;H2b-j;H2b-l;H2b-n;Hist1h2bf;Hist1h2bj;Hist1h2bl;Hist1h2bn;Hist1h2bm;Hist1h2bb;Hist1h2bh;Hist2h2bb;Hist1h2bc;Hist1h2be;Hist1h2bg;Gm13646;LOC665622;mCG_50238;OTTMUSG00000013203;Hist1h2bk;Hist1h2ba;Th2b	15.565	1.0696e-171	0.127586	1.1893	25796000	93024000	1.1519	187740000	619470000		0.251777	0.869414	185440000	119940000	0.967867	1262700000	452040000
Q61598;Q61598-2	GDI-3;Guanosine diphosphate dissociation inhibitor 2;Rab GDP dissociation inhibitor beta	Gdi2;Gdi3	50.537	1.5985e-218	0.908264	0.77644	25601000	81198000	0.90051	26173000	96274000		1.1046	1.16067	12926000	9708600	0.8123	20062000	7255800
E9QK82;P27573	Myelin peripheral protein;Myelin protein P0;Myelin protein zero	Mpz;P0	27.651	3.802e-68	0.928185	0.23574	24963000	48202000	0.63956	24973000	53278000		1.13132	2.76947	33360000	10383000	1.42017	50554000	66063000
P48962	Adenine nucleotide translocator 1;ADP,ATP carrier protein 1;ADP,ATP carrier protein, heart/skeletal muscle isoform T1;ADP/ATP translocase 1;mANC1;Solute carrier family 25 member 4	Anc1;Ant1;Slc25a4	32.904	1.8831e-87	0.470538	1.2629	23793000	79737000	1.3195	46953000	123640000		0.369582	0.99453	16391000	9674800	0.982994	76034000	26489000
P52480;P52480-2	Pyruvate kinase isozymes M1/M2;Pyruvate kinase muscle isozyme	Pk3;Pkm2;Pykm	57.844	9.1803e-130	1.24738	0.89875	22782000	28963000	0.93895	16959000	32823000		4.82692	1.00448	38992000	13004000	1.22354	13849000	7038000
Q91YQ5	Dolichyl-diphosphooligosaccharide--protein glycosyltransferase 67 kDa subunit;Dolichyl-diphosphooligosaccharide--protein glycosyltransferase subunit 1;Ribophorin I;Ribophorin-1	Rpn1	68.527	9.1285e-123	0.66009	1.2185	22763000	35017000	1.2505	32021000	75201000		2.11543	0.913492	5194300	2787900	1.71031	4209600	1941700
Q01853	15S Mg(2+)-ATPase p97 subunit;Transitional endoplasmic reticulum ATPase;Valosin-containing protein	Vcp	89.321	0	1.03003	0.64492	22443000	77805000	0.70078	20232000	83599000		1.07865	1.25428	18517000	12272000	1.25688	29431000	15464000
P24270	Catalase	Cas1;Cas-1;Cat	59.795	3.0409e-185	0.505768	0.65025	21522000	101660000	0.72533	39513000	210440000		0.136368	1.56629	1999300	1309900	1.45041	25135000	18805000
E9Q447;A3KGU5;P16546-2;P16546;A3KGU7	Spectrin alpha 2;Alpha-II spectrin;Fodrin alpha chain;Spectrin alpha chain, brain;Spectrin, non-erythroid alpha chain	RP23-443G7.6-001;Spna2;Spta2;Sptan1;RP23-443G7.6-004	285.34	0	3.70796	0.74204	21407000	77352000	0.85864	5360800	11407000		0	#VALUE!	0	0	1.50723	29622000	14324000
P62908;D3YV43	40S ribosomal protein S3;Putative uncharacterized protein Rps3	Rps3	26.674	2.6282e-133	1.11177	1.0224	20377000	34250000	0.85645	17019000	27795000		2.33625	0.97972	6989100	4660400	1.10201	5128800	4575800
E9Q616;F7BRM2			604.25	4.7699e-99	5.13067	0.46144	20107000	64445000	0.38489	3639000	9404300		0.0485391	0.686295	455520	3181500	0.60076	16089000	4596400
E9PWE8;Q62188;Q3TT92	Dihydropyrimidinase-related protein 3;Unc-33-like phosphoprotein 1;Putative uncharacterized protein	Dpysl3;Drp3;Ulip	73.884	4.4197e-251	2.63276	1.4457	20067000	55133000	1.2862	7077500	15952000		0.369653	0.914244	12874000	14660000	0.904323	59708000	34749000
O55026	CD39 antigen-like 1;Ecto-ATP diphosphohydrolase 2;Ectonucleoside triphosphate diphosphohydrolase 2	Cd39l1;Entpd2	54.319	3.1393e-14	0.910341	1.5708	19840000	60733000	1.2975	20237000	67531000		2.76675	0.818063	15275000	9760100	1.1772	9465100	2902000
P58252	Elongation factor 2	Eef2	95.313	9.2917e-151	1.36156	1.0199	19785000	40686000	0.94012	13493000	53410000		1.1185	0.850123	17925000	12941000	0.9176	27475000	10402000
P43276	H1 VAR.5;H1b;Histone H1.5	H1f5;Hist1h1b	22.576	7.2272e-24	2.06314	0.63294	19041000	5449600	1.0707	8569800	6150200		0.348519	1.9011	583540	289670	1.7934	2870500	997520
Q8VEM8	Phosphate carrier protein, mitochondrial;Phosphate transport protein;Solute carrier family 25 member 3	Slc25a3	39.632	3.3088e-99	0.84662	0.95213	18795000	25821000	1.0889	20614000	28908000		0	#VALUE!	0	0	1.01127	7180700	5382100
P63038;P63038-2	60 kDa chaperonin;60 kDa heat shock protein, mitochondrial;Chaperonin 60;Heat shock protein 60;HSP-65;Mitochondrial matrix protein P1	Hsp60;Hspd1	60.955	0	0.520788	1.0329	18326000	54816000	1.2385	32675000	103830000		0.562908	0.822504	33031000	19245000	0.994036	100600000	28461000
P70227	Inositol 1,4,5-trisphosphate receptor type 3;IP3 receptor isoform 3;Type 3 inositol 1,4,5-trisphosphate receptor	Itpr3	304.27	4.2767e-234	7.19497	1.2521	18206000	49098000	1.1	2349600	6104700		0	#VALUE!	0	0	0.72747	5000300	1228500
P68433;P84228;P84244;F8WI35;E9PV77;E0CZ27	Histone H3.1;Histone H3.2;Histone H3.3	H3.1-221;H3.1-291;H3.1-I;H3a;H3g;H3h;H3i;Hist1h3a;Hist1h3g;Hist1h3h;Hist1h3i;H3.2;H3.2-221;H3.2-614;H3.2-615;H3.2-616;H3-143;H3-53;H3b;H3-B;H3f;H3-F;Hist1h3b;Hist1h3c;Hist1h3d;Hist1h3e;Hist1h3f;Hist2h3b;Hist2h3c1;Hist2h3c2;Hist2h3ca1;Hist2h3ca2;H3.3a;H3.3b;H3f3a;H3f3b	15.404	7.3425e-45	0.409028	0.69791	18023000	49228000	1.1547	40915000	116130000		0.191903	0.8967	83130000	43495000	0.961446	742660000	384210000
P51881	Adenine nucleotide translocator 2;ADP,ATP carrier protein 2;ADP/ATP translocase 2;Solute carrier family 25 member 5	Ant2;Slc25a5	32.931	4.1061e-87	1.15763	1.3014	17763000	43213000	1.2084	14248000	37864000		0.311625	1.00604	2431700	1643500	1.07226	13378000	6560900
A6ZI44;P05064;D3YWI1;Q9CPQ9;D3YV98	Fructose-bisphosphate aldolase;Aldolase 1;Fructose-bisphosphate aldolase A;Muscle-type aldolase;Putative uncharacterized protein Aldoa	Aldoa;mCG_22383;Aldo1	45.12	3.0589e-266	1.24643	0.64722	17606000	49917000	0.65221	13116000	40056000		0.754884	1.23355	16884000	9483000	1.32505	38345000	11175000
P63101	14-3-3 protein zeta/delta;Protein kinase C inhibitor protein 1;SEZ-2	Ywhaz	27.771	0	0.614236	0.68872	17181000	86609000	0.6695	25973000	84886000		0.536269	1.16963	14118000	25447000	1.18797	45134000	28088000
O35129;E9Q313;F6QPR1	B-cell receptor-associated protein BAP37;Prohibitin-2;Repressor of estrogen receptor activity	Bap;Bcap37;Phb2;Rea	33.296	3.0775e-116	0.972194	1.1297	17088000	42932000	1.1306	16321000	37908000		4.78087	1.25554	15069000	9720600	1.00562	5403700	4194900
P22752;Q8BFU2;Q8CGP5;Q8CGP7;Q8R1M2;Q8CGP6;P27661;Q8CGP4	Histone H2A type 1;Histone H2A type 3;Histone H2A type 1-F;Histone H2A type 1-K;Histone H2A.J;Histone H2A type 1-H;Histone H2A.x;Histone H2A	Hist1h2ab;Hist1h2ac;Hist1h2ad;Hist1h2ae;Hist1h2ag;Hist1h2ai;Hist1h2an;Hist1h2ao;Hist3h2a;Hist1h2af;Hist1h2ak;H2afj;Hist1h2ah;H2a.x;H2afx;H2ax;Hist5-2ax;Hist1h2aa;mCG_49751;RP23-462P2.5-001	14.135	4.9092e-146	0.120333	1.2982	16729000	48123000	1.1687	129090000	397050000		0.891725	0.961446	83794000	51682000	0.859033	161100000	67060000
Q6ZQ38	Cullin-associated and neddylation-dissociated protein 1;Cullin-associated NEDD8-dissociated protein 1;p120 CAND1	Cand1;D10Ertd516e;Kiaa0829	136.33	2.3474e-140	0.507642	0.97947	16559000	38157000	0.98508	30289000	50979000		0	#VALUE!	0	0	1.39175	6512400	2311700
P60712;P60710;F8WI82;E9Q1F2;E9Q5F4	Actin, cytoplasmic 1;Actin, cytoplasmic 1, N-terminally processed;Beta-actin	Actb	41.736	0	1.39108	1.0181	16280000	60262000	1.0347	10867000	35613000		1.36875	0.895496	35476000	21254000	1.02739	44435000	12981000
P26041	Membrane-organizing extension spike protein;Moesin	Msn	67.766	6.4336e-169	1.51481	0.64612	16240000	87191000	0.72695	9954900	43035000		0.625966	1.11199	13971000	8129600	1.22904	38264000	17313000
P38647;Q7TSZ0	75 kDa glucose-regulated protein;Heat shock 70 kDa protein 9;Mortalin;p66 MOT;Peptide-binding protein 74;Stress-70 protein, mitochondrial;Heat shock protein 9;Heat shock protein 9A;Putative uncharacterized protein	Grp75;Hsp74;Hspa9;Hspa9a;mCG_123914	73.527	2.132e-293	0.879247	0.96143	16137000	62388000	1.0602	17042000	47979000		1.12138	1.07335	5934700	3916600	1.11897	9073200	5587500
P05202	Aspartate aminotransferase, mitochondrial;Fatty acid-binding protein;Glutamate oxaloacetate transaminase 2;Plasma membrane-associated fatty acid-binding protein;Transaminase A	Got2;Got-2	47.411	2.9366e-131	0.912799	1.1374	16103000	34022000	1.2321	16381000	51912000		1.71548	0.956206	9561800	6607600	0.753012	9555800	3800400
Q8BTS0;Q61656	DEAD (Asp-Glu-Ala-Asp) box polypeptide 5;MCG2872, isoform CRA_a;Putative uncharacterized protein;DEAD box protein 5;DEAD box RNA helicase DEAD1;Probable ATP-dependent RNA helicase DDX5;RNA helicase p68	Ddx5;mCG_2872;RP23-247J12.4-001;Tnz2	69.265	4.2484e-66	1.08215	0.31352	14986000	50900000	0.31404	12859000	62079000		0.925686	2.67315	5145200	1993300	0.52923	9529100	2418400
P05213;P68368	Alpha-tubulin 2;Alpha-tubulin isotype M-alpha-2;Tubulin alpha-1B chain;Tubulin alpha-2 chain;Alpha-tubulin 4;Alpha-tubulin isotype M-alpha-4;Tubulin alpha-4 chain;Tubulin alpha-4A chain	Tuba1b;Tuba2;Tuba4;Tuba4a	50.151	0	1.25108	1.3829	14849000	49274000	1.5209	11021000	34948000		0	#VALUE!	0	0	0.993443	11653000	4395600
P62983;P0CG50;Q8VC46;Q922Z8;P0CG49;Q5SX22;E9QNP0;E9Q5F6;E9Q4P0;E9Q0Z8;P62984;E9Q9J0;F6X7C4	40S ribosomal protein S27a;Ubc protein;Ubiquitin B;60S ribosomal protein L40;CEP52	Rps27a;Uba80;Ubcep1;Ubc;RP23-234K24.1-002;Ubb;Uba52;Ubcep2	17.951	6.6595e-153	0.511558	0.31398	14569000	136670000	0.33433	26445000	181240000		0.698801	3.23729	115120000	28797000	2.32807	282430000	50296000
P24369	Cyclophilin B;CYP-S1;Peptidyl-prolyl cis-trans isomerase B;Rotamase B;S-cyclophilin	Ppib	23.713	1.0824e-73	1.51079	1.4286	14168000	4511400	0.72405	8707900	29873000		0.34498	1.16397	9155700	5994300	1.0797	45500000	13917000
Q62261;Q62261-2	Beta-II spectrin;Embryonic liver fodrin;Fodrin beta chain;Spectrin beta chain, brain 1;Spectrin, non-erythroid beta chain 1	Elf;Spnb2;Spnb-2;Sptb2;Sptbn1	274.22	0	3.33136	0.47015	14106000	82631000	0.51159	3931800	12741000		0	#VALUE!	0	0	1.56316	30737000	8922100
P14152	Cytosolic malate dehydrogenase;Malate dehydrogenase, cytoplasmic	Mdh1;Mor2	36.511	4.7561e-174	1.1449	1.1491	14040000	44771000	0.89872	11387000	34546000		3.762	0.951294	24693000	9010500	0.987752	11253000	4377000
P16330;P16330-2	2,3-cyclic-nucleotide 3-phosphodiesterase	Cnp;Cnp1	47.123	9.2889e-123	1.02003	0.58104	13861000	44654000	0.53751	12618000	56574000		2.16857	1.49459	21802000	6872800	0.69236	17236000	5077100
Q8BMS1	Long chain 3-hydroxyacyl-CoA dehydrogenase;Long-chain enoyl-CoA hydratase;TP-alpha;Trifunctional enzyme subunit alpha, mitochondrial	Hadha	82.669	2.3168e-117	1.22145	1.0067	13420000	48991000	1.0358	10202000	41312000		0.531313	0.934929	2408100	4356200	0.897666	7770300	3399900
O88569;F6U106;O88569-2;O88569-3	Heterogeneous nuclear ribonucleoproteins A2/B1	Hnrnpa2b1;Hnrpa2b1	37.402	2.5069e-112	0.400018	0.53182	13228000	50466000	0.79738	30706000	105530000		0.400602	1.02458	13907000	18277000	1.23127	59516000	23924000
Q3V117;Q91V92	ATP citrate lyase;Putative uncharacterized protein;ATP-citrate (pro-S-)-lyase;ATP-citrate synthase;Citrate cleavage enzyme	Acly;RP23-392I3.9-005	120.79	6.6426e-116	0.711761	1.3706	13175000	26685000	1.0809	17188000	48843000		0.484211	0.961631	1765200	815610	0.961169	6249900	2434600
Q9ET22	Dipeptidyl aminopeptidase II;Dipeptidyl peptidase 2;Dipeptidyl peptidase 7;Dipeptidyl peptidase II;Quiescent cell proline dipeptidase	Dpp2;Dpp7;Qpp	56.253	1.2587e-69	0.539895	1.1467	13166000	38482000	1.2611	22644000	65135000		0.26613	0.932662	1726800	1303300	0.76194	11124000	8609700
F6ZJB0;Q9JKF1	Ras GTPase-activating-like protein IQGAP1	Iqgap1	191.28	1.1644e-265	1.44193	0.92078	12347000	37349000	0.95108	7951100	21821000		0	#VALUE!	0	0	0.887469	2351400	1065900
Q9JII6	Alcohol dehydrogenase [NADP+];Aldehyde reductase;Aldo-keto reductase family 1 member A1	Akr1a1;Akr1a4	36.586	7.3112e-64	3.2836	1.1975	12275000	17451000	0.89022	3471200	12741000		2.48659	0.964506	16014000	9002200	1.22584	11041000	6051200
P35700;B1AXW6;B1AXW5	Macrophage 23 kDa stress protein;Osteoblast-specific factor 3;Peroxiredoxin-1;Thioredoxin peroxidase 2;Thioredoxin-dependent peroxide reductase 2;Peroxiredoxin 1	Msp23;Paga;Prdx1;Tdpx2;RP23-177C18.2-006;RP23-177C18.2-004	22.176	1.4745e-72	0.781047	1.0092	12210000	18012000	0.8707	14516000	51313000		0.942147	1.04757	64418000	17942000	1	117220000	38526000
Q8VDN2;E9QAV3	Sodium pump subunit alpha-1;Sodium/potassium-transporting ATPase subunit alpha-1	Atp1a1	112.98	0	1.42812	1.1821	12071000	19127000	1.2812	7848500	15342000		0.374703	1.13948	7433500	10800000	0.912242	34011000	15545000
P09103	Cellular thyroid hormone-binding protein;Endoplasmic reticulum resident protein 59;p55;Prolyl 4-hydroxylase subunit beta;Protein disulfide-isomerase	P4hb;Pdia1	57.058	1.8344e-168	0.4002	0.83297	11857000	31606000	0.9666	27511000	89429000		0.264364	1.19796	10243000	4291600	1.23239	66426000	14296000
Q91VR2;Q8C2Q8;A2AKU9;A2AKV3;A2AKV2;A2AKV1;A2AKV0	ATP synthase subunit gamma, mitochondrial	Atp5c1	32.886	1.4643e-43	1.25704	1.2577	11235000	34749000	0.98809	8299100	29755000		2.01459	1.47957	3142200	1394800	1.15611	2674000	2630300
P17182;Q6PHC1;B0QZL1	2-phospho-D-glycerate hydro-lyase;Alpha-enolase;Enolase 1;Non-neural enolase;Enolase	Eno1;Eno-1;RP23-278I3.3-002;RP23-278I3.3-006	47.14	0	0.454771	1.2566	11026000	29343000	1.157	22513000	66797000		0.957941	0.917515	31076000	21891000	1.25111	55616000	18374000
P29341;Q9D4E6	Polyadenylate-binding protein 1	Pabp1	70.67	1.3162e-55	1.1875	1.2117	10190000	19164000	0.9703	7968000	17061000		1.00294	1.16436	2158500	523110	0.43728	3689700	1301100
Q9WV54	Acid ceramidase;Acid ceramidase subunit alpha;Acid ceramidase subunit beta;Acylsphingosine deacylase;N-acylsphingosine amidohydrolase	Asah;Asah1	44.669	1.013e-22	0.384733	1.0285	9934500	16870000	1.1265	23977000	24014000		0	#VALUE!	0	0	1.0804	3893300	1680900
Q9JLM8-2;Q9JLM8;Q80VB6;Q9JLM7;Q8BRN4	Doublecortin-like and CAM kinase-like 1;Doublecortin-like kinase 1;Serine/threonine-protein kinase DCLK1;Dclk1 protein;Double cortin and calcium/calmodulin-dependent protein kinase-like 1, isoform CRA_d;Putative uncharacterized protein;Double cortin and calcium/calmodulin-dependent protein kinase-like 1, isoform CRA_c;Doublecortin-like protein	Dcamkl1;Dclk;Dclk1;mCG_126612;Dcl	40.408	2.0935e-181	1.31762	0.56609	9779000	47441000	0.57391	6891500	34294000		1.84018	1.34833	31851000	10513000	0.66477	29674000	9807000
Q9CZU6;Q80X68	Citrate synthase, mitochondrial;Citrate synthase	Cs;Csl;mCG_19869	51.736	8.5448e-79	0.568028	1.3375	9412100	31905000	1.2971	15386000	47653000		1.02299	0.910581	18925000	11598000	0.97561	31716000	9985900
P51150	Ras-related protein Rab-7a	Rab7;Rab7a	23.489	0	0.810057	0.57237	9005600	8496400	0.49813	10323000	24882000		0.504343	1.83993	19520000	7177400	1.25227	66354000	18022000
Q9Z172-2;Q9Z172;P61957;D3Z794	Small ubiquitin-related modifier 3;SMT3 homolog 1;Ubiquitin-like protein SMT3A;Sentrin-2;Small ubiquitin-related modifier 2;SMT3 homolog 2;Ubiquitin-like protein SMT3B;Putative uncharacterized protein Sumo2	Smt3h1;Sumo3;Smt3b;Smt3h2;Sumo2	12.345	5.6397e-13	210.933	1.0431	8952900	35805000	1.6683	39412	84249		0.166314	1.01209	293260	538050	0.70914	3023000	866130
Q02053	Ubiquitin-activating enzyme E1;Ubiquitin-activating enzyme E1 X;Ubiquitin-like modifier-activating enzyme 1;Ubiquitin-like modifier-activating enzyme 1 X	Sbx;Uba1;Ube1;Ube1ax;Ube1x	117.81	3.3283e-197	0.508701	0.93316	8800500	27438000	0.77568	16064000	73177000		0	#VALUE!	0	0	1.86147	7691900	2386900
E9Q070;P14869;D3YVM5	60S acidic ribosomal protein P0;60S ribosomal protein L10E;Putative uncharacterized protein Rplp0	Arbp;Rplp0	34.216	1.6065e-72	1.53942	1.1585	8760800	29445000	1.0529	5284400	16092000		1.67476	0.856238	12546000	8420900	0.980488	12843000	6458100
P09411	Phosphoglycerate kinase 1	Pgk1;Pgk-1	44.55	2.1065e-210	0.511447	0.29348	8636500	23598000	0.66655	15680000	41916000		6.1573	0.993542	25958000	13740000	1.21244	7227600	2626300
P16110;Q8C253;F6TS28	35 kDa lectin;Carbohydrate-binding protein 35;Galactose-specific lectin 3;Galectin-3;IgE-binding protein;L-34 galactoside-binding lectin;Laminin-binding protein;Lectin L-29;Mac-2 antigen;Lectin, galactose binding, soluble 3;Lectin, galactose binding, soluble 3, isoform CRA_a;Lectin, galactose binding, soluble 3, isoform CRA_d;Putative uncharacterized protein	Lgals3;mCG_6908	27.515	1.682e-28	2.24312	0.45525	8196500	53680000	0.4836	3393000	24953000		#DIV/0!	2.11055	907460	1390100	NaN	0	0
F6U2H0;D3YU93;D3YVE6;P12970;F6TIC7;D3YXT4;F6YI27;F6VBB8;F6ZVW4	60S ribosomal protein L7a	Rpl7a	30.417	1.346e-97	1.43793	1.0124	8141400	16691000	0.93008	5257400	16614000		5.72724	0.959509	7250900	7872400	0.645036	2170500	21493000
P80315	A45;CCT-delta;T-complex protein 1 subunit delta	Cct4;Cctd	58.066	6.2463e-112	2.22623	0.81134	8035500	23176000	0.926	3351600	10126000		0.245017	1.27283	1062100	459410	1.09242	7431600	2534700
P62874	Guanine nucleotide-binding protein G(I)/G(S)/G(T) subunit beta-1;Transducin beta chain 1	Gnb1	37.377	2.6528e-239	2.12677	0.47047	8012500	20079000	0.50396	3498300	11991000		5.45354	2.07138	4723800	980620	1.0056	1485000	522820
Q8VEK3	Heterogeneous nuclear ribonucleoprotein U;Scaffold attachment factor A	Hnrnpu;Hnrpu	87.917	2.7445e-264	0.201324	0.78122	7783200	21510000	0.58538	35898000	133520000		0.480338	1.25169	9536400	4120200	1.26743	34037000	20659000
E9QLA0;Q8CAQ8-5;Q8CAQ8;Q8CAQ8-2;E9QAY3;Q8CAQ8-3;E9Q800;E9Q0J9	Mitochondrial inner membrane protein;Mitofilin	Immt	87.822	4.6217e-26	16.8614	1.3184	7654800	13388000	1.4772	421550	1744100		#DIV/0!	#VALUE!	0	0	#VALUE!	0	0
P23116;Q3UM46	Centrosomin;eIF3 p167;eIF3 p180;eIF3 p185;eIF-3-theta;Eukaryotic translation initiation factor 3 subunit 10;Eukaryotic translation initiation factor 3 subunit A;p162;Putative uncharacterized protein	Csma;Eif3;Eif3a;Eif3s10	161.93	3.4968e-33	1.77032	0.71987	7408000	10731000	0.63476	3885600	10439000		#DIV/0!	#VALUE!	0	0	NaN	0	0
Q9D0E1;Q9D0E1-2;B8JK32;B8JK33;E9Q0P7	Heterogeneous nuclear ribonucleoprotein M	Hnrnpm;Hnrpm;RP24-225N8.1-003;RP24-225N8.1-004	77.648	1.5339e-112	0.316317	1.7025	7403100	14691000	1.063	21732000	58260000		0.223079	0.89662	685020	418060	1.24156	5264500	2639800
Q8R1F1	Niban-like protein 1;Protein FAM129B	Fam129b	84.818	1.4502e-49	2.43705	0.65598	7219900	30406000	0.58069	2750900	9214800		1.47201	1.68466	1637800	1472500	1.0868	1907500	1064500
O08788;E9Q3M3;E9Q3M2;O08788-2;E9Q586;D3YX34	150 kDa dynein-associated polypeptide;DAP-150;Dynactin subunit 1;p150-glued;Putative uncharacterized protein Dctn1	Dctn1	141.67	4.7034e-88	2.43729	0.85025	7202500	20490000	0.61213	2744000	8704500		0	#VALUE!	0	0	0.63603	2067600	1080600
Q9CQF9	Prenylcysteine oxidase	Kiaa0908;Pcyox1	56.494	4.4183e-123	0.400077	1.2664	7173800	23295000	1.1207	16650000	53578000		0	#VALUE!	0	0	1.4046	7878700	3110000
O54734	Dolichyl-diphosphooligosaccharide--protein glycosyltransferase 48 kDa subunit	Ddost	49.027	0	0.486145	1.1163	7127600	22373000	1.2021	13614000	49830000		0.44883	0.978857	22066000	13208000	0.851499	84286000	28770000
Q9Z110;Q9Z110-2	Aldehyde dehydrogenase family 18 member A1;Delta-1-pyrroline-5-carboxylate synthase;Gamma-glutamyl kinase;Gamma-glutamyl phosphate reductase;Glutamate 5-kinase;Glutamate-5-semialdehyde dehydrogenase;Glutamyl-gamma-semialdehyde dehydrogenase	Aldh18a1;P5cs;Pycs	87.265	7.8513e-09	#DIV/0!	3.4391	7114100	3227100	NaN	0	0		#DIV/0!	#VALUE!	0	0	#VALUE!	0	0
D3YWA0;E9PV46;P25444;D3Z659;D3YWJ3;D3YWT9;D3YVC1;E9Q1N8;F8VQ36;F6YTZ4	Putative uncharacterized protein Gm6139;40S ribosomal protein S2;40S ribosomal protein S4;Protein LLRep3;MCG49675;Putative uncharacterized protein Gm4968;Putative uncharacterized protein Rps2;Putative uncharacterized protein Gm5921	Gm6139;Llrep3;Rps2;Rps4;Gm4968;mCG_49675;Gm5921	31.288	1.8904e-29	2.43519	1.1418	6952400	15221000	0.98243	2651000	10632000		0.776587	1.04968	2116900	1226400	1.2235	4673300	6828000
F8WGQ4;Q8CIB5	Fermitin family homolog 2;Kindlin-2;Pleckstrin homology domain-containing family C member 1	Fermt2;Plekhc1	77.654	1.7907e-45	4.54612	0.65452	6749000	18655000	0.91017	1378500	3312100		0	#VALUE!	0	0	1.3083	9992600	5507800
F8WHL2;Q8CIE6;F6ZWD0	Alpha-coat protein;Coatomer subunit alpha;Proxenin;Xenin;Xenopsin-related peptide	Copa	139.41	1.8774e-44	0.588936	0.79364	6718600	8368800	0.9297	10593000	14304000		0	#VALUE!	0	0	1.29571	5038700	2543200
O08529;E9PWN1	80 kDa M-calpain subunit;Calcium-activated neutral proteinase 2;Calpain M-type;Calpain-2 catalytic subunit;Calpain-2 large subunit;Millimolar-calpain	Capn2	79.871	3.5793e-32	14.0625	0.49988	6709000	34621000	0.62741	443000	1829300		0	#VALUE!	0	0	1.32238	6324500	2919500
P16125;D3Z7F0	LDH heart subunit;L-lactate dehydrogenase B chain;Putative uncharacterized protein Ldhb	Ldh2;Ldh-2;Ldhb	36.572	8.3625e-68	1.25428	0.97359	6479300	10080000	0.92667	4796700	12108000		1.73018	0.994036	4364300	2647100	0.858222	4324500	2534000
P62962;Q5SX49;P02584	Profilin I;Profilin-1;Profilin	Pfn1;DN-183N8.15-002;RP23-326P7.1-002	14.957	5.1251e-111	1.52755	1.0767	6211500	25159000	0.80199	3775800	16421000		0.355485	1.27499	9924900	8135000	1.06465	47865000	13854000
O08795-2;O08795	80K-H protein;Glucosidase 2 subunit beta;Glucosidase II subunit beta;Protein kinase C substrate 60.1 kDa protein heavy chain	Prkcsh	59.559	2.6971e-38	0.204968	1.0805	6122600	8168000	2.1663	27737000	8088100		2.74998	1.00502	2706500	1683100	1.68586	1687300	275180
Q3TNX8;Q8BNJ2;E9PV91	Putative uncharacterized protein;A disintegrin and metalloproteinase with thrombospondin motifs 4;Aggrecanase-1	Adamts4	91.238	6.3915e-27	16.0754	0.45471	6098600	7597800	0.69885	352270	760080		#DIV/0!	#VALUE!	221990	0	NaN	0	0
P19096	[Acyl-carrier-protein] S-acetyltransferase;[Acyl-carrier-protein] S-malonyltransferase;3-hydroxypalmitoyl-[acyl-carrier-protein] dehydratase;3-oxoacyl-[acyl-carrier-protein] reductase;3-oxoacyl-[acyl-carrier-protein] synthase;Enoyl-[acyl-carrier-protein] reductase;Fatty acid synthase;Oleoyl-[acyl-carrier-protein] hydrolase	Fasn	272.43	5.7882e-56	9.55167	1.111	6077000	20073000	1.19	590770	1730600		0	#VALUE!	0	0	1.06424	7604800	2006700
Q8C243;P18242;F6Y6L6;F8WIR1	Putative uncharacterized protein;Cathepsin D	Ctsd	48.373	8.5696e-39	0.637334	0.78168	6055300	27556000	0.80095	8822200	41660000		0.73426	0.960061	16427000	8277900	0.69755	38355000	9624000
Q93092	Transaldolase	Tal;Taldo;Taldo1	37.387	1.9415e-61	0.499642	0.67841	5999100	22297000	0.71907	11149000	48857000		0.881057	1.24881	18652000	10084000	0.79495	36294000	68789000
E9QPD7;Q05920;E9PW11	Pyruvate carboxylase, mitochondrial;Pyruvic carboxylase	Pc;Pcx	129.83	2.6218e-66	0.622864	1.2956	5925200	13478000	1.2502	8833200	25474000		#DIV/0!	#VALUE!	0	0	#VALUE!	0	0
D3Z6C3;P97351;D3Z7W7	40S ribosomal protein S3a	Rps3a	29.824	5.0086e-14	2.78191	1.2056	5835800	11756000	1.1004	1947900	7107700		#DIV/0!	1.04595	1992100	2195300	#VALUE!	0	0
Q8BHN3-2;Q8BHN3;Q8BHN3-3	Alpha-glucosidase 2;Glucosidase II subunit alpha;Neutral alpha-glucosidase AB	G2an;Ganab;Kiaa0088	109.4	1.1904e-201	0.197266	0.86518	5830100	21378000	0.85298	27443000	100990000		0.331549	1	1309000	677310	1.19119	6768700	3270300
P45376;F8WJG5;D3YVJ7	Aldose reductase	Akr1b1	35.732	2.058e-29	3.06637	1.0399	5727500	16924000	0.89419	1734400	5620500		4.42598	1.26923	3307600	2971700	1.1676	1281200	300890
Q9DBG3-2;Q9DBG3	Adapter-related protein complex 2 beta subunit;Adaptor protein complex AP-2 subunit beta;AP105B;AP-2 complex subunit beta;Beta-2-adaptin;Beta-adaptin;Clathrin assembly protein complex 2 beta large chain;Plasma membrane adaptor HA2/AP2 adaptin beta subunit	Ap2b1;Clapb1	105.72	2.5543e-39	1.73848	0.8789	5669700	9863000	0.72849	3028300	11309000		0.537611	1.12071	807010	478750	1.24853	2573500	13949000
Q9Z0E6;Q01514;E9Q2N7	GTP-binding protein 2;Guanine nucleotide-binding protein 2;Interferon-induced guanylate-binding protein 2;GTP-binding protein 1;Guanine nucleotide-binding protein 1;Interferon-gamma-inducible protein MAG-1;Interferon-induced guanylate-binding protein 1	Gbp2;Gbp1;Gbp-1;Mag-1;Mpa1	66.739	4.2903e-141	1.29843	0.87663	5657800	25654000	0.75116	4046100	21476000		#DIV/0!	#VALUE!	0	0	NaN	0	0
Q9D8N0	eEF-1B gamma;Elongation factor 1-gamma	Eef1g	50.06	4.8465e-25	0.685161	1.1504	5575400	18546000	1.0588	7556000	28179000		0.729381	0.725374	4469700	5905700	0.903506	10506000	4501200
Q9ERD7	Tubulin beta-3 chain	Tubb3	50.418	0	1.70112	1.1682	5434100	10002000	1.1068	2966200	10515000		10.3892	1.02541	3838000	2484800	1.05456	633340	315360
Q9Z1Q5	Chloride intracellular channel protein 1;Nuclear chloride ion channel 27	Clic1	27.013	1.0803e-117	1.35379	0.5661	5432600	26855000	0.59226	3726200	22930000		0.805963	1.40489	10350000	4566200	1.28649	22016000	7929100
P08003	Endoplasmic reticulum resident protein 72;Protein disulfide-isomerase A4	Cai;Erp72;Pdia4	71.982	4.6951e-24	1.54995	0.31268	5350300	19206000	0.19514	3205300	13054000		0	#VALUE!	0	0	0.625978	1148900	1686800
O35593;F6SAH4	26S proteasome non-ATPase regulatory subunit 14;26S proteasome regulatory subunit RPN11;MAD1	Pad1;Psmd14	34.577	1.1574e-06	4.13128	0.69773	5270900	8645400	0.69104	1184700	4024500		0.976224	0.864603	953330	547290	0.16912	1674200	246820
Q61768;E9QAK5	Conventional kinesin heavy chain;Kinesin-1 heavy chain;Ubiquitous kinesin heavy chain	Khcs;Kif5b;Kns1	109.55	2.3535e-251	0.793492	0.68107	5258600	19571000	0.81573	6153700	15672000		0	#VALUE!	0	0	0.37666	2579700	628780
Q91V61;Q91V61-2;Q3U4F0	Sideroflexin-3;Putative uncharacterized protein	Sfxn3	35.406	4.6682e-32	0.753566	0.91144	5193400	20386000	0.85077	6399400	20792000		#DIV/0!	1.79112	683970	293270	#VALUE!	0	0
P47962;D3YYV8	60S ribosomal protein L5;Putative uncharacterized protein Rpl5	Rpl5	34.4	3.2418e-26	2.0842	1.1362	5168100	9193900	0.95476	2302500	3816900		#DIV/0!	#VALUE!	0	0	#VALUE!	0	0
P56135;F8WHP8	ATP synthase subunit f, mitochondrial	Atp5j2	10.344	4.2003e-23	1.69059	0.45689	5086400	13023000	0.28692	2793700	5431000		0	#VALUE!	0	0	1.02281	12484000	15800000
Q9WTI7;Q9WTI7-3;Q9WTI7-2;Q9WTI7-4;F8WIE8	Myosin I beta;Myosin-Ic	Myo1c	121.94	6.0566e-64	2.32991	0.8933	4924500	5103800	1.0511	1962600	3482300		#DIV/0!	#VALUE!	0	0	NaN	0	0
P18872-2;P18872;D3Z2M7	Guanine nucleotide-binding protein G(o) subunit alpha;Putative uncharacterized protein Gnao1	Gna0;Gnao;Gnao1	40.036	6.0583e-114	4.63886	0.50526	4906200	25801000	0.49698	982070	5253300		1.23943	2.16868	8181600	2859600	0.959233	11317000	2090400
Q9QYC0;F8WGR0;F8WHZ9;Q9QYC0-2;E9Q1K3	Alpha-adducin;Erythrocyte adducin subunit alpha	Add1	80.646	5.8223e-86	0.962973	0.38401	4860200	36699000	0.34091	4686500	20218000		1.2348	1.79795	8134500	4023900	2.19592	11294000	2874300
Q11011;E9Q039;F6QYF8;E9Q6F4	Puromycin-sensitive aminopeptidase	Npepps;Psa	103.32	8.1666e-31	0.543722	0.93484	4803900	17001000	1.0714	8204000	19047000		#DIV/0!	1.10024	2003700	1304100	NaN	0	0
Q8CFT3;Q9Z0W1	Nerve growth factor receptor (TNFR superfamily, member 16);Low affinity neurotrophin receptor p75NTR;Low-affinity nerve growth factor receptor;Tumor necrosis factor receptor superfamily member 16	Ngfr;RP23-67E18.6-001;Tnfrsf16	45.647	4.4869e-15	2.25569	0.29059	4796300	46627000	0.53757	1974400	10789000		0	#VALUE!	0	0	0.41809	2725200	353510
Q9CWK8	Sorting nexin-2	Snx2	58.47	9.9414e-14	5.56007	0.76841	4766400	7477700	0.83946	796010	2656700		1.07321	1.35619	580010	264530	0.76811	926540	416880
Q9D050;Q791V5;A2AFW6	Mitochondrial carrier homolog 2 (C. elegans);Putative uncharacterized protein;Mitochondrial carrier homolog 2	Mtch2;RP23-147D3.1-002;RP23-147D3.1-003	34.554	1.0447e-06	11.4176	1.5906	4747500	5164600	1.217	386100	1225000		0	#VALUE!	0	0	1.61935	1038800	506210
Q9D6R2;Q9D6R2-2	Isocitrate dehydrogenase [NAD] subunit alpha, mitochondrial;Isocitric dehydrogenase subunit alpha;NAD(+)-specific ICDH subunit alpha	Idh3a	39.638	2.6956e-42	0.802133	1.2022	4418500	11464000	1.0259	5114900	14897000		#DIV/0!	1.03384	397290	279020	#VALUE!	0	0
P39054;F8WIV5;P39054-2;Q3T9X3	Dynamin UDNM;Dynamin-2;Putative uncharacterized protein	Dnm2;Dyn2	98.144	8.4102e-12	2.51052	0.75397	4212600	6491300	0.71091	1558100	2211600		#DIV/0!	#VALUE!	0	0	NaN	0	0
Q9DCD0	6-phosphogluconate dehydrogenase, decarboxylating	Pgd	53.247	1.1545e-67	1.15889	1.0759	4198700	3160300	1.5232	3364200	3903100		0	#VALUE!	0	0	0.99581	2478600	1179500
Q6ZQA6	Immunoglobulin superfamily member 3	Igsf3;Kiaa0466	134.71	0.0053142	#DIV/0!	302.72	4164400	402380	NaN	0	0		#DIV/0!	#VALUE!	0	0	#VALUE!	0	0
F2Z456;E9Q841;Q9DCN2;Q9DCN2-2	Diaphorase-1;NADH-cytochrome b5 reductase 3;NADH-cytochrome b5 reductase 3 membrane-bound form;NADH-cytochrome b5 reductase 3 soluble form	Cyb5r3;Dia1	34.929	2.326e-28	2.00987	0.22952	4113000	20823000	0.80223	1900200	8855100		#DIV/0!	1.31151	3056100	2999100	NaN	0	0
Q9CVB6;D3YXG6	Actin-related protein 2/3 complex subunit 2;Arp2/3 complex 34 kDa subunit;MCG114810, isoform CRA_b;Putative uncharacterized protein Arpc2	Arpc2;mCG_114810	34.357	7.4548e-17	8.94922	0.8591	4084100	10798000	0.65269	423760	2340000		1.75216	1.05632	2979600	3350100	1.48712	2915400	1408600
Q2TPA8;E9PYC8	Hydroxysteroid dehydrogenase-like protein 2	Hsdl2	54.208	4.9953e-13	8.70597	0.37366	4079600	7835400	1.3456	435120	1602600		#DIV/0!	#VALUE!	0	0	NaN	0	0
Q8BKC5;Q8BKC5-2;E9PVZ5	Importin subunit beta-3;Importin-5;Karyopherin beta-3;Ran-binding protein 5	Ipo5;Kpnb3;Ranbp5	123.59	1.0197e-43	1.94749	1.1714	3984300	7165400	0.92217	1899700	7698500		0	#VALUE!	0	0	0.9038	2530600	1892400
Q7TMK9;Q7TMK9-2	Glycine- and tyrosine-rich RNA-binding protein;Heterogeneous nuclear ribonucleoprotein Q;NS1-associated protein 1;pp68;Synaptotagmin-binding, cytoplasmic RNA-interacting protein	Hnrpq;Nsap1;Nsap1l;Syncrip	69.632	1.2596e-26	1.06367	0.86419	3922900	15212000	0.75194	3424600	13625000		0.441465	0.97229	494200	297370	1.53974	1919200	580580
P16675	Carboxypeptidase C;Carboxypeptidase L;Cathepsin A;Lysosomal protective protein;Lysosomal protective protein 20 kDa chain;Lysosomal protective protein 32 kDa chain;Protective protein cathepsin A;Protective protein for beta-galactosidase	Ctsa;Ppgb	53.844	3.4102e-20	0.999943	0.48265	3867500	14662000	0.91875	3591400	14116000		0.347364	1.17383	2254900	2566100	1.0018	11129000	5290900
O88342	WD repeat-containing protein 1	Wdr1	66.406	1.2867e-12	1.25682	1.0466	3864300	13573000	0.95847	2855000	4638700		5.08226	1.10996	6286700	2862300	0.96337	2120700	2272700
Q8JZU2	Putative uncharacterized protein;Solute carrier family 25 (Mitochondrial carrier, citrate transporter), member 1	mCG_131850;Slc25a1	33.931	5.8891e-41	0.83215	0.82226	3815200	11006000	0.6998	4257200	8736700		0.179932	2.0429	331600	135700	0.975419	3159500	1134500
Q9DBJ1	BPG-dependent PGAM 1;Phosphoglycerate mutase 1;Phosphoglycerate mutase isozyme B	Pgam1	28.832	1.2292e-65	0.960149	0.74385	3774700	20009000	0.6738	3650500	20734000		#DIV/0!	0.797575	1096600	667060	#VALUE!	0	0
P47754;D6RCW7	CapZ alpha-2;F-actin-capping protein subunit alpha-2	Cappa2;Capza2	32.967	6.0758e-96	2.17786	0.6523	3717500	25054000	0.73411	1585000	10147000		2.09367	1.22258	14375000	6531400	1.0636	11771000	2609500
P11214	Tissue-type plasminogen activator;Tissue-type plasminogen activator chain A;Tissue-type plasminogen activator chain B	Plat	63.096	1.1211e-55	10.9055	0.18842	3668400	55497000	0.17911	312350	5183300		#DIV/0!	17.3421	697510	44852	#VALUE!	0	0
P57776-3;P57776;F6ZFU0;Q80T06;Q91VK2;P57776-2;E9QN08;D3YY68	Elongation factor 1-delta;Putative uncharacterized protein;Eef1d protein;MCG22130, isoform CRA_b;MCG22130, isoform CRA_c;Putative uncharacterized protein Eef1d	Eef1d;mCG_22130	72.931	4.3704e-31	1.42431	0.89828	3647000	17050000	0.94011	2377600	9475400		1.18182	1.25125	1354500	573240	1.1155	1964900	580270
P47757;P47757-2;A2AMV7;A2AMW0;F6YHZ8;F6QJN8	CapZ beta;F-actin-capping protein subunit beta;Capping protein (Actin filament) muscle Z-line, beta;CAPZB3;Capping protein (Actin filament) muscle Z-line, beta, isoform CRA_a	Cappb1;Capzb;RP23-247I1.3-004;mCG_122335;RP23-247I1.3-006	31.345	1.689e-19	5.08567	0.66808	3629200	9178500	0.37521	662630	3927100		0	#VALUE!	0	0	1.42302	707850	348590
Q922Q8;Q3TF84	Leucine-rich repeat-containing protein 59;Putative uncharacterized protein	Lrrc59;AA959742	34.877	2.1916e-42	1.90633	0.87261	3606100	11721000	0.79421	1756500	8154000		2.49292	1.39989	3798400	1619600	1.4559	2612200	1039700
E9Q9F5;O55131;E9Q1G8;E9Q7K8	CDC10 protein homolog;Septin-7	Cdc10;Sept7	50.648	1.4455e-59	0.760027	1.0219	3583900	15776000	0.73132	4378600	15925000		1.7203	0.944822	6566000	3791000	1.0358	6543500	1952600
P80318;E9Q133;Q3U0I3;F6Q609	CCT-gamma;Matricin;mTRiC-P5;T-complex protein 1 subunit gamma;Putative uncharacterized protein	Cct3;Cctg	60.629	1.8631e-30	0.527719	1.0181	3575200	11115000	0.91771	6290800	19427000		0.0857903	8.89205	648780	276700	1.07823	12965000	5927200
Q9EQH3	Maternal-embryonic 3;Vacuolar protein sorting-associated protein 35;Vesicle protein sorting 35	Mem3;Vps35	91.712	4.2298e-46	0.897783	0.82976	3524100	17661000	0.59135	3644900	13215000		1.8968	1.07654	4483200	4381100	1.01392	4052100	1649200
Q01730;Q9D031;A2AUR7	Ras suppressor protein 1;Putative uncharacterized protein;Ras suppressor protein 1, isoform CRA_b;Ras suppressor protein 1, isoform CRA_a	Rsp1;Rsu1;mCG_15700;RP23-415C3.3-001;RP23-415C3.3-006	31.55	1.7585e-20	1.84532	0.47539	3473000	9340000	0.43434	1747600	6722300		2.87461	1.92012	3484100	1748900	0.90732	2077900	1628800
Q9EPR5	VPS10 domain-containing receptor SorCS2	Sorcs2	128.9	4.6776e-255	0.354155	0.56276	3456700	12330000	0.67814	9063100	27682000		0.277484	2.09604	1346400	1002700	0.53054	8318600	2569500
Q3SX14;P13020;P13020-2;A6PWS5	Actin-depolymerizing factor;Brevin;Gelsolin	Gsb;Gsn;RP23-186B18.2-004	85.686	7.6485e-42	2.31576	0.7642	3452100	13205000	0.62811	1384200	7754900		#DIV/0!	1.18	1893000	2691000	#VALUE!	0	0
E9QPA6;P80317	CCT-zeta-1;T-complex protein 1 subunit zeta	Cct6;Cct6a;Cctz;Cctz1	58.57	1.3597e-11	#DIV/0!	1.0044	3343100	11703000	NaN	0	0		0.692112	1.4387	1399400	750600	0.54804	3466400	1377800
Q9WVA4	SM22-beta;Transgelin-2	Kiaa0120;Tagln2	22.395	1.9895e-159	0.518468	0.88768	3328600	1701200	0.65498	5961400	13941000		0.287921	1.5262	10666000	8541200	1.1212	63510000	30458000
P10605	Cathepsin B;Cathepsin B heavy chain;Cathepsin B light chain;Cathepsin B1	Ctsb	37.279	0.00023975	4.10111	1.0233	3324900	1366900	0.8537	752810	4160300		#DIV/0!	#VALUE!	0	0	NaN	0	0
P08752	Adenylate cyclase-inhibiting G alpha protein;Guanine nucleotide-binding protein G(i) subunit alpha-2	Gnai2;Gnai-2	40.489	1.5611e-130	2.49429	0.56781	3241700	15069000	0.61897	1206800	3931900		0.984286	1.63999	8367900	4097000	1.29971	14575000	3129100
Q9CWK0;Q9CR57	Putative uncharacterized protein;60S ribosomal protein L14	Rpl14	26.316	2.8666e-31	3.86808	1.3635	3169300	5158900	0.98289	760810	2658800		0	#VALUE!	0	0	0.891027	3892600	2208900
P60843;Q3TSJ4	ATP-dependent RNA helicase eIF4A-1;Eukaryotic initiation factor 4A-I;Putative uncharacterized protein	Ddx2a;Eif4a;Eif4a1	46.153	3.6152e-100	0.26133	0.6236	3145900	13478000	0.58017	11178000	47703000		1.75474	1.4746	39719000	15858000	1.42749	38806000	9295900
P10107;E9QA30	Annexin A1;Annexin I;Annexin-1;Calpactin II;Calpactin-2;Chromobindin-9;Lipocortin I;p35;Phospholipase A2 inhibitory protein	Anx1;Anxa1;Lpc1;Lpc-1	38.734	5.8235e-149	0.649443	0.45345	3135600	23164000	0.52412	4483200	29191000		3.82427	1.35833	1220200	1190200	1.549	547010	476640
Q76MZ3	PP2A subunit A isoform PR65-alpha;PP2A subunit A isoform R1-alpha;Serine/threonine-protein phosphatase 2A 65 kDa regulatory subunit A alpha isoform	Ppp2r1a	65.322	2.7183e-38	3.16904	0.46665	2995200	13267000	0.72466	877620	2427000		0	#VALUE!	0	0	1.50491	1014100	399850
P40124	Adenylyl cyclase-associated protein 1	Cap;Cap1	51.564	4.0471e-36	7.21912	0.8793	2953400	15865000	0.4198	379880	639920		1.80622	1.37308	6804400	3290200	0.82467	6458500	17774000
P61164	Actin-RPV;Alpha-centractin;ARP1;Centrosome-associated actin homolog	Actr1a;Ctrn1	42.613	4.8105e-17	12.7829	0.90836	2941600	5791400	0.65432	213680	1281500		0.572223	2.0839	783700	203360	1.69045	2348000	532180
Q60668;Q60668-2;Q60668-3;Q60668-4;F6ZV59;E9Q5B6;F6SHF3	AU-rich element RNA-binding protein 1;Heterogeneous nuclear ribonucleoprotein D0	Auf1;Hnrnpd;Hnrpd	38.354	3.1049e-64	0.391	0.96702	2907200	11186000	0.98418	6904100	26214000		0.71008	0.88968	5039800	2933800	0.70088	12168000	2322600
D3YTT7;P14206	MCG2650;Putative uncharacterized protein Gm9819;37 kDa laminin receptor precursor;37 kDa oncofetal antigen;37/67 kDa laminin receptor;40S ribosomal protein SA;67 kDa laminin receptor;Laminin receptor 1;Laminin-binding protein precursor p40;OFA/iLRP	Gm9819;mCG_2650;Lamr1;P40-8;Rpsa	32.838	2.609e-40	2.27301	0.90847	2889000	8412000	1.0543	1180200	5008300		0.840063	0.902527	17106000	9991700	1.58569	34910000	10855000
Q78PY7;Q3TJ56	100 kDa coactivator;p100 co-activator;Staphylococcal nuclease domain-containing protein 1;Putative uncharacterized protein	Snd1;AL033314	102.09	4.4677e-95	0.346537	0.78559	2880200	8596000	0.62925	7717600	34580000		0	#VALUE!	0	0	0.58581	3299500	500340
O08749;Q3TIE8	Dihydrolipoamide dehydrogenase;Dihydrolipoyl dehydrogenase, mitochondrial;Dihydrolipoyl dehydrogenase	Dld	54.272	3.1769e-12	0.716084	1.2338	2867400	6237400	1.3074	3718200	11712000		#DIV/0!	#VALUE!	0	0	#VALUE!	0	0
P42208;E9Q3V6;F6WYM0;D3Z3C0;D3YYB1	Neural precursor cell expressed developmentally down-regulated protein 5;Septin-2;Putative uncharacterized protein Sept2	Nedd5;Nedd-5;Sept2	41.525	1.124e-114	0.54268	0.87591	2867000	14592000	0.84294	4905600	23519000		0.668144	1.02239	11620000	8352900	0.86839	29816000	6677400
Q3UW53;E9PYV4;D3Z233	Protein FAM129A;Protein Niban;Putative uncharacterized protein Fam129a	Fam129a;Niban	102.65	1.5706e-28	0.634381	0.78421	2864000	6940400	0.54769	4192100	9689500		0	#VALUE!	0	0	0.6846	2965200	24014000
P63085;E9QAJ2	ERT1;Extracellular signal-regulated kinase 2;MAP kinase isoform p42;Mitogen-activated protein kinase 1;Mitogen-activated protein kinase 2	Erk2;Mapk;Mapk1;Prkm1	41.275	1.9167e-06	#DIV/0!	0.85392	2856500	3407000	NaN	0	0		#DIV/0!	#VALUE!	0	0	NaN	0	0
E9QNN1;O70133-2;O70133;O70133-3	ATP-dependent RNA helicase A;DEAH box protein 9;Nuclear DNA helicase II	Ddx9;Dhx9	149.69	1.5328e-70	0.350168	0.89169	2828400	10691000	0.81151	7500200	39143000		0.132241	0.935366	374390	450430	1.07919	4853700	1994000
O35604;Q3U2B2	Niemann-Pick C1 protein;Putative uncharacterized protein	Npc1	142.89	5.9132e-17	4.73679	1.0558	2811600	7245400	1.1957	551160	938330		#DIV/0!	#VALUE!	0	0	NaN	0	0
O70251	Elongation factor 1-beta	Eef1b;Eef1b2	24.693	3.6959e-62	0.548626	0.99817	2806300	6335000	0.91205	4749700	4758600		1.0866	1.08001	414780	312870	0.5424	654430	269830
Q00612;A3KG36;P97324	Glucose-6-phosphate 1-dehydrogenase X;Glucose-6-phosphate 1-dehydrogenase;Glucose-6-phosphate 1-dehydrogenase 2	G6pd;G6pd-1;G6pdx;RP23-436K3.17-004;G6pd2;G6pd-2	59.262	2.6672e-22	0.994625	0.75912	2759500	8154200	0.77836	2576200	7932700		#DIV/0!	#VALUE!	0	0	NaN	0	0
Q3U6P5;Q9Z204;Q9Z204-5;Q9Z204-2;Q9Z204-3;Q9Z204-4	Putative uncharacterized protein;Heterogeneous nuclear ribonucleoproteins C1/C2	Hnrnpc;Hnrpc	36.905	1.2948e-83	0.294685	0.80575	2731500	7351400	0.69825	8607000	23658000		0.361741	1.62327	9312100	4043900	1.06859	44133000	10957000
P70168	Importin subunit beta-1;Karyopherin subunit beta-1;Nuclear factor p97;Pore targeting complex 97 kDa subunit;SCG	Impnb;Kpnb1	97.183	8.5009e-173	1.16639	0.84918	2700800	9551100	0.87689	2150100	10566000		0.176579	0.778634	346700	222310	1.23876	3366100	1502300
Q6P5E4	UDP--Glc:glycoprotein glucosyltransferase;UDP-glucose ceramide glucosyltransferase-like 1;UDP-glucose:glycoprotein glucosyltransferase 1	Gt;Ugcgl1;Uggt;Uggt1;Ugt1;Ugtr	176.43	3.7697e-63	0.701035	1.1539	2683700	6045600	1.1037	3554700	12659000		0	#VALUE!	0	0	1.01201	1081000	744830
Q8VIJ6	DNA-binding p52/p100 complex, 100 kDa subunit;Polypyrimidine tract-binding protein-associated-splicing factor;Splicing factor, proline- and glutamine-rich	Sfpq	75.441	3.8096e-46	0.24518	0.95407	2671600	10219000	0.92136	10118000	29669000		2.53625	1.2851	6223300	2538400	1.00374	4206700	2466300
Q6PR54-3;Q6PR54;Q6PR54-2	Rap1-interacting factor 1 homolog;Telomere-associated protein RIF1	Rif1	267.14	0.0044998	0.389449	0.86204	2648300	16019000	0.83797	6314300	34735000		0	#VALUE!	0	0	0.96778	2274600	628190
P47963;E9PZ94;D3YX54	60S ribosomal protein L13;A52;MCG6146;Putative uncharacterized protein Gm9026	Rpl13;Gm9026;mCG_6146	24.305	8.6955e-23	1.06007	1.2331	2636600	10442000	1.0021	2309500	10239000		0	#VALUE!	0	0	1.15115	5311800	2292800
Q60605;Q60605-2;E9QLM0	17 kDa myosin light chain;Myosin light chain 3;Myosin light chain alkali 3;Myosin light polypeptide 6;Smooth muscle and nonmuscle myosin light chain alkali 6	Myl6;Myln	16.93	2.252e-86	2.44327	0.5464	2633100	24377000	0.56748	1000700	5245900		0.0329273	1.01256	679690	7796700	1.14596	35389000	20717000
P61979-2;P61979;E9PVM4;E9Q8D6;P61979-3;D3YWG1;D3Z5X4	Heterogeneous nuclear ribonucleoprotein K;Putative uncharacterized protein ENSMUSP00000095927;Putative uncharacterized protein ENSMUSP00000088990	Hnrnpk;Hnrpk	51.028	3.0343e-78	0.375771	0.78211	2618300	3699100	0.67035	6470000	20408000		0.427519	1.17744	1658800	725230	1.63768	6652000	1224800
Q9QUM9	Macropain iota chain;Multicatalytic endopeptidase complex iota chain;Proteasome iota chain;Proteasome subunit alpha type-6	Psma6	27.372	4.1045e-14	1.14497	1.0905	2590800	4531700	0.86784	2101100	5015600		0.21516	1.42808	242230	103160	0.74057	1930100	771610
P97429;D3Z0S1;F7ANV6	Annexin A4;Annexin IV;Annexin-4;Putative uncharacterized protein Anxa4	Anx4;Anxa4	35.915	7.2824e-50	1.66158	0.58338	2579100	6179400	0.74094	1441300	5339200		#DIV/0!	#VALUE!	0	0	NaN	0	0
E9PZF0;Q01768;P15532;Q5NC80	nm23-M2;Nucleoside diphosphate kinase B;P18;Metastasis inhibition factor NM23;NDPK-A;nm23-M1;Nucleoside diphosphate kinase A;Tumor metastatic process-associated protein;Nucleoside diphosphate kinase	Nme2;Nm23;Nme1;RP23-378I13.1-002	30.2	1.5344e-38	0.599953	0.78862	2575600	9631300	0.72374	3986300	14056000		0	#VALUE!	0	0	0.86783	21938000	13199000
P50516;P50516-2;D3Z1B9	Vacuolar proton pump subunit alpha;V-ATPase 69 kDa subunit;V-type proton ATPase catalytic subunit A;Putative uncharacterized protein Atp6v1a	Atp6a1;Atp6a2;Atp6v1a;Atp6v1a1	68.325	3.8187e-57	1.3172	0.65032	2562600	6808700	0.87684	1806500	7266200		#DIV/0!	#VALUE!	0	0	NaN	0	0
D3Z1M3;Q6ZQI3	Putative uncharacterized protein Mlec;Malectin	Mlec;Kiaa0152	32.399	4.5876e-34	0.976705	8.671	2521500	1555400	1.4406	2397200	4184900		0	#VALUE!	0	0	2.18398	750370	220510
Q6P5H2;Q6P5H2-2	Nestin	Nes	207.12	2.0044e-102	1.28357	0.38054	2477000	6413000	0.49579	1791900	3792500		0	#VALUE!	0	0	0.44983	2044900	254530
Q61166	APC-binding protein EB1;End-binding protein 1;Microtubule-associated protein RP/EB family member 1	Mapre1	30.016	1.207e-12	4.14917	0.14321	2470400	12960000	0.05937	552860	2884400		#DIV/0!	1.59551	420890	245450	NaN	0	0
Q60931	Outer mitochondrial membrane protein porin 3;Voltage-dependent anion-selective channel protein 3	Vdac3	30.752	7.9974e-21	1.49216	1.1191	2469100	6535400	0.7834	1536500	4725200		#DIV/0!	#VALUE!	0	0	NaN	0	0
Q9WV55	33 kDa VAMP-associated protein;Vesicle-associated membrane protein-associated protein A	Vap33;Vapa	27.855	1.0199e-15	0.710398	0.57537	2455600	7800500	0.6569	3209700	7282700		#DIV/0!	#VALUE!	0	0	#VALUE!	0	0
P67984	60S ribosomal protein L22;Heparin-binding protein HBp15	Rpl22	14.759	5.1116e-27	3.69042	1.1629	2436400	4892400	0.97135	613030	1244500		0.0538817	1.17188	297920	182020	1.2226	9479200	3691400
P09055	Fibronectin receptor subunit beta;Integrin beta-1;VLA-4 subunit beta	Itgb1	88.231	1.3483e-25	0.424491	0.2295	2422400	15343000	0.45724	5298900	13311000		2.43647	1.79588	10045000	7246000	1.65964	7068100	2138100
Q99LC5	Electron transfer flavoprotein subunit alpha, mitochondrial	Etfa	35.009	4.9762e-46	0.881483	1.1773	2413700	8469000	1.0408	2542600	8943400		#DIV/0!	1.24276	1315700	552820	#VALUE!	0	0
Q99JY0;D3YXU1	3-ketoacyl-CoA thiolase;Acetyl-CoA acyltransferase;Beta-ketothiolase;TP-beta;Trifunctional enzyme subunit beta, mitochondrial;Putative uncharacterized protein Hadhb	Hadhb	51.386	6.9118e-63	0.351166	1.0496	2389600	8929500	0.76898	6318600	25370000		0.707923	0.920302	1499500	648330	1.1795	3631400	483160
Q62167;P16381;Q62095	ATP-dependent RNA helicase DDX3X;D1Pas1-related sequence 2;DEAD box protein 3, X-chromosomal;DEAD box RNA helicase DEAD3;Embryonic RNA helicase;Putative ATP-dependent RNA helicase Pl10;ATP-dependent RNA helicase DDX3Y;D1Pas1-related sequence 1;DEAD box protein 3, Y-chromosomal;DEAD-box RNA helicase DEAD2	D1Pas1-rs2;Ddx3;Ddx3x;Dead3;Erh;D1Pas1;Pl10;D1Pas1-rs1;Ddx3y;Dead2	73.101	1.0357e-203	1.20987	0.48323	2383100	10827000	0.42067	1829000	12054000		0	#VALUE!	0	0	0.492756	4746400	2581200
Q61941;E9Q8F2;E9Q8F3;Q8BGK0;Q8C9V5;E9Q8F4	NAD(P) transhydrogenase, mitochondrial;Nicotinamide nucleotide transhydrogenase;Pyridine nucleotide transhydrogenase;Putative uncharacterized protein	Nnt	113.84	2.8896e-26	1.31974	1.1317	2379800	7602800	1.5222	1674400	4099600		0	#VALUE!	0	0	0.93618	640660	196750
Q8K2B3	Flavoprotein subunit of complex II;Succinate dehydrogenase [ubiquinone] flavoprotein subunit, mitochondrial	Sdha	72.585	2.2124e-68	2.5765	1.568	2379500	5598000	1.6982	857560	1859000		#DIV/0!	#VALUE!	0	0	#VALUE!	0	0
Q9DBS1	Protein LUMA;Transmembrane protein 43	Tmem43	44.783	1.6882e-07	0.879976	1.0931	2374700	5538100	0.99311	2505800	10193000		0.292939	1.065	1749700	995230	0.8312	10240000	2317300
P54071	ICD-M;IDP;Isocitrate dehydrogenase [NADP], mitochondrial;NADP(+)-specific ICDH;Oxalosuccinate decarboxylase	Idh2	50.906	2.9776e-51	0.355404	0.991	2319000	8533400	0.99593	6058800	22008000		0.826507	1.31761	3126100	1721800	1.36621	6484400	1909300
Q9JKR6	140 kDa Ca(2+)-binding protein;Hypoxia up-regulated protein 1	Grp170;Hyou1	111.18	1.8684e-138	0.171522	0.96943	2220500	3300800	1.1784	12021000	26614000		0	#VALUE!	0	0	1.01252	1076300	2962900
Q8BMK4	63 kDa membrane protein;Cytoskeleton-associated protein 4	Ckap4	63.691	1.2106e-26	0.273975	1.2794	2199100	6721200	1.3788	7453200	13323000		0.0616246	0.947867	732850	417310	1.07061	20388000	5840200
Q6P1B1;Q3TL27	Aminoacylproline aminopeptidase;Cytosolic aminopeptidase P;Soluble aminopeptidase P;Xaa-Pro aminopeptidase 1;X-Pro aminopeptidase 1;X-prolyl aminopeptidase 1, soluble;Putative uncharacterized protein	Xpnpep1	69.59	1.2913e-15	0.824378	1.1862	2165800	8019200	1.0711	2439500	7185700		#DIV/0!	#VALUE!	0	0	NaN	0	0
Q9D8E6	60S ribosomal protein L4	Rpl4	47.153	1.3353e-12	2.22733	0.53568	2133500	6403500	1.4855	889440	3161700		0	#VALUE!	0	0	1.20127	6876200	2083400
Q91YR1	Protein A6;Twinfilin-1	Ptk9;Twf1	40.079	1.4732e-10	6.46465	0.59319	2130800	8100600	0.61618	306060	2544800		0	#VALUE!	0	0	0.70153	7430100	3961000
Q9DAW9	Calponin, acidic isoform;Calponin-3	Cnn3	36.428	7.8601e-27	6.21038	0.63342	2121900	9765800	0.46717	317260	1084900		0.249607	2.00562	1278300	1982500	0.21785	8779900	2403300
P46935	E3 ubiquitin-protein ligase NEDD4;Neural precursor cell expressed developmentally down-regulated protein 4	Kiaa0093;Nedd4;Nedd-4;Nedd4a	102.71	1.0016e-40	0.889054	0.28171	2117800	15906000	0.43948	2211900	8866100		0.644006	20.312	979980	35426	1.9035	2608800	5458100
P40142	P68;Transketolase	Tkt	67.63	2.7712e-173	0.170683	1.2308	2098800	6813800	1.1747	11418000	35945000		0.491517	0.98824	2780000	2877700	1.40133	9696600	2972400
Q8CI94	Glycogen phosphorylase, brain form	Pygb	96.729	2.1619e-07	2.00817	1.8537	2080600	1282100	1.3654	962050	650390		0	#VALUE!	0	0	0.763592	354300	240880
P70372	Elav-like generic protein;ELAV-like protein 1;Hu-antigen R;MelG	Elavl1;Elra;Hua	36.169	1.3222e-43	2.22988	0.69221	2060300	4573700	0.55663	857940	5399300		2.85946	1.18516	4398600	1880500	0.94509	2637200	841250
E9PVA8			293.02	2.9686e-20	9.71439	1.1419	2054700	4182600	1.0039	196400	709470		#DIV/0!	#VALUE!	0	0	NaN	0	0
Q7TPR4;A1BN54	Alpha-actinin cytoskeletal isoform;Alpha-actinin-1;F-actin cross-linking protein;Non-muscle alpha-actinin-1;Alpha actinin 1a	Actn1;Actn1a	103.07	1.1064e-291	0.841146	0.54676	2051600	4714800	1.2835	2264800	7026000		0.41558	0.789952	832660	540100	1.5175	3435000	1737100
Q9R1P0;E9PW69;E9Q0X0	Macropain subunit C9;Multicatalytic endopeptidase complex subunit C9;Proteasome component C9;Proteasome subunit alpha type-4;Proteasome subunit L	Psma4	29.47	3.3707e-16	1.51911	0.78947	2030100	8555000	0.71622	1240900	6432900		1.38137	1.08731	395450	185750	1.037	490790	144190
Q8BG05-2;Q8BG05;B2RXM2;E9Q7H5;A2AL12;F8VPW0	Heterogeneous nuclear ribonucleoprotein A3;EG627828 protein	Hnrnpa3;Hnrpa3;EG627828;Gm6793;RP23-374O4.1-003	37.086	2.4074e-50	0.101436	0.92393	1992100	7534900	0.64083	18236000	46199000		0	#VALUE!	0	0	1.39907	5934500	1597900
P50396	Guanosine diphosphate dissociation inhibitor 1;Rab GDP dissociation inhibitor alpha	Gdi1;Rabgdia	50.521	1.7592e-125	1.01047	0.65807	1945400	4997500	0.80844	1787700	4160700		1.89781	0.830427	842830	551960	0.99281	761380	746830
Q9D0I9	Arginine--tRNA ligase;Arginyl-tRNA synthetase, cytoplasmic	Rars	75.673	2.8183e-08	#DIV/0!	1.0182	1943100	4244900	NaN	0	0		#DIV/0!	#VALUE!	0	0	NaN	0	0
P61982	14-3-3 protein gamma;14-3-3 protein gamma, N-terminally processed	Ywhag	28.302	9.5541e-201	1.32491	0.41654	1924100	9392600	0.73018	1348500	7503200		0.678085	1.31031	4134000	1830700	1.3812	10452000	3672500
Q5SSL4-2;Q5SSL4;Q5SSL4-4;E9PUE7;Q5SSL4-3;Q6PAJ1;A2RRK7	Active breakpoint cluster region-related protein;Breakpoint cluster region protein;Bcr protein	Abr;Bcr;Kiaa3017	98.987	0.00014128	58.9501	0.77667	1923300	2213700	0.50059	30295	580670		#DIV/0!	#VALUE!	0	0	NaN	0	0
Q60737;A2ANR6	Casein kinase II subunit alpha;Casein kinase 2, alpha 1 polypeptide	Ckiia;Csnk2a1;RP23-452D3.3-004	45.133	7.2124e-24	#DIV/0!	0.67664	1887600	3285100	NaN	0	0		#DIV/0!	#VALUE!	0	0	#VALUE!	0	0
E9Q390;Q69ZN7;D3Z1Q0;Q69ZN7-4;Q69ZN7-2	Fer-1-like protein 3;Myoferlin;Putative uncharacterized protein Myof	Fer1l3;Kiaa1207;Myof	234.52	1.0776e-12	44.1046	0.72473	1878500	4539600	0.4733	39549	242100		#DIV/0!	#VALUE!	0	0	NaN	0	0
P02754			18.281	3.3079e-37	136.753	0.25674	1878200	3050300	0.0042214	12753	207210		#DIV/0!	#VALUE!	0	0	NaN	0	0
P47911;E9PUX4;D3Z4I7	60S ribosomal protein L6;TAX-responsive enhancer element-binding protein 107;Putative uncharacterized protein Gm6807	Rpl6;Gm6807	33.509	6.6186e-23	5.30427	0.93169	1878000	8468400	1.2631	328760	547260		0	#VALUE!	0	0	1.03846	17767000	5122600
P46978	B5;Dolichyl-diphosphooligosaccharide--protein glycosyltransferase subunit STT3A;Integral membrane protein 1	Itm1;Stt3a	80.597	1.8276e-21	0.389908	1.0566	1864600	3696500	1.3402	4440500	7639100		#DIV/0!	#VALUE!	0	0	#VALUE!	0	0
Q64133	Amine oxidase [flavin-containing] A;Monoamine oxidase type A	Maoa	59.601	2.0891e-05	0.821209	1.552	1833700	1030700	2.0727	2073400	1308500		#DIV/0!	#VALUE!	0	0	NaN	0	0
F6XI62;P14148;D3Z6N4;F6ZA13	60S ribosomal protein L7;MCG18633;Putative uncharacterized protein Gm5045	Rpl7;Gm5045;mCG_18633	32.416	3.0628e-18	0.771012	0.85856	1794600	5444800	0.95661	2161300	5972900		0	#VALUE!	0	0	1.1629	679750	194590
Q91VD9	Complex I-75kD;NADH-ubiquinone oxidoreductase 75 kDa subunit, mitochondrial	Ndufs1	79.776	5.558e-66	0.476387	0.96184	1776400	6910600	1.385	3462500	6892000		0	#VALUE!	0	0	1.22539	912480	734360
Q9CWJ9	5-aminoimidazole-4-carboxamide ribonucleotide formyltransferase;AICAR transformylase;ATIC;Bifunctional purine biosynthesis protein PURH;IMP cyclohydrolase;IMP synthase;Inosinicase;Phosphoribosylaminoimidazolecarboxamide formyltransferase	Atic;Purh	64.217	5.3574e-06	3.82492	1.1298	1774100	4880700	0.68284	430690	3375100		#DIV/0!	#VALUE!	0	0	NaN	0	0
Q3U2G2;Q61316	Heat shock protein 4;Heat shock protein 4, isoform CRA_a;Putative uncharacterized protein;Heat shock 70 kDa protein 4;Heat shock 70-related protein APG-2	Hspa4;mCG_113604;RP23-337J7.3-001;Apg2;Hsp110	94.208	1.0852e-51	0.29857	0.99658	1770600	2612200	0.95982	5506600	10984000		0.547675	0.919794	1917400	3300300	0.822978	6002100	2556000
P17427	100 kDa coated vesicle protein C;Adapter-related protein complex 2 alpha-2 subunit;Adaptor protein complex AP-2 subunit alpha-2;Alpha2-adaptin;Alpha-adaptin C;AP-2 complex subunit alpha-2;Clathrin assembly protein complex 2 alpha-C large chain;Plasma membrane adaptor HA2/AP2 adaptin alpha C subunit	Adtab;Ap2a2	104.02	5.1213e-27	1.65933	0.89648	1755800	5263700	0.6315	982540	2848700		0	#VALUE!	0	0	1.53259	3764100	1105600
E9Q9A7;Q9CY50	Signal sequence receptor subunit alpha;Translocon-associated protein subunit alpha	Ssr1	32.724	3.7068e-07	#DIV/0!	0.81455	1752200	5293700	NaN	0	0		6.44139	1.39755	2649100	1294600	1.09511	705070	684790
P02768-1;P02768	Serum albumin	ALB;GIG20;GIG42;PRO0903;PRO1708;PRO2044;PRO2619;PRO2675;UNQ696/PRO1341	69.366	2.8383e-79	#DIV/0!	0.15446	1715900	12728000	NaN	0	0		#DIV/0!	#VALUE!	0	0	#VALUE!	0	0
P27546;P27546-2;E9QPW8;P27546-3;F7CK47;E9PZ43;E9QKJ8;E9PWC0;P27546-4	Microtubule-associated protein 4	Map4	117.43	3.2642e-09	1.98583	1.1142	1692100	4570900	0.59619	791210	7389200		1.52202	1.15659	4087800	1511200	1.38303	4604500	1051100
Q9CZC8	Secernin-1	Kiaa0193;Scrn1	46.325	8.5756e-05	0.871447	0.1823	1684600	8073600	0.10036	1795000	8607800		4.90069	1.65134	1258700	489180	NaN	440330	0
Q9D051	Pyruvate dehydrogenase E1 component subunit beta, mitochondrial	Pdhb	38.937	1.1238e-141	1.40566	1.0579	1661100	4528000	0.87144	1097300	4038000		0	#VALUE!	0	0	6.89513	501020	241190
P86048;Q6ZWV3	60S ribosomal protein L10-like;60S ribosomal protein L10;Protein QM homolog	Rpl10l;Qm;Rpl10	24.558	0.0037768	4.50408	1.045	1654500	2192500	0.92758	341090	1473500		0	#VALUE!	0	0	1.3632	371860	94419
P17439	Acid beta-glucosidase;Beta-glucocerebrosidase;D-glucosyl-N-acylsphingosine glucohydrolase;Glucosylceramidase	Gba	57.621	1.1078e-11	1.25716	1.2436	1653100	2029000	1.1154	1221000	2544100		#DIV/0!	#VALUE!	0	0	NaN	0	0
Q3U1J4;E9Q4W8;F7ADY1	Damage-specific DNA-binding protein 1;DDB p127 subunit;DNA damage-binding protein 1;UV-damaged DNA-binding factor	Ddb1	126.85	2.7369e-07	5.29788	0.21703	1623500	417010	0.031453	284550	1438800		0	#VALUE!	0	0	1.3911	2081200	868130
Q8C266;P35278	Putative uncharacterized protein;RAB5C, member RAS oncogene family;Ras-related protein Rab-5C	Rab5c;RP23-390D17.8-002	25.352	1.6663e-61	0.298584	0.44824	1597400	7822600	0.47508	4967700	23168000		0.349347	1.2594	6558600	2912200	1.216	32186000	10926000
P48758	Carbonyl reductase [NADPH] 1	Cbr1	30.641	8.1358e-08	1.00465	10.288	1576400	268780	1.2412	1457000	1157300		#DIV/0!	1.13741	4477400	2937300	NaN	0	0
P62702;Q545F8;Q3V1Z5	40S ribosomal protein S4, X isoform;Putative uncharacterized protein;Ribosomal protein S4, Y-linked 2;RIKEN cDNA 1110033J19	Rps4;Rps4x;mCG_49215;RP23-251M14.2-001;Rps4y2	29.597	1.2602e-46	0.355136	0.84084	1572600	7523000	1.0466	4111800	12352000		1.51891	1.22689	6241300	1708800	1.01584	7044600	1900800
F8WGL3;P18760;E9Q1T2	Cofilin, non-muscle isoform;Cofilin-1	Cfl1	24.576	4.7618e-204	0.150767	0.6231	1558200	5069400	0.49263	9596800	31508000		0.828948	1.32384	23280000	26179000	1.53782	48147000	18270000
E9QKR0;P62880;D3Z1M1;D3Z1T4;D3YZX3	G protein subunit beta-2	Gnb2	41.408	4.1232e-135	2.21865	1.7674	1550500	2346000	0.52219	648920	674170		#DIV/0!	1.56897	265930	473940	#VALUE!	0	0
O35114	85 kDa lysosomal membrane sialoglycoprotein;Lysosome membrane protein 2;Lysosome membrane protein II;Scavenger receptor class B member 2	Scarb2	54.043	5.2952e-10	2.13029	0.74649	1540300	4623000	0.97453	671390	2843100		#DIV/0!	#VALUE!	0	0	NaN	0	0
Q6GSS7;Q64523;F8WIX8	H2a-614;H2a-615;Histone H2A type 2-A;Histone H2A.2;H2a-613B;Histone H2A type 2-C	Hist2h2aa1;Hist2h2aa2;Hist2h2ab;Hist2h2ac	14.095	7.9059e-119	0.291519	0.08482	1524500	2616600	0.10011	4855900	9875400		0	#VALUE!	0	0	0.3225	16534000	9788400
Q8BGQ7	Alanine--tRNA ligase;Alanyl-tRNA synthetase, cytoplasmic	Aars	106.91	4.256e-61	0.453782	0.74144	1515300	7163700	0.7151	3100700	12561000		0.826763	0.893735	2373900	13710000	0.5113	4922600	18896000
P80314	CCT-beta;T-complex protein 1 subunit beta	Cct2;Cctb	57.477	1.1203e-45	1.82023	0.65216	1506300	4339700	0.70087	768410	2626300		0	#VALUE!	0	0	0.822436	2623600	3085700
Q8C7K6	Prenylcysteine oxidase-like	Pcyox1l	54.874	2.3928e-98	0.132856	1.1846	1496600	5003600	1.3675	10460000	35369000		0	#VALUE!	0	0	0.84777	2980000	833440
P26040;Q7TSG6	Cytovillin;Ezrin;p81;Villin-2;Rdx protein	Ezr;Vil2;Rdx	69.406	1.6995e-63	2.99784	0.53177	1495600	4755400	0.71695	463250	1754100		1.40815	1.40659	1339400	1342500	0.80574	1630700	1044800
Q06185;Q8BTB6	ATP synthase subunit e, mitochondrial;MCG13600, isoform CRA_c;Putative uncharacterized protein	Atp5i;Atp5k;Lfm1;Lfm-1;mCG_13600	8.2355	1.9596e-15	3.84609	1.3625	1488100	5520900	1.0028	359270	1285200		#DIV/0!	#VALUE!	0	0	#VALUE!	0	0
P61089	Bendless-like ubiquitin-conjugating enzyme;Ubc13;Ubiquitin carrier protein N;Ubiquitin-conjugating enzyme E2 N;Ubiquitin-protein ligase N	Blu;Ube2n	17.138	1.4281e-05	50.7731	0.9483	1467600	2974700	0.25344	26840	131790		0.125153	1.79321	892510	408200	0.91165	12226000	5290900
Q99P72;Q99P72-3;Q8BHF5;Q8BH78;Q99P72-1	Neurite outgrowth inhibitor;Reticulon-4;Reticulon 4;RTN4	Kiaa0886;Nogo;Rtn4;RP23-176O5.4-006;RP23-176O5.4-007	126.61	1.5319e-18	0.909611	0.56287	1440300	5621400	0.72009	1470300	5356800		0.355914	1.39669	726960	1151400	0.781983	3501700	4398000
Q9Z2X1;Q9Z2X1-2	Heterogeneous nuclear ribonucleoprotein F;Heterogeneous nuclear ribonucleoprotein F, N-terminally processed	Hnrnpf;Hnrpf	45.729	2.204e-226	0.13424	0.72017	1437500	7468100	0.67029	9943400	61870000		1.83508	1.45734	2985100	1423100	0.64122	2788800	1233800
Q8CGC7	Bifunctional aminoacyl-tRNA synthetase;Glutamate--tRNA ligase;Glutamyl-tRNA synthetase;Proline--tRNA ligase;Prolyl-tRNA synthetase	Eprs;Qprs	170.08	1.0396e-32	0.354837	0.51911	1412000	7489900	0.36958	3695000	13892000		0	#VALUE!	0	0	2.46027	2163600	237000
P61205;P84078;Q8BSL7	ADP-ribosylation factor 3;ADP-ribosylation factor 1;ADP-ribosylation factor 2	Arf3;Arf1;Arf2	20.601	1.7548e-58	0.630581	0.85985	1400300	3128700	0.60973	2062000	9831000		0.700137	1.37849	13569000	6148500	0.90386	33226000	20600000
Q9CX56	26S proteasome non-ATPase regulatory subunit 8;26S proteasome regulatory subunit RPN12;26S proteasome regulatory subunit S14	Psmd8	39.93	8.8957e-06	1.34474	0.49804	1392200	6133700	0.46814	961330	3432500		0	#VALUE!	0	0	0.21549	464570	56089
D3YY19;D3Z422;D3Z1Q1;O09167;Q9CQM8;D3YVN8;D3YWQ7;D3YWP4;D3YX83;D3Z248;D3Z4H4;D3Z5J6;D3Z3K3	MCG5151;Putative uncharacterized protein Gm7806;Putative uncharacterized protein Gm5816;Putative uncharacterized protein Gm5528;60S ribosomal protein L21;MCG120646;MCG121646, isoform CRA_a;MCG121688;MCG18971;Putative uncharacterized protein;Ribosomal protein L21;Rpl21 protein;MCG7979;Putative uncharacterized protein Gm8054;MCG11578;Putative uncharacterized protein Gm16415;Putative uncharacterized…	Gm7806;mCG_5151;Gm5816;Gm5528;Rpl21;mCG_120646;mCG_121646;mCG_121688;mCG_18971;Gm8054;mCG_7979;Gm16415;mCG_11578;Gm9104;mCG_18244;Gm7062;mCG_1815;Gm16416;mCG_115539;Gm10155;mCG_132291	18.554	6.5124e-07	0.570964	1.2969	1367400	3985800	1.3166	2223800	5141800		0.909583	0.949577	1640100	1032600	0.942152	3091300	1417000
P17156	Heat shock-related 70 kDa protein 2	Hcp70.2;Hsp70-2;Hspa2	69.641	4.962e-208	1.41202	1.2487	1364500	5430900	1.3409	897310	1392000		0.749094	0.966744	1323800	870010	0.77687	3029700	2200200
Q80X90	ABP-280-like protein;Actin-binding-like protein;Beta-filamin;Filamin-B	Flnb	277.82	5.1348e-46	8.6514	1.1557	1334200	3509600	1.4837	143200	238170		#DIV/0!	#VALUE!	0	0	NaN	0	0
P02662			22.975	8.4989e-40	0.534327	0.15158	1324600	38100000	0.073318	2301900	77632000		#DIV/0!	#VALUE!	0	0	NaN	0	0
E9Q634			126.82	2.1352e-189	0.628019	0.28659	1321700	4283900	0.95892	1954200	5782900		#DIV/0!	#VALUE!	0	0	NaN	0	0
Q3U7R1;Q3U7R1-2	Extended synaptotagmin-1;Membrane-bound C2 domain-containing protein	Esyt1;Fam62a;Mbc2	121.55	1.9086e-45	0.575076	1.006	1299400	5101100	0.71377	2098100	8849500		#DIV/0!	1.64826	723040	665040	#VALUE!	0	0
Q64514;Q64514-2	Tripeptidyl aminopeptidase;Tripeptidyl-peptidase 2;Tripeptidyl-peptidase II	Tpp2	139.88	3.3232e-36	2.26556	0.61231	1283300	3380800	0.92244	525970	2021600		#DIV/0!	#VALUE!	0	0	NaN	0	0
Q8R1B4	eIF3 p110;Eukaryotic translation initiation factor 3 subunit 8;Eukaryotic translation initiation factor 3 subunit C	Eif3c;Eif3s8	105.53	9.3445e-42	0.615287	0.93658	1279600	3410300	0.58371	1931100	4881200		0	#VALUE!	0	0	1.0168	1576800	639780
P17710;P17710-2;F8WIP2;P17710-4;P17710-3;Q6GQU1	Hexokinase type I;Hexokinase, tumor isozyme;Hexokinase-1;Hexokinase 1, isoform CRA_d;Hk1 protein	Hk1;mCG_127656	108.3	1.6955e-63	0.0853992	1.0436	1279300	3602700	1.0392	13910000	19825000		0	#VALUE!	0	0	1.5183	4789100	886680
F6VW30;F6YY69;P68254;P68254-2	14-3-3 protein tau;14-3-3 protein theta	Ywhaq	34.348	8.3265e-192	1.91511	0.43199	1278700	3554600	0.4391	619990	3544400		0	#VALUE!	0	0	2.54001	6797600	3097700
Q5XJF6;P53026	Ribosomal protein L1;60S ribosomal protein L10a;CSA-19;Neural precursor cell expressed developmentally down-regulated protein 6	mCG_123122;mCG_18533;RP24-68J3.3-001;Rpl10a;Nedd6;Nedd-6	24.831	1.7327e-22	1.13541	0.25354	1276200	5532100	0.8869	1043700	4568900		0.250973	0.891981	2030000	1259800	1.0261	13867000	5230200
P35980	60S ribosomal protein L18	Rpl18	21.644	4.072e-31	0.667636	0.94532	1267100	4875400	0.87293	1762300	7181400		0.210367	2.99347	735890	538930	1.28655	5997200	2927400
P16045	14 kDa lectin;Beta-galactoside-binding lectin L-14-I;Galaptin;Galectin-1;Lactose-binding lectin 1;Lectin galactoside-binding soluble 1;S-Lac lectin 1	Gbp;Lgals1	14.866	6.0055e-97	1.07292	0.84042	1262000	7524700	0.73384	1092200	6867500		0.153184	2.24548	700540	203900	2.74341	7840300	2289600
Q9CR62;Q5SX46;Q5SX48	Mitochondrial 2-oxoglutarate/malate carrier protein;Solute carrier family 25 member 11;Solute carrier family 25 (Mitochondrial carrier; oxoglutarate carrier), member 11	Slc25a11;DN-183N8.13-002;RP23-326P7.2-002;DN-183N8.13-003;RP23-326P7.2-003	34.155	1.6179e-154	0.629341	0.94309	1248100	3155100	0.8436	1841500	6712200		#DIV/0!	#VALUE!	0	0	#VALUE!	0	0
Q8BG32;F6Z0Q9	26S proteasome non-ATPase regulatory subunit 11;26S proteasome regulatory subunit p44.5;26S proteasome regulatory subunit RPN6;26S proteasome regulatory subunit S9	Psmd11	47.436	7.3866e-24	1.30327	0.78017	1225700	7231400	0.6972	873290	3589600		0.782113	0.797321	2558100	1814200	0.87614	5607400	5521600
Q9DCT2	Complex I-30kD;NADH dehydrogenase [ubiquinone] iron-sulfur protein 3, mitochondrial;NADH-ubiquinone oxidoreductase 30 kDa subunit	Ndufs3	30.149	4.3396e-30	1.40565	1.2699	1215700	1757800	1.0284	803080	3388600		0	#VALUE!	0	0	1.07288	7255500	2059900
Q80UG5-3;Q80UG5;A2A6U3;Q80UG5-2;A2A6U5	Septin-9;SL3-3 integration site 1 protein;Septin 9	Kiaa0991;Sept9;Sint1;RP23-101J23.1-006;RP23-101J23.1-007	64.774	1.005e-09	2.12782	0.52833	1211900	9767500	0.54485	528860	3303400		0.261274	2.10526	1290700	500480	0.80964	8469200	1856300
P42932	CCT-theta;T-complex protein 1 subunit theta	Cct8;Cctq	59.555	2.1074e-42	1.58436	0.73129	1183800	4513900	0.93858	693800	4007100		0.109439	0.746046	616570	535580	1.21461	9658800	3717200
Q7TMB8;Q7TMB8-2;Q5SQX6;E9Q594;F6QD74	Cytoplasmic FMR1-interacting protein 1;Specifically Rac1-associated protein 1;Cytoplasmic FMR1-interacting protein 2;p53-inducible protein 121	Cyfip1;Kiaa0068;Shyc;Sra1;Cyfip2;Kiaa1168;Pir121	145.24	6.0447e-15	2.1116	0.65791	1182900	4067900	0.61461	520170	2477800		0	#VALUE!	0	0	#VALUE!	246400	0
P23492;Q543K9;Q9D8C9	Inosine phosphorylase;Purine nucleoside phosphorylase;Pnp protein;Putative uncharacterized protein	Np;Pnp;Pnp1;Pnp2	32.277	7.0235e-24	0.909723	0.95536	1164100	2690200	0.86076	1188200	3442600		#DIV/0!	2.08524	1755300	744080	NaN	0	0
Q9R111;D3YU09	Guanine aminohydrolase;Guanine deaminase;Putative uncharacterized protein Gda	Gda	51.012	4.1815e-15	0.959059	2.0578	1157100	1079600	0.42921	1120300	5100600		#DIV/0!	#VALUE!	0	0	NaN	0	0
P50544;B1AR28	MVLCAD;Very long-chain specific acyl-CoA dehydrogenase, mitochondrial;Acyl-Coenzyme A dehydrogenase, very long chain	Acadvl;Vlcad;RP23-172M21.11-002	70.875	0.0011079	#DIV/0!	1.0454	1154200	2404500	NaN	0	0		0	#VALUE!	0	0	1.1627	552140	137360
P62245;F8WJ41;D3Z7W9;D3YVB4;D3Z712;D3YXU0	40S ribosomal protein S15a;MCG50271;Putative uncharacterized protein Gm5623;Putative uncharacterized protein Rps15a;Putative uncharacterized protein Gm7263	Rps15a;Gm5623;mCG_50271;Gm7263	14.839	4.1163e-14	1.35455	1.2748	1152600	4421200	1.0679	790120	2405600		0.0821421	1.43691	577590	1311400	1.02218	12055000	4468200
P61971	Nuclear transport factor 2	Ntf2;Nutf2	14.478	3.4649e-15	4.1667	1.6003	1143000	3948300	1.2921	254720	845390		0	#VALUE!	0	0	0.96522	1008600	295830
Q6P5F9	Chromosome region maintenance 1 protein homolog;Exportin-1	Crm1;Xpo1	123.09	6.4584e-79	0.177508	0.89651	1138600	3363300	0.88838	5956100	16884000		0	#VALUE!	0	0	0.99863	2081700	1091000
P61161	Actin-like protein 2;Actin-related protein 2	Actr2;Arp2	44.76	1.4488e-08	0.621424	0.87134	1128600	4132800	0.75228	1686400	6122300		7.28171	1.30835	4438500	2066100	1.00514	1045000	205170
Q61171;D3Z4A4	Peroxiredoxin-2;Thiol-specific antioxidant protein;Thioredoxin peroxidase 1;Thioredoxin-dependent peroxide reductase 1;Putative uncharacterized protein Prdx2	Prdx2;Tdpx1;Tpx	21.778	3.2111e-47	0.245942	0.76174	1127900	4337300	0.878	4258400	20420000		0.523215	1.11914	18867000	11378000	1.10424	61821000	22152000
Q9D6F9	Tubulin beta-4 chain	Tubb4	49.585	0	#DIV/0!	0.40052	1125600	725980	NaN	0	0		1.17703	2.03936	5194600	1500900	0.18339	7566200	476420
P62918	60S ribosomal protein L8	Rpl8	28.024	2.3193e-09	1.19727	1.0321	1101700	3079300	0.78271	854440	3514200		2.04554	1.11403	484240	440270	2.44756	405850	145590
F8WI94;O55143;O55143-2	Calcium pump 2;Calcium-transporting ATPase sarcoplasmic reticulum type, slow twitch skeletal muscle isoform;Endoplasmic reticulum class 1/2 Ca(2+) ATPase;Sarcoplasmic/endoplasmic reticulum calcium ATPase 2	Atp2a2	115.09	2.2389e-20	1.00546	0.61506	1091700	2975300	0.7132	1008200	2008400		#DIV/0!	#VALUE!	0	0	#VALUE!	0	0
Q3UPL0;Q3UPL0-2	Protein transport protein Sec31A;SEC31-like protein 1;SEC31-related protein A	Sec31a;Sec31l1	133.57	1.2268e-18	1.3066	1.2372	1082000	2290200	0.69216	768940	2761400		0.462719	0.799105	547710	540340	1.5141	2029300	1847500
P06745;Q3ZBD7	Autocrine motility factor;Glucose-6-phosphate isomerase;Neuroleukin;Phosphoglucose isomerase;Phosphohexose isomerase	Gpi;Gpi1	62.766	5.4537e-05	0.490665	0.76417	1064600	2630000	0.91857	2014700	6106000		#DIV/0!	#VALUE!	0	0	#VALUE!	0	0
Q8BIJ6;E9PWN2;E9PWN3	Isoleucine--tRNA ligase;Isoleucyl-tRNA synthetase, mitochondrial	Iars2	112.8	3.093e-14	0.453938	0.55867	1036000	1607900	0.98752	2119200	4774600		#DIV/0!	#VALUE!	0	0	NaN	0	0
P35279;P35279-2;D3YV69	Ras-related protein Rab-6A;Putative uncharacterized protein Rab6	MNCb-1660;Rab6;Rab6a	23.59	6.0527e-98	0.253593	0.4672	1027200	4670800	0.57622	3761200	13827000		0.23636	1.43027	11229000	4221100	1.12941	81448000	28958000
P14873	MAP1 light chain LC1;MAP1(X);MAP1.2;Microtubule-associated protein 1B	Map1b;Mtap1b;Mtap5	270.25	2.2429e-110	1.45089	0.80975	1026500	5200400	0.66584	656950	2173800		1.36993	1.49076	2077500	596830	1.52251	2599900	344340
F8WGC2;Q07076	Annexin A7;Annexin VII;Annexin-7;Synexin	Anx7;Anxa7	52.27	1.9502e-48	0.630579	0.50317	1018100	5477100	0.54856	1499200	9951500		#DIV/0!	#VALUE!	0	0	NaN	0	0
Q9WV32	Actin-related protein 2/3 complex subunit 1B;Arp2/3 complex 41 kDa subunit;p41-ARC	Arpc1b	41.063	7.8277e-17	4.78597	0.22087	1004400	5367700	0.24467	194870	1047100		0	#VALUE!	0	0	4.21106	1505500	203890
P08551	68 kDa neurofilament protein;Neurofilament light polypeptide;Neurofilament triplet L protein	Nefl;Nf68;Nfl	61.508	0	2.15238	0.50098	999980	4983000	0.74618	431400	3030900		3.65504	2.27511	7671000	2653300	1.65505	3598100	693520
Q63844;D3Z3G6;D3Z6D8	ERT2;Extracellular signal-regulated kinase 1;Insulin-stimulated MAP2 kinase;MAP kinase isoform p44;Microtubule-associated protein 2 kinase;Mitogen-activated protein kinase 1;Mitogen-activated protein kinase 3;MNK1;p44-ERK1;Putative uncharacterized protein Mapk3	Erk1;Mapk3;Prkm3	43.066	3.7675e-15	0.965594	0.55771	994090	2832900	0.68285	955960	3240200		0.581438	1.06985	978410	467420	1.34347	2884900	781310
E9PUM4;Q71LX4;E9Q3S3;Q8CDM9	Talin-2;Putative uncharacterized protein	Tln2	271.66	1.7217e-101	12.3098	1.2875	993010	2193500	1.1372	74905	221800		0	#VALUE!	0	0	1.0198	1498500	1503700
Q8BH59	Calcium-binding mitochondrial carrier protein Aralar1;Mitochondrial aspartate glutamate carrier 1;Solute carrier family 25 member 12	Aralar1;Slc25a12	74.569	9.9486e-25	#DIV/0!	1.5331	992340	2043700	NaN	0	0		#DIV/0!	#VALUE!	0	0	#VALUE!	0	0
Q61553	Fascin;Singed-like protein	Fan1;Fscn1;Snl	54.507	0.0015891	1.15083	2.0148	991130	1282500	12.596	799700	103720		#DIV/0!	#VALUE!	0	0	#VALUE!	0	0
Q8R0W0	Epiplakin	Eppk1	723.3	8.3642e-16	11.8052	0.79836	972660	3620100	1.0305	76506	411300		0	#VALUE!	0	0	0.73421	1331200	827170
Q07235	Glia-derived nexin;Peptidase inhibitor 7;Protease nexin 1;Protease nexin I;Serine protease-inhibitor 4;Serpin E2	Pi7;Pn1;Serpine2;Spi4	44.207	0.0015643	#DIV/0!	0.3308	952260	5697800	NaN	0	0		0	#VALUE!	0	0	0.42002	524560	78305
Q9QYB1	Chloride intracellular channel protein 4	Clic4	28.729	2.211e-37	2.03119	0.16863	950150	1731600	0.45924	434360	2275700		#DIV/0!	#VALUE!	0	0	NaN	0	0
Q69ZY2;Q8C522	MKIAA0830 protein;Endonuclease domain-containing 1 protein	Endod1;mKIAA0830;Kiaa0830	64.639	1.0504e-38	0.946166	0.88066	950010	3576400	1.0283	932330	2017300		#DIV/0!	#VALUE!	0	0	#VALUE!	0	0
Q9Z1N5;Q8VDW0	56 kDa U2AF65-associated protein;DEAD box protein UAP56;HLA-B-associated transcript 1 protein;Spliceosome RNA helicase Bat1;ATP-dependent RNA helicase DDX39;DEAD box protein 39	Bat1;Bat1a;Uap56;Ddx39	49.035	8.7833e-18	0.218444	1.9422	936040	1047800	0.97909	3978900	7563600		0.807584	1.20398	1263000	989860	1.25636	2681200	985350
P40336-2;P40336;Q8C0E2-2;Q8C0E2;Q6PE78	H<beta>58 protein;Vacuolar protein sorting-associated protein 26A;Vesicle protein sorting 26A;Vacuolar protein sorting-associated protein 26B;Vesicle protein sorting 26B;Vacuolar protein sorting 26 homolog A (Yeast), isoform CRA_e;Vps26a protein	Vps26;Vps26a;Vps26b;mCG_11324	41.547	1.1172e-06	#DIV/0!	0.75437	932790	1596400	NaN	0	0		#DIV/0!	#VALUE!	0	0	NaN	0	0
E9PWZ5;P47753;Q5RKN9	CapZ alpha-1;F-actin-capping protein subunit alpha-1;Capping protein (Actin filament) muscle Z-line, alpha 1;Putative uncharacterized protein	Cappa1;Capza1;mCG_9780	33.328	8.1823e-49	#DIV/0!	0.74099	932140	7482100	NaN	0	0		#DIV/0!	1.23933	4217400	3277500	NaN	0	0
P51660	17-beta-hydroxysteroid dehydrogenase 4;3-alpha,7-alpha,12-alpha-trihydroxy-5-beta-cholest-24-enoyl-CoA hydratase;3-hydroxyacyl-CoA dehydrogenase;D-bifunctional protein;Peroxisomal multifunctional enzyme type 2	Edh17b4;Hsd17b4	79.481	1.7545e-11	0.251482	0.73354	919850	5177000	0.83806	3396400	4692500		1.32607	0.884017	1300000	2910400	1.0797	1680700	1442500
P51863	P39;Physophilin;Vacuolar proton pump subunit d 1;V-ATPase 40 kDa accessory protein;V-ATPase AC39 subunit;V-type proton ATPase subunit d 1	Atp6d;Atp6v0d1	40.301	7.7621e-22	1.24487	0.73174	915650	4396500	0.64989	682990	2797100		#DIV/0!	#VALUE!	0	0	#VALUE!	0	0
Q9ES97;Q9ES97-2;Q9ES97-5;Q9ES97-4;Q9ES97-3	Reticulon-3	Rtn3	103.88	4.3008e-21	0.601704	0.74013	908300	2918500	0.69512	1401700	7135600		0	#VALUE!	0	0	0.933358	14701000	5150000
Q3UH59;Q5SV64;Q61879	Myosin, heavy polypeptide 10, non-muscle;Putative uncharacterized protein;Cellular myosin heavy chain, type B;Myosin heavy chain 10;Myosin heavy chain, non-muscle IIb;Myosin-10;Non-muscle myosin heavy chain B;Non-muscle myosin heavy chain IIb	Myh10;RP23-396M19.2-008;RP23-396M19.2-002	233.45	2.901e-64	4.92462	1.3416	863200	1888100	1.4414	162760	405260		0	#VALUE!	0	0	0.887311	1186400	867530
P00405	Cytochrome c oxidase polypeptide II;Cytochrome c oxidase subunit 2	COII;mt-Co2;Mtco2	25.976	1.3893e-57	0.120361	1.1231	861280	2373100	1.0822	6644600	24456000		0.962232	0.725584	9590300	4607000	1.10727	17087000	4687600
Q5SF07;Q5SF07-2;A6X8Z3	IGF-II mRNA-binding protein 2;Insulin-like growth factor 2 mRNA-binding protein 2;VICKZ family member 2;Insulin-like growth factor 2 mRNA binding protein 2	Igf2bp2;Imp2;Vickz2;RP23-50H13.1-004	65.583	1.6222e-37	0.424147	0.7329	858840	4393600	1.1226	1880200	11037000		#DIV/0!	#VALUE!	0	0	NaN	0	0
Q7TMM9	Tubulin beta-2A chain	Tubb2;Tubb2a	49.906	0	1.6495	0.44602	833690	3874700	1.3249	469310	1509400		3.11129	1.02029	3461900	1976800	5.18888	1907600	345430
Q8VDJ3	High density lipoprotein-binding protein;Vigilin	Hdlbp	141.74	3.5196e-41	0.301584	0.36695	830450	3862300	0.52311	2556900	9845900		0	#VALUE!	0	0	1.3834	1652400	687570
P68040	12-3;Guanine nucleotide-binding protein subunit beta-2-like 1;p205;Receptor for activated C kinase;Receptor of activated protein kinase C 1	Gnb2l1;Gnb2-rs1	35.076	1.9776e-14	0.694406	1.0778	821420	3320400	1.2038	1098400	1380400		19.5336	1.14925	4235200	3424000	1.34459	371710	57520
Q8CD76;D3Z5T6;Q7TNF4;E9Q7C9;E9QKS0;E9QM07;Q5UE59;O88447;Q9DBS5;Q91YS4;D3YXZ3;E9QL75;O88448	Putative uncharacterized protein;Putative uncharacterized protein Klc1;Kinesin light chain 1;Kinesin light chain-1;Kinesin light chain 4;Kinesin-like protein 8;Kinesin light chain 2;Klc2 protein;Putative uncharacterized protein Klc2	Klc1;Kns2;Klc4;Knsl8;Klc2;mCG_8395	69.494	1.282e-29	1.63485	0.51224	821140	2350800	0.47754	466390	2801800		#DIV/0!	#VALUE!	0	0	NaN	0	0
P11087;F8WGB7;P11087-2	Alpha-1 type I collagen;Collagen alpha-1(I) chain	Col1a1;Cola1	138.03	6.3869e-53	1.45225	0.26126	820530	3564200	0.612	524640	2360100		0.387288	#VALUE!	349200	0	1.96792	1545800	561760
Q920A5;Q3U5P4	Retinoid-inducible serine carboxypeptidase;Serine carboxypeptidase 1;Putative uncharacterized protein	Risc;Scpep1	50.964	2.2657e-61	0.484622	0.98048	813030	3656300	1.1737	1557800	3396000		0	#VALUE!	0	0	1.1767	1956900	968490
Q9Z1Q9	Protein G7a;Valine--tRNA ligase;Valyl-tRNA synthetase	Bat6;G7a;Vars;Vars2	140.21	1.9572e-23	0.245849	1.4072	797840	2337800	1.3087	3013400	6193300		#DIV/0!	#VALUE!	0	0	#VALUE!	0	0
P70699	Acid maltase;Lysosomal alpha-glucosidase	Gaa	106.25	3.0101e-59	0.230819	0.94145	794730	3531000	0.45786	3197100	7972900		#DIV/0!	#VALUE!	0	0	NaN	0	0
P17742;F8VPN3;E9Q1E3	Cyclophilin A;Cyclosporin A-binding protein;Peptidyl-prolyl cis-trans isomerase A;Rotamase A;SP18	Ppia	17.971	2.8094e-31	0.213691	0.86227	770830	2695700	0.56344	3349500	17857000		0.820961	1.11211	16287000	7153400	1.33785	34012000	12729000
A2AN08-5;A2AN08;A2AN08-3;F6SSP6	E3 ubiquitin-protein ligase UBR4;N-recognin-4;p600;Zinc finger UBR1-type protein 1	Kiaa0462;Ubr4;Zubr1	575.17	1.243e-05	#DIV/0!	0.9426	766320	1718800	NaN	0	0		#DIV/0!	#VALUE!	0	0	NaN	0	0
Q6PB66	130 kDa leucine-rich protein;Leucine-rich PPR motif-containing protein, mitochondrial	Lrp130;Lrpprc	156.61	8.9309e-15	0.311513	0.99084	761710	1849400	1.2954	2270500	4179500		#DIV/0!	#VALUE!	0	0	NaN	0	0
Q20BD0;Q80XR6;Q99020;Q9D6G1	Heterogeneous nuclear ribonucleoprotein A/B;Heterogeneous nuclear ribonucleoprotein A/B, isoform CRA_a;S1 protein C2;Hnrpab protein;CArG-binding factor-A;Heterogeneous nuclear ribonucleoprotein A/B, isoform CRA_b;Putative uncharacterized protein	Hnrnpab;Hnrpab;mCG_6983;RP23-79E13.1-003;RP23-79E13.1-002;Cbf-a;Cgbfa	36.21	2.3872e-38	0.0714985	0.55486	756220	4555700	0.81327	9821100	16214000		0.0758633	1.75303	345570	356150	1.37325	7809400	1933100
Q7TQI3;D3YWF6	Deubiquitinating enzyme OTUB1;OTU domain-containing ubiquitin aldehyde-binding protein 1;Otubain-1;Ubiquitin thioesterase OTUB1;Ubiquitin-specific-processing protease OTUB1;Putative uncharacterized protein Otub1	Otub1	31.27	3.9842e-10	1.38851	0.75127	755090	6998500	0.6303	504960	3062100		#DIV/0!	1.45603	2626300	1001800	NaN	0	0
P60335	Alpha-CP1;Heterogeneous nuclear ribonucleoprotein E1;Poly(rC)-binding protein 1	Pcbp1	37.497	5.2855e-35	0.511377	0.59245	751020	5066400	0.55628	1363700	9658300		0.58408	1.39094	6015900	2447700	1.18669	17658000	5205000
Q9ERK4;E9Q1T9;F6ZEW4	Chromosome segregation 1-like protein;Exportin-2;Importin-alpha re-exporter	Cse1l;Xpo2	110.45	7.035e-11	0.00882104	2.299	747220	1466000	1.0172	78657000	261390000		0.824118	1.0079	142360000	93267000	0.798021	296150000	105560000
Q921F2;Q6VYI4;Q6VYI5;Q8BLD4;Q8R0B4;E9Q830;F8WIJ9	TAR DNA-binding protein 43;TAR DNA binding protein;TARDBP S9;TARDBP S8;MCG16669, isoform CRA_f;Putative uncharacterized protein;TARDBP S7;TDP-43 variant 5;MCG16669, isoform CRA_a;TARDBP S6	Tardbp;Tdp43;RP23-331P21.5-007;TARDBP;RP23-331P21.5-003;mCG_16669;RP23-331P21.5-006	44.547	5.9956e-105	0.144768	0.75011	739010	2957800	0.95285	4740100	12299000		1.33165	0.861475	3783200	4963500	0.981162	4870600	2718900
O08917	Flotillin-1	Flot1	47.513	1.6709e-74	0.437679	0.93257	735830	3718000	1.1527	1561100	5079000		#DIV/0!	#VALUE!	0	0	#VALUE!	0	0
Q3TLP8;P63001;P60764;Q05144;A2AC13	Putative uncharacterized protein;RAS-related C3 botulinum substrate 1, isoform CRA_a;p21-Rac1;Ras-related C3 botulinum toxin substrate 1;p21-Rac3;Ras-related C3 botulinum toxin substrate 3;p21-Rac2;Protein EN-7;Ras-related C3 botulinum toxin substrate 2;RAS-related C3 botulinum substrate 3;RAS-related C3 botulinum substrate 3, isoform CRA_a	mCG_23557;Rac1;Rac3;Rac2;mCG_2150;RP23-84C12.18-002	23.432	6.0453e-43	0.358474	0.74319	730840	2611900	0.67283	1893100	6422200		0.336823	1.30533	1409000	2330600	0.997705	7171700	7357200
Q9Z247	63 kDa FK506-binding protein;FK506-binding protein 9;FKBP65RS;Peptidyl-prolyl cis-trans isomerase FKBP9;Rotamase	Fkbp60;Fkbp63;Fkbp9	62.995	0.00037215	0.202119	0.72259	721490	3905700	0.6926	3314600	8333900		0.798521	1.08571	856600	694790	0.65153	1839100	652810
P24638;E9Q9I3;B7ZCF5;B7ZCF4	Lysosomal acid phosphatase;Acid phosphatase 2 lysosomal	Acp2;RP23-20F9.7-004;RP23-20F9.7-005	48.508	1.0846e-19	1.22948	0.8489	712020	3565900	0.93666	537750	2976400		0	#VALUE!	0	0	1.2271	2363800	740700
Q6ZWU9;D3YYB0;E9QAB4;Q6ZWY3;D6RH49	40S ribosomal protein S27;MCG1230, isoform CRA_a;Putative uncharacterized protein Rps27l;40S ribosomal protein S27-like	Rps27;mCG_1230;Rps27l	9.461	7.9921e-13	4.51319	1.3108	705930	2996700	1.1003	145240	559160		0	#VALUE!	0	0	1.08462	3230700	1293800
P19157;F8WJD9;P46425	Glutathione S-transferase P 1;GST class-pi;GST YF-YF;GST-piB;Preadipocyte growth factor;Glutathione S-transferase P 2;GST-piA	Gstp1;Gstpib;Gstp2;Gstpia	23.609	2.1957e-88	0.446969	0.36077	701580	2310700	0.70778	1457500	12598000		1.70025	0.925497	19940000	8261400	0.75852	20106000	5482200
Q3TZZ7	Extended synaptotagmin-2	D12Ertd551e;Esyt2;Fam62b	94.138	1.8445e-28	1.38055	0.86643	701040	1223100	0.49717	471520	1064900		#DIV/0!	#VALUE!	0	0	#VALUE!	0	0
P57759	Endoplasmic reticulum resident protein 29	Erp29	28.823	9.8105e-23	0.537934	0.73306	694550	3726200	0.95839	1198900	4743500		1.1478	1.26618	540890	444520	0.75608	807900	174860
P14685;F7B7L8	26S proteasome non-ATPase regulatory subunit 3;26S proteasome regulatory subunit RPN3;26S proteasome regulatory subunit S3;Proteasome subunit p58;Transplantation antigen P91A;Tum-P91A antigen	P91a;Psmd3;Tstap91a	60.718	6.1993e-11	0.692011	0.90423	694450	4358300	0.77011	931830	2492300		0	#VALUE!	0	0	1.54883	908660	502690
Q9CX86	Putative uncharacterized protein	Hnrnpa0;Hnrpa0;Klhl3	30.53	2.5492e-21	1.0648	0.66281	691990	4796100	0.45307	603450	4515300		0	#VALUE!	0	0	0.54738	2338000	795710
Q9R1P4;E9Q3B7	Macropain subunit C2;Multicatalytic endopeptidase complex subunit C2;Proteasome component C2;Proteasome nu chain;Proteasome subunit alpha type-1	Psma1	29.546	0.0010416	1.8748	1.0409	690270	533050	0.54946	341880	866460		#DIV/0!	#VALUE!	0	0	NaN	0	0
P35486	PDHE1-A type I;Pyruvate dehydrogenase E1 component subunit alpha, somatic form, mitochondrial	Pdha1;Pdha-1	43.231	1.4044e-17	1.71685	1.1166	667100	790270	1.055	360800	997290		0.692353	0.74162	320160	541440	1.04381	792780	309440
Q3TLH4-2;Q3TLH4;Q3TLH4-5;Q3TLH4-3;E9QKG5;D3Z3U3;D3Z7M2	BAT2 domain-containing protein 1;HLA-B-associated transcript 2-like 2;Protein BAT2-like 2;Putative uncharacterized protein Bat2l2	Bat2d;Bat2d1;Bat2l2;Kiaa1096	309.07	0.032641	7.12543	0.05442	666710	6030400	NaN	86883	0		#DIV/0!	21.0739	11337000	205060	NaN	0	0
P17879;Q61696	Heat shock 70 kDa protein 1;Heat shock 70 kDa protein 1B;Heat shock 70 kDa protein 1A;Heat shock 70 kDa protein 3;Hsp68	Hcp70.1;Hsp70-1;Hsp70a1;Hspa1;Hspa1b;Hsp70-3;Hsp70A1;Hspa1a	70.175	5.4502e-37	#DIV/0!	0.13411	654000	4855000	NaN	0	0		#DIV/0!	#VALUE!	0	0	NaN	0	0
P17751	Triosephosphate isomerase;Triose-phosphate isomerase	Tpi;Tpi1	32.191	1.8256e-39	0.129289	1.045	648300	2843500	1.0749	4656100	14244000		0	#VALUE!	0	0	1.49997	9058000	2160200
Q91W90;E9PXX7	Endoplasmic reticulum resident protein 46;Plasma cell-specific thioredoxin-related protein;Thioredoxin domain-containing protein 5;Thioredoxin-like protein p46	Tlp46;Txndc5	46.415	7.2952e-13	0.147357	0.65716	643190	2945200	0.89508	4053000	17962000		#DIV/0!	#VALUE!	0	0	NaN	0	0
Q64338;Q64338-1;Q64338-2;E9Q7V6;Q9D5W0;Q8CDV2	Calcium/calmodulin-dependent 3,5-cyclic nucleotide phosphodiesterase 1C;Putative uncharacterized protein	Pde1c	80.289	3.0141e-14	1.03123	0.6549	636090	3097500	0.45267	572760	1116900		#DIV/0!	#VALUE!	0	0	NaN	0	0
Q9CQN1;F6YP65	Heat shock protein 75 kDa, mitochondrial;TNFR-associated protein 1;Tumor necrosis factor type 1 receptor-associated protein	Hsp75;Trap1	80.208	1.4917e-96	#DIV/0!	0.99949	621400	1712400	NaN	0	0		#DIV/0!	#VALUE!	0	0	#VALUE!	0	0
P12787	Cytochrome c oxidase polypeptide Va;Cytochrome c oxidase subunit 5A, mitochondrial	Cox5a	16.101	4.199e-25	1.3313	1.2069	620060	2142300	1.0182	432480	820600		0	#VALUE!	0	0	1.999	1832700	892230
P62242;Q5SZV3;D3YW44	40S ribosomal protein S8;Ribosomal protein S8;Putative uncharacterized protein Gm5121	Rps8;mCG_7626;OTTMUSG00000000623;RP23-169M24.1-001;Gm5121	24.205	3.6088e-56	0.462763	0.86154	619770	3333300	0.76049	1243600	3588800		0.566794	1.20142	1535900	1036300	1.13132	4645700	2005100
P58389	Phosphotyrosyl phosphatase activator;PP2A, subunit B, PR53 isoform;Serine/threonine-protein phosphatase 2A activator;Serine/threonine-protein phosphatase 2A regulatory subunit 4;Serine/threonine-protein phosphatase 2A regulatory subunit B	Ppp2r4;Ptpa	36.71	1.3362e-20	1.27309	0.85447	618160	1854500	0.87267	450870	2459000		#DIV/0!	#VALUE!	0	0	NaN	0	0
Q922I7;Q8BGJ5;E9Q4L8;P17225;Q8CB58;E9QMW9;Q8C2R5	MCG13402, isoform CRA_c;Polypyrimidine tract binding protein 1;Putative uncharacterized protein;MCG13402, isoform CRA_a;Heterogeneous nuclear ribonucleoprotein I;Polypyrimidine tract-binding protein 1;MCG13402, isoform CRA_d	mCG_13402;Ptbp1;Ptb	59.321	3.0958e-28	0.175999	0.87996	611950	1861800	0.74869	3228600	16156000		0.065679	0.858738	313710	408880	0.77411	8188700	2612500
Q922F4	Tubulin beta-6 chain	Tubb6	50.09	0	0.199243	0.65718	601920	2562600	2.0719	2805200	1332600		0	#VALUE!	0	0	1.6457	5881000	3325700
P47738	AHD-M1;Aldehyde dehydrogenase, mitochondrial;ALDH class 2;ALDH-E2;ALDHI	Ahd1;Ahd-1;Aldh2	56.537	4.1093e-18	0.548219	0.85291	596480	2281200	0.93345	1010300	4532900		#DIV/0!	#VALUE!	0	0	NaN	0	0
P26883;F6X9I3;Q3UKJ3	12 kDa FK506-binding protein;FK506-binding protein 1A;Immunophilin FKBP12;Peptidyl-prolyl cis-trans isomerase FKBP1A;Rotamase;Putative uncharacterized protein	Fkbp1;Fkbp1a	11.922	1.0257e-77	8.24314	0.74283	593230	3207400	0.41498	66825	660480		0	#VALUE!	0	0	0.63537	1889900	1994000
Q64433	10 kDa chaperonin;10 kDa heat shock protein, mitochondrial;Chaperonin 10	Hspe1	10.963	5.7903e-29	1.78547	0.22338	591910	2694900	1.0252	307830	1136600		0.147561	1.48772	276840	165770	1.29328	3216400	755440
P59999	Actin-related protein 2/3 complex subunit 4;Arp2/3 complex 20 kDa subunit	Arc20;Arpc4	19.667	1.2525e-23	0.351392	0.72793	589250	574430	0.70237	1557100	5631800		0.118591	1.32221	171080	178310	0.87658	2473200	1780200
P32020;P32020-2	Non-specific lipid-transfer protein;Propanoyl-CoA C-acyltransferase;SCP-chi;SCPX;Sterol carrier protein 2;Sterol carrier protein X	Scp2;Scp-2	59.125	1.7934e-33	0.663317	0.94997	584790	1420400	0.85417	818630	1743800		#DIV/0!	#VALUE!	0	0	#VALUE!	0	0
P24452;Q99LB4	Actin regulatory protein CAP-G;Actin-capping protein GCAP39;Macrophage-capping protein;Myc basic motif homolog 1;Capping protein (Actin filament), gelsolin-like;Capping protein (Actin filament), gelsolin-like, isoform CRA_a;Putative uncharacterized protein	Capg;Mbh1;mCG_129296	39.24	3.9776e-18	2.58665	1.4257	582790	753310	0.74457	209210	1173200		3.83468	0.987947	17114000	8121700	0.76412	7651300	2071500
Q99PL5;A2AVJ7	Ribosome receptor protein;Ribosome-binding protein 1;Ribosome binding protein 1	Rrbp1;RP23-77A2.2-002	172.88	6.4111e-39	0.341423	0.80397	578600	1804300	0.67762	1573600	6271700		#DIV/0!	#VALUE!	0	0	NaN	0	0
Q8BU30	Isoleucine--tRNA ligase;Isoleucyl-tRNA synthetase, cytoplasmic	Iars	144.27	1.1635e-06	#DIV/0!	1.3201	577820	1409700	NaN	0	0		#DIV/0!	#VALUE!	0	0	#VALUE!	0	0
Q3TEA8;Q3TEA8-2;Q3TEA8-3;A2AM65;A2AM63;A2AM62	Heterochromatin protein 1-binding protein 3;Heterochromatin protein 1, binding protein 3	Hp1bp3;RP23-25C1.1-008;RP23-25C1.1-004;RP23-25C1.1-007	60.866	3.7599e-07	0.396026	0.64779	576410	2472900	0.71992	1351500	5020400		#DIV/0!	#VALUE!	0	0	NaN	0	0
D3YW41;P47964;Q6ZWZ4;D3Z3R1;D3YX71	MCG129641;Putative uncharacterized protein Gm10168;60S ribosomal protein L36;Putative uncharacterized protein Gm5745;Putative uncharacterized protein Gm8973	Gm10168;mCG_129641;Rpl36;mCG_20352;Gm5745;Gm8973	12.256	0.00013284	1.42765	1.7525	572730	395960	0.94188	372510	223040		0	#VALUE!	0	0	1.0817	1429700	1894300
P61804	Defender against cell death 1;Dolichyl-diphosphooligosaccharide--protein glycosyltransferase subunit DAD1	Dad1	12.497	1.1491e-15	1.95442	0.95211	571240	1538100	1.0859	271400	358900		0	#VALUE!	0	0	1.04787	900450	584480
Q8VHM5;A2AW41	Heterogeneous nuclear ribonucleoprotein R	Hnrnpr;Hnrpr;RP24-315O23.1-001;RP24-315O23.1-006	70.887	3.9092e-16	0.359142	1.0215	569990	1165400	0.85388	1473700	5459400		#DIV/0!	#VALUE!	0	0	NaN	0	0
P62835;Q99JI6	Ras-related protein Krev-1;Ras-related protein Rap-1A;GTP-binding protein smg p21B;Ras-related protein Rap-1b	Krev-1;Rap1a;Rap1b	20.987	4.7881e-09	0.961513	0.76595	569800	2179600	0.82243	550270	2965800		1.29378	1.40408	7307200	3432200	1.17827	9682900	4649300
E9Q174;E9PVU0;E9Q3L1;E9Q175;Q64331;E9QQ82	Myosin-VI;Unconventional myosin-6	Myo6;Sv	148.14	4.877e-12	#DIV/0!	0.28889	561510	3438600	NaN	0	42299		#DIV/0!	#VALUE!	0	0	NaN	0	0
Q9D771;E9PZI2	Transmembrane protein 206	Tmem206	40.178	2.4876e-20	1.24973	0.32838	533910	4800600	0.31322	396700	6152100		#DIV/0!	#VALUE!	0	0	NaN	0	0
P49945;P29391;Q9CPX4	Ferritin L subunit 2;Ferritin light chain 2;Ferritin subunit LG;Ferritin L subunit 1;Ferritin light chain 1;Ferritin	Ftl2;Ftl-2;Ftl;Ftl1;Ftl-1;mCG_17237	20.842	9.6617e-69	0.0795454	0.97788	532720	1759400	1.3191	6218600	16312000		0	#VALUE!	0	0	0.97448	7412600	2415300
P62889;F7CZ57	60S ribosomal protein L30	Rpl30	12.784	5.0729e-42	0.518169	1.0958	525420	2192600	1.0244	941550	1520900		0.556803	0.909504	5189000	2233300	0.86076	15977000	8399700
P08553;D3YZ35	160 kDa neurofilament protein;Neurofilament 3;Neurofilament medium polypeptide;Neurofilament triplet M protein;Putative uncharacterized protein Nefm	Nef3;Nefm;Nfm	95.915	0	0.647445	0.96674	518140	3084700	0.51152	743110	3689700		23.8686	3.68256	6823500	2521000	1.29091	490110	361330
Q99KK7	Dipeptidyl aminopeptidase III;Dipeptidyl arylamidase III;Dipeptidyl peptidase 3;Dipeptidyl peptidase III	Dpp3	82.897	4.5259e-181	#DIV/0!	0.15087	502890	3354100	NaN	0	0		0.480748	0.938527	374160	553080	0.3786	1334300	238740
E9Q1T1;E9Q1V9;Q6PHZ2-5;Q6PHZ2;Q6PHZ2-4;E9Q1W0;E9PXV3;Q6PHZ2-2;Q8CCM0;Q5SVJ0;Q5SVI1;Q68EG2;P28652;Q5SVI2;Q923T9;Q5SVI0;Q5SVI3;Q923T9-2;Q5SVJ1;E9Q2E8;Q923T9-3;F8WIS9;Q80TN1;E9QM47;Q5SVI9;P11798;Q3TY93	Calcium/calmodulin-dependent protein kinase type II subunit delta;Putative uncharacterized protein;Calcium/calmodulin-dependent protein kinase II, beta;Calcium/calmodulin-dependent protein kinase II, beta, isoform CRA_b;Camk2b protein;Calcium/calmodulin-dependent protein kinase type II subunit beta;Calcium/calmodulin-dependent protein kinase type II subunit gamma;MKIAA0968 protein;Calcium/calmodu…	Camk2d;Kiaa4163;Camk2b;mCG_122182;RP23-340E18.5-009;RP23-340E18.5-002;RP23-340E18.5-010;Camk2g;RP23-340E18.5-011;RP23-340E18.5-004;RP23-340E18.5-008;Camk2a;mKIAA0968;RP23-340E18.5-001	60.004	1.0944e-31	#DIV/0!	0.88724	497130	1440700	NaN	0	0		#DIV/0!	#VALUE!	0	0	#VALUE!	0	0
A2AH85;O08810	Elongation factor Tu GTP binding domain containing 2;116 kDa U5 small nuclear ribonucleoprotein component;Elongation factor Tu GTP-binding domain-containing protein 2;U5 snRNP-specific protein, 116 kDa	Eftud2;mCG_49887;RP23-463E7.2-002;Snrp116	109.49	1.2588e-10	0.353563	1.0135	495300	885000	0.79223	1300800	4778300		#DIV/0!	#VALUE!	0	0	NaN	0	0
Q99JY9	Actin-like protein 3;Actin-related protein 3	Actr3;Arp3	47.357	2.5714e-45	1.03232	0.65775	488190	2811200	0.28172	439120	2205000		#DIV/0!	#VALUE!	0	0	NaN	0	0
Q8BW94;Q8BW94-2;Q8BW94-3;E9Q0C8	Axonemal beta dynein heavy chain 3;Ciliary dynein heavy chain 3;Dynein heavy chain 3, axonemal	Dnah3;Dnahc3	467.77	0.083222	1.59838	1.0793	479380	680130	0.69717	278490	824060		#DIV/0!	#VALUE!	0	0	NaN	0	0
E9Q912;E9Q6Q4			66.076	1.466e-15	1.48905	0.45477	473130	3050700	0.62067	295040	1713800		#DIV/0!	#VALUE!	0	0	NaN	0	0
P10639	ATL-derived factor;Thioredoxin	Txn;Txn1	11.675	1.1486e-11	2.19841	0.96192	472730	2594200	0.78651	199670	897070		0	#VALUE!	0	0	1.5244	1018100	1040700
P60867	40S ribosomal protein S20	Rps20	13.373	9.2948e-19	0.759555	0.8917	469930	2173400	0.83453	574490	1745600		0.424471	1.30497	2165700	1287600	1.30346	8747100	1924400
F8WIY0;O88844;D3YVY3	Cytosolic NADP-isocitrate dehydrogenase;IDP;Isocitrate dehydrogenase [NADP] cytoplasmic;NADP(+)-specific ICDH;Oxalosuccinate decarboxylase;Putative uncharacterized protein Idh1	Idh1	47.474	9.3238e-74	0.185611	0.99831	460530	2486500	0.59986	2303900	11729000		#DIV/0!	#VALUE!	0	0	NaN	0	0
Q6WVG3	BTB/POZ domain-containing protein KCTD12;Pfetin;Predominantly fetal expressed T1 domain	Kctd12;Pfet1	35.892	1.4132e-78	1.27341	0.57311	451020	1989300	0.5436	328880	1447000		0.136763	1.96765	983600	380130	0.60717	12330000	4862700
Q8K1M6;Q8K1M6-2;E9PUD2;Q8K1M6-3;Q8K1M6-4	Dynamin family member proline-rich carboxyl-terminal domain less;Dynamin-1-like protein;Dynamin-related protein 1	Dnm1l;Drp1	82.657	1.2173e-13	#DIV/0!	0.8233	440350	1201400	NaN	0	0		#DIV/0!	#VALUE!	0	0	#VALUE!	0	0
P62830;A2A6F8	60S ribosomal protein L23;Ribosomal protein L23	Rpl23;RP23-386E10.5-004	14.865	2.5392e-30	1.97519	1.2991	437280	1411900	0.67287	205570	990130		0	#VALUE!	0	0	1.02293	5813200	3230000
D3YX79;Q9Z2U1	Putative uncharacterized protein Gm8394;Macropain zeta chain;Multicatalytic endopeptidase complex zeta chain;Proteasome subunit alpha type-5;Proteasome zeta chain	Gm8394;Psma5	26.402	2.7257e-11	0.35155	0.93369	427400	2026300	0.88562	1128900	5772100		0.405447	1.74593	244630	405960	1.0305	1034400	1038700
Q9WVJ2;E9Q5I9;E9Q0U1	26S proteasome non-ATPase regulatory subunit 13;26S proteasome regulatory subunit p40.5;26S proteasome regulatory subunit RPN9;26S proteasome regulatory subunit S11	Psmd13	42.809	7.6915e-12	#DIV/0!	0.76551	424960	2486900	NaN	0	0		0	#VALUE!	0	0	1.3399	851080	594120
Q9DCL9;D6RCU8;D3Z6P1	AIR carboxylase;Multifunctional protein ADE2;Phosphoribosylaminoimidazole carboxylase;Phosphoribosylaminoimidazole-succinocarboxamide synthase;SAICAR synthetase;Putative uncharacterized protein Paics	Paics	47.006	8.8161e-06	#DIV/0!	1.0841	423640	431340	NaN	0	0		#DIV/0!	0.628812	242590	61193	NaN	0	0
P29416;E9PW67	Beta-hexosaminidase subunit alpha;Beta-N-acetylhexosaminidase subunit alpha;N-acetyl-beta-glucosaminidase subunit alpha	Hexa	60.612	1.1237e-18	0.169449	0.40666	414900	2317100	0.98574	2273600	10537000		0.369637	0.848896	299370	182910	0.8993	1388500	727280
Q922Q1;F6UB20;E0CZH6;F7DFG6	MOSC domain-containing protein 2, mitochondrial	Mg87;Mosc2	38.194	0.048983	#DIV/0!	0.4954	412340	1349500	NaN	0	0		#DIV/0!	#VALUE!	0	0	NaN	0	0
O54984	Arsenical pump-driving ATPase;Arsenite-stimulated ATPase;ATPase Asna1	Arsa;Asna1	38.822	9.4375e-06	#DIV/0!	0.50743	404620	2043400	NaN	0	0		#DIV/0!	#VALUE!	0	0	#VALUE!	0	0
D3YY61;P19253;E9Q5A0;Q3TDS9	MCG18643;Putative uncharacterized protein Gm5520;60S ribosomal protein L13a;Transplantation antigen P198;Tum-P198 antigen;Putative uncharacterized protein	Gm5520;mCG_18643;P198;Rpl13a;Tstap198-7	23.352	6.3008e-07	0.123748	1.2956	400380	338260	1.7091	3004300	1737300		0	#VALUE!	0	0	1.0272	2196100	611510
Q8BL97;F8WH59;Q8BL97-2;Q8BL97-4;Q8BL97-3	Splicing factor, arginine/serine-rich 7	Sfrs7	30.817	3.2495e-14	0.281396	1.1037	397840	1683100	1.1357	1312800	5338700		0	#VALUE!	0	0	1.37868	1687100	605350
P62301;Q921R2	40S ribosomal protein S13;Rps13 protein	Rps13	17.222	4.6738e-17	0.49636	1.0154	388890	1848600	0.88101	727510	3377700		0	#VALUE!	0	0	1.06164	22356000	8197000
P43274	H1 VAR.2;H1e;Histone H1.4	H1f4;Hist1h1e	21.977	1.0666e-131	0.23929	0.87934	370420	1402200	0.62692	1437400	4947100		0	#VALUE!	0	0	0.88246	1571600	473430
A6X919;A6X919-2	Dpy-19-like protein 1;Protein dpy-19 homolog 1	Dpy19l1	84.186	2.4605e-18	0.13242	0.59229	365290	1261300	0.86192	2561500	5725200		#DIV/0!	#VALUE!	0	0	NaN	0	0
P61255;B1ARA3;B1ARA5;D3Z3Q9	60S ribosomal protein L26;Silica-induced gene 20 protein;Ribosomal protein L26;MCG50296;Putative uncharacterized protein Gm4805	Rpl26;RP23-396M19.1-003;RP23-396M19.1-002;Gm4805;mCG_50296	17.258	4.1712e-07	0.920059	9.0387	363780	221120	0.88516	367140	889610		0	#VALUE!	0	0	0.933184	5426000	1853600
E9PW46;Q8C8R3-2;Q8C8R3;Q8C8R3-4;F7CK09;E9Q2E1;Q8C8R3-5;F6S5N7;F7AM67;F6Z2A0	Ankyrin-2;Brain ankyrin	Ank2	429.87	2.0032e-65	39.5932	0.33427	354590	1247000	0.85627	8316	65533		#DIV/0!	#VALUE!	0	0	#VALUE!	0	0
E9Q0V5;Q505N6;Q9WUT3;P18653;E9PWV3;P18654;B1AXN9;E9QAP2;A3KGL5;A3KGL6;B1AXP0;Q3V226	Ribosomal protein S6 kinase polypeptide 1;Rps6ka1 protein;90 kDa ribosomal protein S6 kinase 2;MAP kinase-activated protein kinase 1c;pp90RSK3;Protein-tyrosine kinase Mpk-9;Ribosomal protein S6 kinase alpha-2;Ribosomal S6 kinase 3;90 kDa ribosomal protein S6 kinase 1;MAP kinase-activated protein kinase 1a;Ribosomal protein S6 kinase alpha-1;Ribosomal S6 kinase 1;90 kDa ribosomal protein S6 kinase…	RP23-256C7.2-001;Rps6ka1;Mapkapk1c;Rps6ka2;Rsk3;Mapkapk1a;Rsk1;Mapkapk1b;Rps6ka3;Rps6ka-rs1;Rsk2;RP23-52L10.1-002;RP23-256C7.2-004;RP23-256C7.2-003;RP23-52L10.1-004;D17Wsu134e	83.442	4.4678e-05	#DIV/0!	0.62694	351940	3357400	NaN	0	0		#DIV/0!	#VALUE!	0	0	NaN	0	0
Q9CQ62	2,4-dienoyl-CoA reductase [NADPH];2,4-dienoyl-CoA reductase, mitochondrial	Decr1	36.213	8.968e-05	2.22866	0.71278	350060	1123600	0.55296	145850	971890		#DIV/0!	0.528346	1062000	15275000	#VALUE!	0	0
Q8R464	Cell adhesion molecule 4;Immunoglobulin superfamily member 4C;Nectin-like protein 4;TSLC1-like protein 2	Cadm4;Igsf4c;Necl4;Tsll2	42.723	5.6136e-122	#DIV/0!	0.21096	340140	1354100	NaN	0	0		1.43591	3.08766	13256000	17052000	0.762369	15827000	18911000
Q9DC69	Complex I-39kD;NADH dehydrogenase [ubiquinone] 1 alpha subcomplex subunit 9, mitochondrial;NADH-ubiquinone oxidoreductase 39 kDa subunit	Ndufa9	42.525	5.2082e-05	1.86	1.3759	335360	450300	0.86044	167420	918590		#DIV/0!	#VALUE!	0	0	#VALUE!	0	0
Q99KI3	Transmembrane protein 111	Tmem111	29.98	3.0115e-30	1.10268	1.9439	331460	359440	0.47688	279120	858100		#DIV/0!	#VALUE!	0	0	NaN	0	0
Q9JHR7;F6RPJ9	Insulin protease;Insulin-degrading enzyme;Insulysin	Ide	117.77	0.00040757	1.82905	0.74323	329150	1375400	0.82601	167100	590660		#DIV/0!	#VALUE!	0	0	NaN	0	0
Q922B9;A2AQD5;A2AQD6;Q922B9-3;Q922B9-2	Ki-ras-induced actin-interacting protein;Sperm-specific antigen 2 homolog;Sperm specific antigen 2	Kiaa1927;Krap;Ssfa2;RP23-20E18.1-004;RP23-20E18.1-003	136.95	0.0048527	#DIV/0!	1.1729	320890	959690	NaN	0	0		#DIV/0!	#VALUE!	0	0	NaN	0	0
Q60597-3;Q60597;Q60597-4;Q60597-2;E9Q1C6	2-oxoglutarate dehydrogenase complex component E1;2-oxoglutarate dehydrogenase, mitochondrial;Alpha-ketoglutarate dehydrogenase	Kiaa4192;Ogdh	118.18	1.7227e-19	0.212935	1.0822	319440	1032700	1.0039	1393000	5106100		#DIV/0!	#VALUE!	0	0	NaN	0	0
A2ARP8;Q9QYR6-2;Q9QYR6	Microtubule-associated protein 1 A;MAP1 light chain LC2;Microtubule-associated protein 1A	Mtap1a;RP23-433P19.1-001;Map1a;Mtap1	325.88	5.7832e-07	0.221432	0.88933	313300	1316200	1.071	1313800	1961900		0	#VALUE!	0	0	0.44415	571340	183850
E9QNJ0;Q8BP67;E9Q132	60S ribosomal protein L24	Rpl24	18.195	2.1916e-27	0.177828	1.072	312660	638810	1.0469	1632600	3334000		0.233402	0.977517	1473600	745190	1.0262	10824000	9327900
Q9DB05	Alpha-soluble NSF attachment protein;N-ethylmaleimide-sensitive factor attachment protein alpha	Napa;Snapa	33.189	1.1798e-31	3.07483	0.91029	311100	645560	0.38648	93948	309330		#DIV/0!	#VALUE!	0	0	#VALUE!	0	0
E9Q6R7			392.7	1.6944e-21	43.4102	0.51136	311080	1656000	0.42094	6654.1	222200		#DIV/0!	#VALUE!	0	0	NaN	0	0
Q9WUM4	Coronin-1C;Coronin-3	Coro1c	53.12	9.2374e-06	0.49931	0.44891	306730	1543600	0.92828	570420	1769900		0	#VALUE!	0	0	0.6615	787870	183200
P62334	26S protease regulatory subunit 10B;26S proteasome AAA-ATPase subunit RPT4;Proteasome 26S subunit ATPase 6;Proteasome subunit p42	Psmc6;Sug2	44.172	9.9164e-16	0.374399	0.79307	302960	1648100	0.81168	751380	4187400		4.20625	1.46903	1141700	928560	0.81372	465340	325530
Q61990;Q61990-3;Q61990-2;P57722;P57722-2;F7A4C5;E9Q7D8	Alpha-CP2;CTBP;Poly(rC)-binding protein 2;Putative heterogeneous nuclear ribonucleoprotein X;Alpha-CP3;Poly(rC)-binding protein 3	Cbp;Hnrnpx;Hnrpx;Pcbp2;Pcbp3	38.221	2.7901e-17	0.163977	0.40718	298390	3061800	0.57078	1689700	4610800		5.08138	1.20269	1243400	532790	1.1668	419510	206920
P63323;Q6ZWZ6;D3Z1P4;D3Z6B6	40S ribosomal protein S12;Putative uncharacterized protein Gm10063;MCG4283;Putative uncharacterized protein Gm5462	Rps12;mCG_132913;mCG_6749;Gm10063;Gm5462;mCG_4283	14.525	0.00030706	5.32655	0.96183	294580	791550	0.87834	51353	40526		#DIV/0!	#VALUE!	0	0	NaN	0	0
E9PX78;Q8JZQ9	eIF3 p116;eIF-3-eta;Eukaryotic translation initiation factor 3 subunit 9;Eukaryotic translation initiation factor 3 subunit B	Eif3b;Eif3s9	108.83	8.2481e-12	0.470781	1.0872	294310	1203300	0.84471	580490	1807100		1.97591	0.971062	376130	452500	1.2005	326350	172350
Q6ZWX6	Eukaryotic translation initiation factor 2 subunit 1;Eukaryotic translation initiation factor 2 subunit alpha	Eif2a;Eif2s1	36.108	8.4026e-35	1.43283	1.0793	291470	828800	0.79199	188890	869180		12.2364	0.81248	3649700	238800	0.62959	511350	359740
Q9WTS6;Q9WTS6-2;F7ASN8;F6RJC1	Protein Odd Oz/ten-m homolog 3;Tenascin-M3;Teneurin-3	Kiaa1455;Odz3;Tnm3	303.06	0.00031464	3.63203	0.40152	286320	1224900	0.85394	73200	207730		#DIV/0!	#VALUE!	0	0	NaN	0	0
D3YWP3;D3Z1D6;P62751;F8WH61;D3Z5J8;D3Z5J9;D3YU45	MCG1034428;Putative uncharacterized protein Gm3174;Putative uncharacterized protein Gm10335;60S ribosomal protein L23a;Putative uncharacterized protein Gm8112;Putative uncharacterized protein Gm8137;Putative uncharacterized protein Gm3940	Gm3174;mCG_1034428;Gm10335;Rpl23a;Gm8112;Gm8137;Gm3940	17.698	1.2928e-19	0.427835	0.82458	282460	1727600	0.90273	613040	2507400		0.0359887	1.08378	329700	177370	0.85871	15706000	4091700
A2AS98;P28660;E9QQ62;P28660-2	NCK-associated protein 1;Brain protein H19;Membrane-associated protein HEM-2;MH19;Nck-associated protein 1;p125Nap1	Nckap1;RP23-33L19.3-002;Hem2;Kiaa0587;Nap1	129.51	9.6744e-05	1.5746	0.96093	282360	699320	0.65612	166510	872690		#DIV/0!	#VALUE!	0	0	NaN	0	0
Q3U505;Q9DBG6;A2ACG7	Putative uncharacterized protein;Dolichyl-diphosphooligosaccharide--protein glycosyltransferase 63 kDa subunit;Dolichyl-diphosphooligosaccharide--protein glycosyltransferase subunit 2;Ribophorin II;Ribophorin-2	Rpn2;RP23-163J20.6-002	72.093	1.529e-51	0.202333	0.98789	281920	910300	1.405	1293800	3837500		0.45936	1.1658	1210800	644420	1.18079	4518900	1394800
Q62159	Rho-related GTP-binding protein RhoC;Silica-induced gene 61 protein	Arhc;Rhoc	22.006	5.1207e-249	0.302065	0.60076	278930	591890	0.32863	857440	4618000		10.274	2.03982	23542000	7548800	1.4968	3928400	1468500
Q64012;A2AU62;Q64012-2;Q3U3F6;A2AU61;A2AU60	hnRNP associated with lethal yellow protein;Maternally-expressed hnRNP C-related protein;RNA-binding protein Raly;HnRNP-associated with lethal yellow;HnRNP-associated with lethal yellow, isoform CRA_f;Putative uncharacterized protein	Merc;Raly;C130057N11Rik;RP23-480H10.2-004;mCG_3684;RP23-480H10.2-001;RP23-480H10.2-006;RP23-480H10.2-007	33.188	1.2933e-19	0.953553	0.37428	278870	1332500	0.27927	271560	3677900		1.93904	2.03009	4493800	1590200	0.47105	3973200	900290
F8WH44;E9QN88;Q9WV92-8;Q9WV92;Q9WV92-2;Q9WV92-3;Q9WV92-7;E9PV52;Q9WV92-5;Q9WV92-4;Q9WV92-6	4.1B;Band 4.1-like protein 3;Differentially expressed in adenocarcinoma of the lung protein 1	Dal1;Epb4.1l3;Epb41l3;Kiaa0987	120.61	1.2272e-09	0.37069	15.245	276050	26149	0.67336	691490	2520000		#DIV/0!	0.922509	972610	524170	#VALUE!	0	0
F8VQC7;Q61595;E9QQ64;Q61595-11;E9QQ65;Q61595-7;E9QJY4;E9QMA4;E9QQ66;Q61595-10;Q61595-15;Q61595-5;Q61595-13;Q61595-8;Q61595-9;Q61595-4;Q61595-6;Q61595-14;Q61595-3;Q61595-16;Q61595-12;Q61595-2	Kinectin	Ktn1	152.54	1.8331e-71	#DIV/0!	0.45245	272700	1731800	NaN	0	0		#DIV/0!	#VALUE!	0	0	#VALUE!	0	0
P46638;P62492;F8WGS1;E9Q3P9	Ras-related protein Rab-11B;Ras-related protein Rab-11A	Rab11b;Rab11;Rab11a	24.489	2.6152e-28	0.179615	0.5185	271640	1344900	0.42713	1404300	6598100		0.572755	1.45026	8114900	5422300	1.35919	24290000	11628000
F5H8M6;P62270;D3YWV7;F6YVP7	40S ribosomal protein S18;Ke-3;Putative uncharacterized protein Gm5321	Rps18;Gm5321	17.671	2.3334e-34	0.209815	1.0137	271150	286530	1.1705	1200000	2484400		0	#VALUE!	0	0	1.06898	14581000	11238000
P84089	Enhancer of rudimentary homolog	Erh	12.259	2.5435e-20	0.509944	0.99914	269180	1300700	0.85315	490150	2686200		0	#VALUE!	0	0	0.23571	4489000	1309500
P62743;Q7TT10	Adapter-related protein complex 2 sigma subunit;Adaptor protein complex AP-2 subunit sigma;AP-2 complex subunit sigma;Clathrin assembly protein 2 small chain;Clathrin coat assembly protein AP17;Clathrin coat-associated protein AP17;Plasma membrane adaptor AP-2 17 kDa protein;Sigma2-adaptin;Sigma-adaptin 3b;Adaptor-related protein complex 2, sigma 1 subunit	Ap17;Ap2s1;Claps2	17.018	0.00028876	2.94045	0.9438	269140	1293300	1.0757	84991	342510		0	#VALUE!	0	0	0.955566	3056000	876150
Q62425	Complex I-MLRQ;NADH dehydrogenase [ubiquinone] 1 alpha subcomplex subunit 4;NADH-ubiquinone oxidoreductase MLRQ subunit	Ndufa4	9.3267	6.0984e-11	1.84617	0.15291	266520	1807300	0.61159	134050	780100		0	#VALUE!	0	0	0.82879	5552300	1412000
Q9CQI6	Coactosin-like protein	Clp;Cotl1	15.944	2.4457e-08	0.25364	1.0915	263310	974040	0.94464	963960	3061300		0.254876	1.32223	1449300	969260	1.00033	9748600	5246900
P62774	Granule cell differentiation protein;Myotrophin;Protein V-1	Gcdp;Mtpn	12.861	1.3833e-39	4.32459	0.67507	262370	1524300	0.56493	56335	413690		0	#VALUE!	0	0	0.81604	1400800	513270
Q9D8L3;Q62186	Putative uncharacterized protein;Signal sequence receptor, delta;Signal sequence receptor, delta, isoform CRA_c;Signal sequence receptor subunit delta;Translocon-associated protein subunit delta	mCG_8079;Ssr4	19.007	2.5098e-32	0.521617	1.0219	258270	396860	0.96921	459760	1497000		0	#VALUE!	0	0	1.00401	2764900	1384600
Q9EPU0;Q9EPU0-2	ATP-dependent helicase RENT1;Nonsense mRNA reducing factor 1;Regulator of nonsense transcripts 1;Up-frameshift suppressor 1 homolog	Rent1;Upf1	123.97	7.6005e-10	0.544529	0.96251	247260	709340	0.40787	421640	3495800		#DIV/0!	#VALUE!	0	0	NaN	0	0
Q6P4T2	Activating signal cointegrator 1 complex subunit 3-like 1;Small nuclear ribonucleoprotein 200 (U5)	Ascc3l1;RP23-206D14.2-001;Snrnp200	244.54	6.4938e-24	0.838672	0.60657	241660	691200	0.68485	267560	1250200		#DIV/0!	#VALUE!	0	0	NaN	0	0
P62900;D3YVU2	60S ribosomal protein L31;MCG49033;Putative uncharacterized protein Gm16382	Rpl31;Gm16382;mCG_49033	14.463	1.7873e-10	0.261673	1.0896	238650	1006400	1.1455	846860	924210		0	#VALUE!	0	0	1.40343	5891700	2886000
P50518	Vacuolar proton pump subunit E 1;V-ATPase 31 kDa subunit;V-type proton ATPase subunit E 1	Atp6e;Atp6e2;Atp6v1e1	26.157	5.546e-29	8.34199	0.20804	236490	1378600	0.26793	26324	507240		#DIV/0!	#VALUE!	0	0	#VALUE!	0	0
Q8BFY9;Q8BFY9-2;Q99LG2;E9PV58	Importin beta-2;Karyopherin beta-2;Transportin-1;Karyopherin beta-2b;Transportin-2	Kpnb2;Tnpo1;Tnpo2	102.36	3.1771e-12	2.03303	0.64695	229060	806960	0.62586	104620	401250		0	#VALUE!	0	0	1.2855	1171400	840280
P14211	Calregulin;Calreticulin;CRP55;Endoplasmic reticulum resident protein 60;HACBP	Calr	47.994	1.485e-101	0.0254598	0.049984	227890	7046700	0.1162	8311500	50330000		0.393377	1.80665	2143100	1044900	1.64276	9340000	17482000
P01942;Q91VB8;F7CAE1	Alpha-globin;Hemoglobin alpha chain;Hemoglobin subunit alpha;Alpha globin 1;Alpha globin 2;Hemoglobin alpha, adult chain 1;Hemoglobin alpha, adult chain 2;Putative uncharacterized protein	Hba;Hba-a1;haemaglobin alpha 1;haemaglobin alpha 2;Hba-a2;RP23-375M9.2-001;RP23-375M9.3-001	15.085	2.2142e-07	#DIV/0!	0.39516	225500	996890	NaN	0	0		37.3297	3.98899	14536000	2641500	NaN	667580	0
Q9CQA3	Iron-sulfur subunit of complex II;Succinate dehydrogenase [ubiquinone] iron-sulfur subunit, mitochondrial	Sdhb	31.814	2.7639e-12	0.128789	1.0654	225370	870100	1.1977	1624900	2498500		#DIV/0!	#VALUE!	0	0	NaN	0	0
Q9Z1P6	Complex I-B14.5a;NADH dehydrogenase [ubiquinone] 1 alpha subcomplex subunit 7;NADH-ubiquinone oxidoreductase subunit B14.5a	Ndufa7	12.575	7.4512e-05	#DIV/0!	0.70486	224340	520710	NaN	0	0		0	#VALUE!	0	0	0.14215	229240	51999
Q9CQM5	14 kDa thioredoxin-related protein;Protein 42-9-9;Thioredoxin domain-containing protein 17;Thioredoxin-like protein 5	Txndc17;Txnl5	14.015	0.04136	3.42001	0.94545	224020	1299200	0.88939	60823	282630		0.304757	1.4556	460530	1064500	0.86862	2590700	1001200
P08207	Calpactin I light chain;Calpactin-1 light chain;Cellular ligand of annexin II;p10 protein;p11;Protein S100-A10;S100 calcium-binding protein A10	Cal1l;S100a10	11.186	7.45e-05	0.205542	0.70931	222640	1603100	1.121	1005800	199940		#DIV/0!	#VALUE!	0	0	NaN	0	0
P02663			24.348	1.048e-07	0.309889	0.35009	220710	5189800	0.14667	661340	7117200		#DIV/0!	#VALUE!	0	0	NaN	0	0
P70333	Heterogeneous nuclear ribonucleoprotein H;Heterogeneous nuclear ribonucleoprotein H2	Hnrnph2;Hnrph2	49.279	2.0504e-105	0.884955	0.85163	219200	708780	0.49146	230000	1619200		#DIV/0!	#VALUE!	0	0	NaN	0	0
Q9ET30;Q3UH23;Q8C6F5	Transmembrane 9 superfamily member 3;Putative uncharacterized protein	Smbp;Tm9sf3	67.544	1.3942e-06	0.187015	0.80683	218140	557900	1.0631	1083100	3037200		#DIV/0!	#VALUE!	0	0	#VALUE!	0	0
Q99LD8	DDAHII;Dimethylargininase-2;N(G),N(G)-dimethylarginine dimethylaminohydrolase 2	Ddah2	29.645	4.4521e-59	0.294914	1.112	216260	769030	1.0881	680910	2532900		3.058	1.13797	3041400	1696000	0.965717	1705100	549940
E9PZZ3;Q7M739	Nuclear pore complex-associated intranuclear coiled-coil protein TPR;Translocated promoter region;Translocated promoter region, isoform CRA_b	mCG_8530;Tpr	274.12	7.3278e-10	3.88344	2.1476	214540	146160	0.34276	51298	367760		0	#VALUE!	0	0	0.92658	335050	143110
Q9EPC1;Q3UF75	Actopaxin;Alpha-parvin;Putative uncharacterized protein	Actp;MNCb-0301;Parva	42.329	6.2129e-68	0.292322	0.85092	211060	1003400	0.44741	670430	3151900		1.39796	1.19742	2387800	1236300	1.0654	2928300	799160
P61021	Ras-related protein Rab-5B	Rab5b	23.707	3.3954e-69	0.770744	0.27982	209910	1427100	0.58013	252890	1693300		#DIV/0!	#VALUE!	0	0	NaN	0	0
P61358;A2A4Q0	60S ribosomal protein L27	Rpl27;RP23-328K2.2-004	15.798	3.0165e-08	0.154137	0.89447	205520	1055400	0.73333	1238100	5703700		0.0206143	1.54691	302180	131980	1.10022	25131000	6971100
P62320	Small nuclear ribonucleoprotein Sm D3;snRNP core protein D3	Snrpd3	13.916	6.5393e-09	0.297002	1.0738	204300	1014900	1.0336	638730	2072100		0.181087	1.19286	703980	621960	0.62454	6664800	1381100
O88456;D3YW48	Calcium-activated neutral proteinase small subunit;Calcium-dependent protease small subunit;Calcium-dependent protease small subunit 1;Calpain regulatory subunit;Calpain small subunit 1;Putative uncharacterized protein Capns1	Capn4;Capns1	28.463	4.6334e-08	0.477688	0.67323	199850	1223200	0.57644	388480	2150100		0	#VALUE!	0	0	0.75427	827380	1014800
Q920E5	Cholesterol-regulated 39 kDa protein;Dimethylallyltranstransferase;Farnesyl diphosphate synthase;Farnesyl pyrophosphate synthase;Geranyltranstransferase	Fdps	40.581	0.0013421	2.55269	0.36391	196810	713400	1.0533	71591	78787		#DIV/0!	#VALUE!	0	0	NaN	0	0
Q3UMB9	WASH complex subunit 7	Kiaa1033	136.37	1.9058e-06	0.327321	0.48709	196620	1004700	0.75824	557780	887990		#DIV/0!	#VALUE!	0	0	NaN	0	0
A8DUK4;P02088;E9Q223	Beta-globin;Beta-1-globin;Hemoglobin beta-1 chain;Hemoglobin beta-major chain;Hemoglobin subunit beta-1	Hbb-b1;Hbbt1;Hbbt2	15.748	5.1814e-114	#DIV/0!	0.26264	194210	4003800	NaN	0	107220		102.816	28.9679	31208000	1119500	NaN	520380	0
P0C0S6;Q3THW5;Q5NC91;Q8R029	Histone H2A.Z;H2A.F/Z;Histone H2A.V;Histone H2A	H2afz;H2az;H2afv;H2av;RP23-74L9.1-002;mCG_121516	13.553	3.1279e-20	0.0391816	0.86465	188790	970590	1.0611	4474100	14266000		0	#VALUE!	0	0	1.0664	9127300	2587900
O88545;D3Z0F5;F6QK86	COP9 signalosome complex subunit 6;JAB1-containing signalosome subunit 6;Putative uncharacterized protein Cops6	Cops6;Csn6	35.88	2.2098e-37	0.423442	0.59342	185710	1813300	0.84085	407240	597280		#DIV/0!	#VALUE!	0	0	NaN	0	0
Q9D880	Mitochondrial import inner membrane translocase subunit TIM50	Tim50;Timm50	39.776	1.026e-27	2.63275	0.88488	184650	686420	0.93196	65125	363530		#DIV/0!	1.26231	431380	531880	#VALUE!	0	0
Q9EPL8	Importin-7;Ran-binding protein 7	Ipo7;Ranbp7	119.49	1.2014e-06	#DIV/0!	0.68665	179310	619890	NaN	0	179660		#DIV/0!	#VALUE!	0	0	NaN	0	0
D4AFX7	Receptor mediated endocytosis-8	RME-8	255.06	0.0045434	3.43436	1.1468	161710	476630	3.1539	43722	29642		#DIV/0!	#VALUE!	0	0	NaN	0	0
P62855	40S ribosomal protein S26	Rps26	13.015	0.00012028	0.0696037	0.97506	159760	829440	0.83817	2131300	908310		0	#VALUE!	0	0	1.0946	4986900	1350900
E9PW66;P28656;Q8BSH9;E9Q6R0;B7ZNL2;Q78ZA7	Brain protein DN38;NAP-1-related protein;Nucleosome assembly protein 1-like 1;Nucleosome assembly protein 1-like 1, isoform CRA_b;Putative uncharacterized protein;Nap1l4 protein;Nucleosome assembly protein 1-like 4, isoform CRA_b;Nucleosome assembly protein 1-like 4	Nap1l1;Nrp;mCG_21331;mCG_129001;Nap1l4	48.542	9.6663e-10	0.242034	0.30943	152080	792830	0.55196	583450	3791400		#DIV/0!	1.08951	1401800	811970	#VALUE!	0	0
P60202;P60202-2;F8WGE4	Lipophilin;Myelin proteolipid protein	Plp;Plp1	30.077	1.5647e-12	0.486831	0.37438	150780	804210	0.42524	287590	1139500		#DIV/0!	9.77995	136670	6688.7	NaN	0	0
Q3U741;Q501J6;Q501J6-2	DEAD (Asp-Glu-Ala-Asp) box polypeptide 17, isoform CRA_a;Putative uncharacterized protein;DEAD box protein 17;Probable ATP-dependent RNA helicase DDX17	Ddx17;mCG_13126	72.584	1.4384e-29	1.5507	0.88086	148250	310600	0.45765	88772	511890		#DIV/0!	#VALUE!	0	0	NaN	0	0
Q5EBP8;P49312;P49312-2	Heterogeneous nuclear ribonucleoprotein A1;Putative uncharacterized protein;HDP-1;Helix-destabilizing protein;hnRNP core protein A1;Single-strand-binding protein;Topoisomerase-inhibitor suppressed	Hnrnpa1;Hnrpa1;Fli-2;Tis	38.833	4.8941e-36	0.0245552	0.1261	145360	1281100	1.0348	5496800	13408000		0	#VALUE!	0	0	2.00715	4172400	1977000
P02668			18.974	2.0975e-47	#DIV/0!	0.065763	144430	3823000	NaN	0	89102		#DIV/0!	#VALUE!	0	0	NaN	0	0
P62192	26S protease regulatory subunit 4;26S proteasome AAA-ATPase subunit RPT2;Proteasome 26S subunit ATPase 1	Psmc1	49.184	6.5259e-05	0.992999	0.47096	144230	1546700	0.68428	134870	414320		0	#VALUE!	0	0	1.1119	1679600	478740
Q78T54;Q78T54-2;F2Z447	Vacuolar ATPase assembly integral membrane protein VMA21	Vma21	11.365	0.0023802	1.96031	0.83089	138410	280270	0.75882	65562	86698		#DIV/0!	#VALUE!	0	0	NaN	0	0
Q3UIU2;A2AP32	Complex I-B17;NADH dehydrogenase [ubiquinone] 1 beta subcomplex subunit 6;NADH-ubiquinone oxidoreductase B17 subunit;NADH dehydrogenase (Ubiquinone) 1 beta subcomplex, 6	Gm137;Ndufb6;RP23-9F23.5-002	15.515	0.00019385	10.7235	0.32378	136250	352610	0.19953	11798	52975		#DIV/0!	#VALUE!	0	0	NaN	0	0
Q3TXS7	26S proteasome non-ATPase regulatory subunit 1;26S proteasome regulatory subunit RPN2;26S proteasome regulatory subunit S1	Psmd1	105.73	3.1189e-15	0.0897239	0.9893	134650	323800	1.1545	1393500	2792900		#DIV/0!	#VALUE!	0	0	NaN	0	0
Q9Z2U0;Q9CWH6	Proteasome subunit alpha type-7;Proteasome subunit RC6-1;Proteasome subunit alpha type-7-like	Psma7;Psma7l;Psma8	27.855	4.6752e-20	0.106782	0.55233	134570	900260	1.0729	1170200	2736900		0.696281	1.01534	512340	1308700	1.2058	1261500	3319000
P63168;Q9D0M5;Q80ZS7	8 kDa dynein light chain;Dynein light chain 1, cytoplasmic;Dynein light chain LC8-type 1;Protein inhibitor of neuronal nitric oxide synthase;8 kDa dynein light chain b;Dynein light chain 2, cytoplasmic;Dynein light chain LC8-type 2;cDNA sequence BC048507;MCG49550;Putative uncharacterized protein	Dlc1;Dncl1;Dnclc1;Dynll1;Dlc2;Dynll2;BC048507;mCG_49550	10.366	3.5315e-12	2.07639	0.69944	131020	890580	0.54812	58592	391580		0	#VALUE!	0	0	1.137	335330	410680
Q91X91	Nicotinate-nucleotide pyrophosphorylase [carboxylating];Quinolinate phosphoribosyltransferase [decarboxylating]	Qprt	31.53	1.1182e-09	0.329018	0.97603	130770	624000	0.96035	369060	1528900		#DIV/0!	1.21134	1237000	620270	NaN	0	0
Q8R010;Q8R3V2	Aminoacyl tRNA synthase complex-interacting multifunctional protein 2;Multisynthase complex auxiliary component p38;Protein JTV-1;JTV1 gene	Aimp2;Jtv1	35.377	9.7668e-06	1.54653	0.73669	126350	690650	0.80424	75862	126380		#DIV/0!	#VALUE!	0	0	NaN	0	0
P60766;Q3UL78	Cell division control protein 42 homolog;G25K GTP-binding protein;Putative uncharacterized protein	Cdc42	21.258	5.8639e-12	0.783056	0.73595	124050	303320	0.82347	147100	539170		0	#VALUE!	0	0	0.978761	1905500	1812300
D3YX41;D3Z6N6;P62754	Putative uncharacterized protein Gm16409;MCG22088;Putative uncharacterized protein ENSMUSP00000073830;40S ribosomal protein S6;Phosphoprotein NP33	Gm16409;mCG_22088;Rps6	28.744	4.9376e-06	0.21918	0.75996	121690	388880	0.82822	515540	2215600		#DIV/0!	1.43957	651190	370750	#VALUE!	0	0
D3Z722;D3Z5R8;F6Q5Z8;F8VQH5;Q9CZX8;D3YUG3;D3YUT3	Putative uncharacterized protein Rps19;40S ribosomal protein S19	Rps19	23.104	7.7537e-15	0.11015	1.1337	121650	409030	1.0379	1025500	2881400		0.0398337	0.949848	417900	291520	1.09259	17986000	7909000
P62821;D3YX72;D3Z5G6	Ras-related protein Rab-1A;YPT1-related protein;Putative uncharacterized protein Rab1	Rab1;Rab1A	22.677	5.1526e-98	0.105553	0.54151	121620	329090	0.63473	1069900	6007400		0.749103	2.13352	4157500	1143200	0.974944	9514900	15653000
E9Q8Z8;E9Q8Z6;E9Q8Z5;P30999;P30999-3;E9Q904;P30999-2;E9Q901;E9Q903;D3Z2H2;E9Q8Z9;E9Q8Z4;E9Q905;E9Q907;E9Q906;D3Z7H6;E9Q986;D3Z2H7	Cadherin-associated Src substrate;Catenin delta-1;p120 catenin;p120(cas);Putative uncharacterized protein Ctnnd1	Catns;Ctnnd1;Kiaa0384	108.17	4.2429e-05	0.319999	0.11149	119590	1200000	0.35489	347020	1330800		0	#VALUE!	0	0	1.6722	770210	373950
P80313	CCT-eta;T-complex protein 1 subunit eta	Cct7;Ccth	59.652	3.7896e-05	#DIV/0!	1.3113	119390	265090	NaN	0	0		0.326831	0.711491	450840	977860	0.779727	2364900	2456900
P39876	Metalloproteinase inhibitor 3;Tissue inhibitor of metalloproteinases 3	Sun;Timp3;Timp-3	24.182	5.4226e-06	0.651376	0.34694	117500	982460	0.48404	167500	771880		#DIV/0!	#VALUE!	0	0	NaN	0	0
P26231	102 kDa cadherin-associated protein;Alpha E-catenin;CAP102;Catenin alpha-1	Catna1;Ctnna1	100.11	0.00012864	0.229479	0.57168	114720	808760	1.2268	464200	709470		#DIV/0!	2.14413	354580	82397	NaN	0	0
O70475;D3Z3F7	UDP-glucose 6-dehydrogenase;Putative uncharacterized protein Ugdh	Ugdh	54.831	5.9653e-44	0.0245663	0.6837	106950	470030	0.68794	4042500	5130400		0.274325	1.41038	1536800	1357600	0.91615	9604300	2724800
P84104;P84104-2	Pre-mRNA-splicing factor SRP20;Protein X16;Splicing factor, arginine/serine-rich 3	Sfrs3;Srp20;X16	19.329	2.2636e-09	0.0585879	0.49229	106070	525640	0.81426	1681100	2811700		0.405631	1.14453	635110	253940	2.21307	2684300	253850
Q99JI4	26S proteasome non-ATPase regulatory subunit 6;26S proteasome regulatory subunit RPN7;26S proteasome regulatory subunit S10;p42A	Psmd6	45.536	1.4194e-55	0.0793027	0.74237	103100	836030	0.87424	1207200	4124700		#DIV/0!	#VALUE!	0	0	#VALUE!	0	0
Q61699;E9Q0U7;Q61699-2;D3Z3I9	42 degrees C-HSP;Heat shock 110 kDa protein;Heat shock protein 105 kDa;Heat shock-related 100 kDa protein E7I;Putative uncharacterized protein Hsph1	Hsp105;Hsp110;Hsph1;Kiaa0201	96.406	1.8989e-18	#DIV/0!	0.32061	102880	642620	NaN	0	0		#DIV/0!	#VALUE!	0	0	NaN	0	0
F6UF97;P57716	Nicastrin	Ncstn	79.757	1.291e-07	0.0472175	0.69772	100160	838940	0.6261	1969700	3791400		#DIV/0!	#VALUE!	0	0	NaN	0	0
E9Q8W8;Q8R081	Heterogeneous nuclear ribonucleoprotein L	Hnrnpl;Hnrpl	64.062	5.0075e-39	0.0146087	1.0217	99481	277220	0.80113	6323200	20344000		0	#VALUE!	0	0	0.91585	1639200	525690
Q3THE2;Q6ZWQ9;Q9CQ19;D3YV37	Myosin regulatory light chain 12B;Myosin regulatory light chain 20 kDa;Myosin regulatory light chain 2-B, smooth muscle isoform;Myosin regulatory light chain MRLC2;MCG5400;Putative uncharacterized protein;Myosin regulatory light chain 2, smooth muscle isoform;Myosin regulatory light chain 9;Myosin regulatory light polypeptide 9;Putative uncharacterized protein 2900073G15Rik	Mrlc2;Myl12b;Mylc2b;2900073G15Rik;mCG_5400;Myl9;Myrl2	19.779	4.2133e-294	0.157621	0.59388	99199	273590	0.74753	584390	3325000		0.171915	1.0241	2173800	1081100	1.0677	21678000	7933500
Q8BMF4	Dihydrolipoamide acetyltransferase component of pyruvate dehydrogenase complex;Dihydrolipoyllysine-residue acetyltransferase component of pyruvate dehydrogenase complex, mitochondrial;Pyruvate dehydrogenase complex component E2	Dlat	67.941	5.7469e-08	0.013631	1.1282	95241	399430	1.1458	6487900	5087500		#DIV/0!	#VALUE!	0	0	NaN	0	0
Q9D3P8	Transmembrane protein C9orf46 homolog		17.261	1.1129e-06	0.180226	1.1883	93902	285320	1.0863	483800	500610		0.0926826	1.32464	361620	182730	0.900901	6689100	2496700
Q9R118	Serine protease HTRA1	Htra1	51.213	5.0454e-06	1.61319	1.6531	88747	28018	0.022688	51083	1369200		#DIV/0!	13.2001	3576700	192410	NaN	0	0
E9PYL1;A2A8L1;E9QAS5;E9PYU4;Q6PDQ2;E9QAS4;F6SLC9;F6WR45	Chromodomain helicase DNA binding protein 5;Chromodomain-helicase-DNA-binding protein 4	Chd5;RP23-421E12.10-001;Chd4	222.68	0.0016444	#DIV/0!	0.64977	88117	574970	NaN	0	0		0	#VALUE!	0	0	NaN	288870	0
Q91WS0	CDGSH iron sulfur domain-containing protein 1;MitoNEET	Cisd1;D10Ertd214e;Zcd1	12.097	5.2144e-12	0.458014	0.91776	84371	632680	0.92468	171050	409940		#DIV/0!	#VALUE!	0	0	#VALUE!	0	0
P10630-2;P10630;Q8BTU6;E9Q561	ATP-dependent RNA helicase eIF4A-2;Eukaryotic initiation factor 4A-II;Putative uncharacterized protein	Ddx2b;Eif4a2	46.489	1.0646e-94	0.370956	0.64391	80227	632610	0.34111	200820	3343900		#DIV/0!	1.82349	769280	273260	NaN	0	0
Q6ZWQ0;E9QP46	Nesprin-2;Nuclear envelope spectrin repeat protein 2;Nucleus and actin connecting element protein;Synaptic nuclear envelope protein 2	Syne2	782.72	0.00047432	1.56733	0.089826	79646	846420	1.3497	47186	109440		#DIV/0!	#VALUE!	0	0	NaN	0	0
Q8C2E7;Q8C2E7-2	WASH complex subunit strumpellin	Kiaa0196	134.11	4.8322e-05	0.298495	0.64102	76032	282510	0.64418	236520	920380		#DIV/0!	#VALUE!	0	0	NaN	0	0
P09528	Ferritin heavy chain	Fth;Fth1	21.066	5.277e-16	0.0242945	1.5607	74993	249010	1.3178	2866300	7208500		0.195623	1.46428	886020	434920	1.2048	7764900	2257500
Q64511	DNA topoisomerase 2-beta;DNA topoisomerase II, beta isozyme	Top2b	181.91	2.9073e-62	0.0424307	0.56526	74561	517120	0.86475	1631700	6310200		0	#VALUE!	0	0	1.0562	624430	164590
Q58A65;E9Q460;Q58A65-2;Q58A65-5;F8WH31;Q58A65-4;E9PUD1;E9QJU2;Q58A65-3;Q58A65-6;F6SH61	C-Jun-amino-terminal kinase-interacting protein 4;JNK/SAPK-associated protein 2;JNK-associated leucine-zipper protein;Mitogen-activated protein kinase 8-interacting protein 4;Sperm-associated antigen 9	Jip4;Jsap2;Kiaa0516;Mapk8ip4;Spag9	146.22	8.3635e-08	0.540798	1.5719	74152	97473	0.88704	127320	340500		#DIV/0!	#VALUE!	0	0	NaN	0	0
Q91V41;A2AL34;Q50HX3	Ras-related protein Rab-14;RAB14, member RAS oncogene family;RAB14 protein variant	Rab14;RP23-186B18.6-002;rab14	23.897	1.038e-113	0.0878358	0.75688	73839	138240	0.55945	780590	3085900		0.140502	1.22935	536920	558850	1.11106	6551500	2936700
Q0KL02-4;Q0KL02;Q0KL02-3;Q0KL02-2;E9QL39	Triple functional domain protein	Trio	347.94	0.00010909	#DIV/0!	0.64482	67444	666070	NaN	0	0		#DIV/0!	#VALUE!	0	0	NaN	0	0
D3YTS1;D3Z569;Q9R0P6;D3YWT0	Putative uncharacterized protein Sec11a;Sec11-like 1 (S. cerevisiae), isoform CRA_d;Sec11-like 1 (S. cerevisiae), isoform CRA_e;Endopeptidase SP18;Microsomal signal peptidase 18 kDa subunit;SEC11 homolog A;SEC11-like protein 1;Sid 2895;Signal peptidase complex catalytic subunit SEC11A;SPC18	mCG_15305;Sec11a;Sec11l1;Sid2895;Spc18	27.931	0.00014059	0.156289	0.78729	66553	87274	1.0325	395410	961350		0	#VALUE!	0	0	0.82695	938840	521440
Q6GQT9	Nodal modulator 1	Nomo1	133.42	2.0341e-05	0.108682	0.86796	59709	352890	1.0426	510140	2471100		0	#VALUE!	0	0	1.3205	358520	244520
P84096	Rho-related GTP-binding protein RhoG;Sid 10750	Arhg;Rhog;Sid10750	21.308	1.0046e-12	6.07623	0.34889	58234	403540	0.72393	8899.2	118870		#DIV/0!	#VALUE!	0	0	NaN	0	0
Q9EQH2	Adipocyte-derived leucine aminopeptidase;Aminopeptidase PILS;ARTS-1;Endoplasmic reticulum aminopeptidase 1;Puromycin-insensitive leucyl-specific aminopeptidase;VEGF-induced aminopeptidase	Appils;Arts1;Erap1	106.6	2.0639e-07	0.124472	0.54131	58184	178110	0.99434	434050	1881700		#DIV/0!	#VALUE!	0	0	NaN	0	0
P43406;A2AKI5	Integrin alpha-V;Integrin alpha-V heavy chain;Integrin alpha-V light chain;Vitronectin receptor subunit alpha;Integrin alpha V	Itgav;RP23-111F12.3-005	115.36	2.2434e-21	0.0160216	0.45718	58159	387830	0.6137	3370700	4769700		#DIV/0!	#VALUE!	0	0	NaN	0	0
Q3TYK4;E9Q276;Q9DBC7	Putative uncharacterized protein;cAMP-dependent protein kinase type I-alpha regulatory subunit	Prkar1a	57.28	7.352e-08	#DIV/0!	0.13944	56909	1603700	NaN	0	770240		#DIV/0!	4.90485	1160600	127020	NaN	0	0
P62717	60S ribosomal protein L18a	Rpl18a	20.732	5.5122e-09	0.0855561	1.8529	56634	146950	1.155	614660	1907700		0	#VALUE!	0	0	1.05553	850810	224170
Q9QUI0	Transforming protein RhoA	Arha;Arha2;Rhoa	21.782	1.9123e-234	0.625889	0.91685	56518	249530	0.61085	83849	221100		0	#VALUE!	0	0	0.581463	945970	2989100
Q80U83	MKIAA0079 protein;SEC24 related gene family, member C (S. cerevisiae), isoform CRA_b	mCG_121333;mKIAA0079;Sec24c	112.44	0.0002493	0.236912	0.54281	55863	184590	0.56875	218950	815700		#DIV/0!	#VALUE!	0	0	NaN	0	0
F6XLC7;Q99K48;Q99K48-2	Non-POU domain-containing octamer-binding protein	Nono	60.349	2.4787e-10	0.0253261	1.111	49048	158940	0.70713	1798300	6281300		0	#VALUE!	0	0	0.51636	2052400	1107400
Q9CZI5;P62267;D3YXF9	Putative uncharacterized protein;40S ribosomal protein S23;Putative uncharacterized protein Gm8618	Rps23;Gm8618	16.017	7.045e-21	0.062599	1.1055	48231	44712	1.2135	715430	2336600		0	#VALUE!	0	0	0.49141	1127200	351230
D3YXG3;P62852	Putative uncharacterized protein Gm4963;40S ribosomal protein S25	Gm4963;Rps25	13.708	6.2745e-07	0.10771	0.81954	47923	237390	0.98298	413140	1774200		0.0284666	0.976372	206940	171020	1.10963	12463000	3701900
E9Q972;P61750;E9Q798	ADP-ribosylation factor 4	Arf4	20.453	3.9613e-24	0.265895	0.65714	47337	217160	0.72312	165310	1113200		0	#VALUE!	0	0	0.87991	16314000	4355900
P56395;E0CY88	Cytochrome b5	Cyb5;Cyb5a	15.241	3.6554e-05	#DIV/0!	0.77811	43431	378040	NaN	0	0		0	#VALUE!	0	0	0.874738	2542100	2171700
Q9D1D4	21 kDa transmembrane-trafficking protein;Transmembrane emp24 domain-containing protein 10;Transmembrane protein Tmp21	Tmed10;Tmp21	24.911	2.5095e-36	0.00726706	0.66504	42972	222640	0.98062	5490800	17885000		0.0391588	1.34317	383090	437530	0.94402	16772000	6905300
Q9D3D9	ATP synthase subunit delta, mitochondrial;F-ATPase delta subunit	Atp5d	17.6	4.2746e-08	0.269327	1.1134	37135	147720	0.99189	128030	482410		0	#VALUE!	0	0	1.81196	2095000	650080
Q9CU62	Chromosome segregation protein SmcB;Sb1.8;Structural maintenance of chromosomes protein 1A	Sb1.8;Smc1;Smc1a;Smc1l1;Smcb	143.23	0.0089156	0.0217955	0.96303	33812	127190	0.8665	1440500	653400		#DIV/0!	#VALUE!	0	0	NaN	0	0
E9Q2T1;P62317;D3Z5N9	Small nuclear ribonucleoprotein Sm D2;snRNP core protein D2;MCG49198;Putative uncharacterized protein Gm5449	Snrpd2;Gm5449;mCG_49198	13.516	2.4444e-18	0.159491	1.0996	32688	72111	0.92105	190310	270800		0	#VALUE!	0	0	0.86484	1433700	441030
B1AQZ0;B1AQY9;B7ZC46;Q8CHH9-2;Q8CHH9;F7C5C1	Septin 8;Septin-8	RP23-188H3.2-004;Sept8;RP23-188H3.2-003;RP23-188H3.2-007;Kiaa0202	55.874	1.7271e-05	0.046821	0.2372	30366	194380	0.22859	602220	3076200		#DIV/0!	#VALUE!	0	0	NaN	0	0
D3Z3K1;E9PYL9;Q9CXW4;E9PZB3;D3YW69;A2BH06	MCG11809;Putative uncharacterized protein Gm5093;60S ribosomal protein L11;Putative uncharacterized protein Gm7589;Ribosomal protein L11	Gm5093;mCG_11809;Rpl11;Gm7589;RP23-49E16.1-002	20.279	7.8597e-42	0.0117994	0.75756	29515	142970	0.98171	2322700	9010100		0.452857	0.922935	5650400	4360800	1.09731	21391000	7199300
Q61937;Q5SQB0	Nucleolar phosphoprotein B23;Nucleolar protein NO38;Nucleophosmin;Numatrin;Nucleophosmin 1	Npm1;RP23-323L8.2-006	32.56	5.7377e-25	0.0185417	1.0101	27041	70817	0.7184	1354200	7728200		#DIV/0!	#VALUE!	0	0	NaN	0	0
Q9EST5-2;Q9EST5;E9QKP8	Acidic leucine-rich nuclear phosphoprotein 32 family member B;Proliferation-related acidic leucine-rich protein PAL31	Anp32b;Pal31	37.447	2.9428e-37	0.00846076	0.44165	26065	65417	0.7425	2860600	10464000		0.965781	0.85317	1043800	873980	0.9944	1852900	518600
D3Z1P6;P62264	Putative uncharacterized protein Gm5805;40S ribosomal protein S14	Gm5805;Rps14	16.32	4.2957e-07	0.0791135	1.5812	25325	47963	0.69003	297240	971120		0	#VALUE!	0	0	1.1994	6167100	2114100
P11983;P11983-2	CCT-alpha;Tailless complex polypeptide 1A;Tailless complex polypeptide 1B;T-complex protein 1 subunit alpha	Cct1;Ccta;Tcp1	60.448	7.2196e-08	1.30663	1.4969	25198	88589	1.2184	17907	136580		0.984779	0.904241	1794700	9334300	1.68674	3124400	1045300
Q9R0P5	Actin-depolymerizing factor;Destrin;Sid 23	Dsn;Dstn;Sid23	18.521	4.7192e-26	0.013567	0.61581	22004	192300	0.2154	1506000	5459500		0.076723	2.68449	359770	92053	0.885191	8039200	11164000
Q99PV0;B7ZC27;E9Q3K7	Pre-mRNA-processing-splicing factor 8;Splicing factor Prp8;Pre-mRNA processing factor 8	Prp8;Prpf8;RP23-384C18.4-004	273.61	1.2573e-10	0.10446	0.24819	21739	367020	0.63345	193240	1103600		#DIV/0!	#VALUE!	0	0	NaN	0	0
Q9JM76;D3Z2F8;D3Z2F7	Actin-related protein 2/3 complex subunit 3;Arp2/3 complex 21 kDa subunit;Putative uncharacterized protein Arpc3	Arpc3	20.524	1.1363e-23	0.0472434	1.2263	21087	40008	0.6473	414460	2846400		0.068062	1.25767	277190	305340	0.91025	6982100	1814700
Q8VDP4	Protein KIAA1967 homolog		103	6.1981e-13	0.0101078	0.12851	20283	85941	0.62971	1863300	9634900		#DIV/0!	#VALUE!	0	0	NaN	0	0
Q8VDM4;Q80V77	26S proteasome non-ATPase regulatory subunit 2;26S proteasome regulatory subunit RPN1;26S proteasome regulatory subunit S2;26S proteasome subunit p97;Psmd2 protein	Psmd2	100.2	2.0059e-11	0.0150484	0.035593	19193	622080	0.55402	1184300	3892400		#DIV/0!	#VALUE!	0	0	#VALUE!	0	0
Q9QZD8	Mitochondrial dicarboxylate carrier;Solute carrier family 25 member 10	Dic;Slc25a10	31.715	1.7736e-28	0.0262193	1.8128	18844	26192	0.97848	667360	3044500		#DIV/0!	#VALUE!	0	0	NaN	0	0
O55126;Q7TMG8	Glioblastoma-amplified sequence;Protein NipSnap homolog 2;Glioblastoma amplified sequence	Gbas;Nipsnap2	32.932	2.6186e-08	0.0265907	1.3273	18641	24460	1.0338	650950	1729000		#DIV/0!	#VALUE!	0	0	#VALUE!	0	0
P14131	40S ribosomal protein S16	Rps16	16.445	4.6547e-22	0.008249	1.2201	17245	78952	0.77812	1941200	6988000		0	#VALUE!	0	0	1.33058	28198000	10043000
Q9CQI3	Glia maturation factor beta	Gmfb	16.723	8.0768e-28	0.0235756	0.012726	16002	104140	0.58814	630260	844430		#DIV/0!	#VALUE!	0	0	NaN	0	0
Q99PT1	GDI-1;Rho GDP-dissociation inhibitor 1;Rho-GDI alpha	Arhgdia;C87222;Gdi1	23.407	1.9283e-46	0.056957	0.58053	15444	93682	0.47705	251780	1799300		2.4027	1.02637	5618100	2398100	0.64667	4008700	907800
P35979;D3YX33	60S ribosomal protein L12;MCG49189;Putative uncharacterized protein Gm4957	Rpl12;Gm4957;mCG_49189	17.804	2.8278e-40	0.00343491	1.0156	13788	69774	1.2105	3727300	8935500		0.467029	1.00408	5147000	4104800	0.831601	18894000	44812000
P09671	Superoxide dismutase [Mn], mitochondrial	Sod2;Sod-2	24.603	4.5681e-17	0.00616337	1.1297	12476	41171	0.99728	1879600	6282300		0.500128	1.04798	1747000	978330	1.04721	5988600	2160000
P42125;Q8QZV3	3,2-trans-enoyl-CoA isomerase, mitochondrial;Delta(3),Delta(2)-enoyl-CoA isomerase;Dodecenoyl-CoA isomerase;Dci protein;Dodecenoyl-Coenzyme A delta isomerase (3,2 trans-enoyl-Coenyme A isomerase);Putative uncharacterized protein	Dci;mCG_12836	32.078	0.0036062	0.031637	0.37263	10482	30552	0.58437	307650	958210		#DIV/0!	#VALUE!	0	0	NaN	0	0
Q99JZ4;Q9CQC9	Putative uncharacterized protein;SAR1 gene homolog A (S. cerevisiae);SAR1 gene homolog A (S. cerevisiae), isoform CRA_b;GTP-binding protein SAR1b	mCG_15771;Sar1a;Sara1;Sar1b;Sara1b;Sara2	22.399	4.0068e-11	0.00708858	0.50724	4195.4	75421	0.44224	549570	1978800		1.11564	11.7578	2171600	608330	1.51547	3337100	657760
Q91VR7	Autophagy-related protein LC3 A;Autophagy-related ubiquitin-like modifier LC3 A;MAP1 light chain 3-like protein 1;MAP1A/MAP1B light chain 3 A;Microtubule-associated protein 1 light chain 3 alpha;Microtubule-associated proteins 1A/1B light chain 3A	Map1lc3a	14.272	0.0054217	0.0288651	0.020838	4179.2	52357	0.21827	134440	226180		0	#VALUE!	0	0	12.1149	1411100	198570
P15331-2;P15331;P15331-3	Peripherin	Prph;Prph1	57.833	0	#DIV/0!	NaN	0	0	NaN	0	0		#DIV/0!	10.2141	100900000	2759800	#VALUE!	0	0
O08547;E9Q6R3	ER-Golgi SNARE of 24 kDa;SEC22 vesicle-trafficking protein homolog B;SEC22 vesicle-trafficking protein-like 1;Vesicle-trafficking protein SEC22b	Sec22b;Sec22l1	24.74	1.6431e-198	0	NaN	0	0	0.83294	1165700	2865300		0.322422	1.14587	4048700	4021300	0.974279	21528000	8559500
Q8C2Q7;O35737	Heterogeneous nuclear ribonucleoprotein H1;Putative uncharacterized protein;Heterogeneous nuclear ribonucleoprotein H;Heterogeneous nuclear ribonucleoprotein H, N-terminally processed	Hnrnph1;Hnrph1;RP23-121P11.1-006;Hnrph	51.217	2.8767e-178	0	NaN	0	0	1.028	6369300	24423000		0.449105	1.20146	1751200	1792600	0.912326	6685000	3885400
P13595;F7C5V8;E9QB01;P13595-2;F6RLF6;E9Q589;P13595-3;F7C5W6	Neural cell adhesion molecule 1	Ncam;Ncam1	119.43	4.2039e-149	#DIV/0!	NaN	0	0	NaN	0	0		15.8328	1.60576	7128700	1990400	1.16653	771910	163860
P53994;Q3TEG7	Ras-related protein Rab-2A;Putative uncharacterized protein	Rab2;Rab2a;Rab2b	23.547	1.204e-128	0	NaN	0	0	0.62797	2100200	6037200		0.201939	1.82886	1680500	491580	1.17036	14267000	7923700
Q99KJ8	50 kDa dynein-associated polypeptide;Dynactin complex 50 kDa subunit;Dynactin subunit 2;Growth cone membrane protein 23-48K;p50 dynamitin	Dctn2	44.116	3.2545e-114	#DIV/0!	NaN	0	0	NaN	0	0		1.68378	1.25269	9094900	5831300	1.16098	9260300	3224200
Q6ZQ61;Q8K310	MCG121979, isoform CRA_c;MKIAA0723 protein;Matrin-3	AY223547;Matr3;mCG_121979;mKIAA0723	95.277	3.2977e-98	0	NaN	0	0	0.526	5518200	25785000		0	#VALUE!	0	0	1.12642	2022400	1054400
Q9DB77	Complex III subunit 2;Core protein II;Cytochrome b-c1 complex subunit 2, mitochondrial;Ubiquinol-cytochrome-c reductase complex core protein 2	Uqcrc2	48.234	1.3564e-85	0	NaN	0	0	1.0554	1145600	4498900		0.263104	1.33994	1250000	510510	1.05254	8145100	3838000
E9PWI2;Q99KF1;Q8BLM5	Glycoprotein 25L2;Transmembrane emp24 domain-containing protein 9;Putative uncharacterized protein;Transmembrane emp24 protein transport domain containing 9, isoform CRA_a	Gp25l2;Tmed9;mCG_3193	30.742	6.3195e-83	0	NaN	0	0	2.1127	34332000	6044300		0.109041	2.70849	445760	953220	0.997506	7008500	2343000
P08779	Cytokeratin-16;Keratin, type I cytoskeletal 16;Keratin-16	KRT16;KRT16A	51.267	2.6432e-77	#DIV/0!	NaN	0	0	NaN	0	131750		0	#VALUE!	0	0	0.54931	14517000	909700
F8VPM4;Q00PI9	Heterogeneous nuclear ribonucleoprotein U-like protein 2;MLF1-associated nuclear protein	Hnrnpul2;Hnrpul2;Manp	84.939	7.6795e-74	0	NaN	0	0	0.72455	188430	462380		#DIV/0!	#VALUE!	0	0	#VALUE!	0	0
Q9CQD1	Ras-related protein Rab-5A	Rab5a	23.598	5.3938e-66	0	NaN	0	0	0.41266	512610	2488100		0.187106	1.37007	250340	575090	1.32827	2293800	917950
P68510	14-3-3 protein eta	Ywhah	28.211	7.3665e-63	0	NaN	0	0	0.57154	294350	984260		0	#VALUE!	0	0	0.524824	831140	2913500
Q9D1G1	Ras-related protein Rab-1B	Rab1b	22.187	2.6569e-62	0	NaN	0	0	0.62983	285960	920180		0	#VALUE!	0	0	1.0928	1727700	505010
P54775	26S protease regulatory subunit 6B;26S proteasome AAA-ATPase subunit RPT3;CIP21;MB67-interacting protein;MIP224;Proteasome 26S subunit ATPase 4;Tat-binding protein 7	Psmc4;Tbp7	47.408	2.3835e-61	0	NaN	0	0	0.62829	476740	2712300		#DIV/0!	#VALUE!	0	0	NaN	0	0
Q8QZT1	Acetoacetyl-CoA thiolase;Acetyl-CoA acetyltransferase, mitochondrial	Acat1	44.816	3.0609e-61	0	NaN	0	0	1.015	3957900	2715700		#DIV/0!	#VALUE!	0	0	#VALUE!	0	0
Q91V55;D3YYM6;P97461	Putative uncharacterized protein;Ribosomal protein S5;Ribosomal protein S5, isoform CRA_a;Putative uncharacterized protein Rps5;40S ribosomal protein S5;40S ribosomal protein S5, N-terminally processed	mCG_22552;Rps5	22.876	3.3494e-61	0	NaN	0	0	0.77551	198300	1028200		#DIV/0!	#VALUE!	0	0	NaN	0	0
Q9WV02;Q91VM5;A2AFI3;Q9R0Y0;A2AFI4;O35479	Heterogeneous nuclear ribonucleoprotein G;Putative uncharacterized protein;RNA binding motif protein, X chromosome;RNA binding motif protein, X chromosome, isoform CRA_e;Rbmxrt protein;RNA binding motif protein, X chromosome retrogene;RNA binding motif protein, X chromosome, isoform CRA_b;RNA binding motif protein, X chromosome, isoform CRA_c;RNA-binding motif protein, X chromosome	mCG_17339;Rbmx;RP23-372E6.2-002;Rbmxrt;RP23-372E6.2-004;RP23-372E6.2-006;Hnrnpg;Hnrpg;Rbmxp1	42.3	7.6853e-56	0	NaN	0	0	1.0965	4247500	7387900		0.455524	1.21319	9054400	4892500	1	34077000	9609700
P61027;Q8K386;Q3TYH2;Q3UHW5;P55258;Q6PHN9;E9Q445	Ras-related protein Rab-10;Ras-related protein Rab-15;Putative uncharacterized protein;Oncogene c-mel;Ras-related protein Rab-8A;Ras-related protein Rab-35	Rab10;Rab15;Rab8a;Mel;Rab8;Rab35	22.541	2.1197e-54	#DIV/0!	NaN	0	0	NaN	0	136500		0	#VALUE!	0	0	0.49139	2749700	643770
Q8VH51;Q3U313;Q8VH51-2;Q0VGU9;Q8VH51-3;E9Q8F0;F7AA45;B7ZD61;B7ZD63	Coactivator of activating protein 1 and estrogen receptors;RNA-binding motif protein 39;RNA-binding protein 39;RNA-binding region-containing protein 2;Transcription coactivator CAPER;Putative uncharacterized protein;RNA binding motif protein 39;Rbm39 protein	Caper;Rbm39;Rnpc2;RP23-107C23.3-003;RP23-107C23.3-020;RP23-107C23.3-021	59.406	4.1371e-53	0	NaN	0	0	0.54905	1071700	3025200		#DIV/0!	#VALUE!	0	0	NaN	0	0
Q9DB20;D3Z4J0	ATP synthase subunit O, mitochondrial;Oligomycin sensitivity conferral protein;MCG51900;Putative uncharacterized protein Gm5436	Atp5o;D12Wsu28e;Gm5436;mCG_51900	23.363	1.9622e-50	0	NaN	0	0	1.2307	8323900	21540000		0.700508	1.11691	12294000	3420400	1.09244	30088000	15325000
Q8VEH3;F6QKK2	ADP-ribosylation factor-like protein 10B;ADP-ribosylation factor-like protein 8A;Novel small G protein indispensable for equal chromosome segregation 2	Arl10b;Arl8a;Gie2	21.39	3.804e-50	0	NaN	0	0	0.58512	1465600	3667400		0	#VALUE!	0	0	0.99453	5493900	3909500
P62315	Small nuclear ribonucleoprotein Sm D1;Sm-D autoantigen;snRNP core protein D1	Snrpd1	13.281	2.2849e-45	0	NaN	0	0	0.89224	13636	23416		0	#VALUE!	0	0	0.50381	4620000	594640
Q61753	A10;D-3-phosphoglycerate dehydrogenase	Phgdh	56.585	1.0442e-44	0	NaN	0	0	1.2585	1286000	3855200		0.338244	1.06854	3990500	2285400	1.13527	20226000	7293800
P03995;P03995-2	Glial fibrillary acidic protein	Gfap	49.899	1.1292e-44	#DIV/0!	NaN	0	0	NaN	0	0		1.16559	0.817327	3104200	2493500	1.5544	4565800	1843400
Q61543;F8WHM5	E-selectin ligand 1;Golgi apparatus protein 1;Golgi sialoglycoprotein MG-160	Esl1;Glg1;Mg160;Selel	133.73	3.072e-42	0	NaN	0	0	0.64132	967420	1217200		0	#VALUE!	0	0	1.12005	743220	421770
Q9R0P9	Neuron cytoplasmic protein 9.5;PGP 9.5;Ubiquitin carboxyl-terminal hydrolase isozyme L1;Ubiquitin thioesterase L1	Uchl1	24.838	5.1962e-40	0	NaN	0	0	0.69575	641830	3782700		0.298047	2.11011	1061400	471620	1.00565	6105300	5621300
Q91X78;Q8BFZ9;E9PUH5	Endoplasmic reticulum lipid raft-associated protein 1;Erlin-1;Protein KE04 homolog;Stomatin-prohibitin-flotillin-HflC/K domain-containing protein 1;Endoplasmic reticulum lipid raft-associated protein 2;Erlin-2;Stomatin-prohibitin-flotillin-HflC/K domain-containing protein 2	Erlin1;Keo4;Spfh1;Erlin2;Spfh2	38.936	4.2335e-39	#DIV/0!	NaN	0	0	NaN	0	0		7.72506	1.36444	2724400	1053300	1.16504	604620	161220
A2AFQ2;Q99N15;O08756	Hydroxysteroid (17-beta) dehydrogenase 10;17beta-hydroxysteroid dehydrogenase type 10/short chain L-3-hydroxyacyl-CoA dehydrogenase;Putative uncharacterized protein;17-beta-hydroxysteroid dehydrogenase 10;3-hydroxy-2-methylbutyryl-CoA dehydrogenase;3-hydroxyacyl-CoA dehydrogenase type II;3-hydroxyacyl-CoA dehydrogenase type-2;Endoplasmic reticulum-associated amyloid beta-peptide-binding protein;M…	Hsd17b10;RP23-419G22.2-003;Hadh2;Hsd17b10/Schad;RP23-419G22.2-001;Erab	28.374	6.3039e-37	0	NaN	0	0	1.6262	10770000	2041300		#DIV/0!	#VALUE!	0	0	NaN	0	0
P26443	Glutamate dehydrogenase 1, mitochondrial	Glud;Glud1	61.336	9.3108e-37	0	NaN	0	0	0.69529	1295100	9257300		0.891902	1.00406	1394400	2222300	0.842531	2680300	904480
Q9D2G2;Q9D2G2-2	2-oxoglutarate dehydrogenase complex component E2;Dihydrolipoamide succinyltransferase component of 2-oxoglutarate dehydrogenase complex;Dihydrolipoyllysine-residue succinyltransferase component of 2-oxoglutarate dehydrogenase complex, mitochondrial;E2K	Dlst	48.994	1.9539e-36	0	NaN	0	0	0.84095	529190	1340400		0	#VALUE!	0	0	0.923276	3769100	1508100
Q8BYC3;Q9R0H0;A2A848	Acyl-Coenzyme A oxidase 1, palmitoyl;Acyl-Coenzyme A oxidase 1, palmitoyl, isoform CRA_b;Putative uncharacterized protein;Palmitoyl-CoA oxidase;Peroxisomal acyl-coenzyme A oxidase 1	Acox1;mCG_6832;RP23-42F6.11-001;Acox;Paox;RP23-42F6.11-003	74.717	1.9686e-35	0	NaN	0	0	0.948	2531300	6599100		#DIV/0!	#VALUE!	0	0	NaN	0	0
Q6PDG5;Q3UID0;Q6PDG5-2;P97496;Q3UNN4;P97496-2;D3Z1X8	BRG1-associated factor 170;SWI/SNF complex 170 kDa subunit;SWI/SNF complex subunit SMARCC2;SWI/SNF-related matrix-associated actin-dependent regulator of chromatin subfamily C member 2;Putative uncharacterized protein;BRG1-associated factor 155;SWI/SNF complex 155 kDa subunit;SWI/SNF complex subunit SMARCC1;SWI/SNF-related matrix-associated actin-dependent regulator of chromatin subfamily C membe…	Baf170;Smarcc2;Baf155;Smarcc1;Srg3	132.6	5.9987e-34	0	NaN	0	0	0.74207	1023700	3751300		#DIV/0!	#VALUE!	0	0	NaN	0	0
Q9CZY3;E9PY39;B7ZBY7;D3Z1I3;Q9CZY3-2;B7ZBY6;D3YXL3	CROC-1;Ubiquitin-conjugating enzyme E2 variant 1;MCG49525;Putative uncharacterized protein Gm12502;Putative uncharacterized protein ENSMUSP00000042530	Croc1;Ube2v1;RP23-118A2.7-002;Gm12502;mCG_49525;RP23-118A2.7-005	16.355	4.5665e-33	0	NaN	0	0	0.90805	141350	355830		0	#VALUE!	0	0	1.35477	10478000	6307400
O08709;Q6GT24;D3Z0Y2	1-Cys peroxiredoxin;Acidic calcium-independent phospholipase A2;Antioxidant protein 2;Non-selenium glutathione peroxidase;Peroxiredoxin-6;Peroxiredoxin 6;Putative uncharacterized protein;Putative uncharacterized protein Prdx6	Aop2;Ltw4;Prdx5;Prdx6	24.87	1.0398e-31	0	NaN	0	0	1.0169	1582100	3520900		0.727853	0.831186	4800400	3442900	1.2678	11307000	9307300
P35293	Ras-related protein Rab-18	Rab18	23.035	1.1405e-28	#DIV/0!	NaN	0	0	NaN	0	0		0	#VALUE!	0	0	1.05858	1782300	430890
Q9R1P1;D3YUM8;D3YVS3	Proteasome chain 13;Proteasome component C10-II;Proteasome subunit beta type-3;Proteasome theta chain;Putative uncharacterized protein ENSMUSP00000089519;Putative uncharacterized protein ENSMUSP00000091015	Psmb3	22.965	7.8791e-28	0	NaN	0	0	1.085	1041700	2376100		0.240165	1.09358	914360	491880	0.92673	6527100	1976400
P62911;A2AD25	60S ribosomal protein L32;MCG49690;Novel protein silmilar to ribosomal protein L32	Rpl32;EG245405;mCG_49690;RP23-263F7.2-001	15.86	3.4371e-27	0	NaN	0	0	1.3074	3408800	827430		#DIV/0!	#VALUE!	0	0	NaN	0	0
Q9QYS9-7;Q9QYS9;F8WHX7;Q9QYS9-2;Q9QYS9-6;Q9QYS9-3;Q9QYS9-4;Q9QYS9-8;Q9QYS9-5	Protein quaking	Qk;Qk1;Qka1;Qki	38.07	5.7544e-27	0	NaN	0	0	0.5177	134980	647120		0.480349	2.21405	3040000	730250	0.5862	10850000	1625900
Q02257	Desmoplakin III;Desmoplakin-3;Junction plakoglobin	Jup	81.8	7.575e-27	#DIV/0!	NaN	0	0	NaN	0	0		0	#VALUE!	0	0	13.3642	7805400	205330
P84099;A2A547	60S ribosomal protein L19;Ribosomal protein L19	Rpl19;RP23-309H19.6-002	23.466	5.7067e-26	0	NaN	0	0	0.7549	99917	588820		0	#VALUE!	0	0	1.2124	888280	1029100
O09061	Macropain subunit C5;Multicatalytic endopeptidase complex subunit C5;Proteasome component C5;Proteasome gamma chain;Proteasome subunit beta type-1	Psmb1	26.372	5.7083e-26	0	NaN	0	0	0.74581	1009400	3961100		0.936304	0.998801	1210900	545270	1.0255	2217200	894980
Q99M71;Q99M71-2	Mammalian ependymin-related protein 1	Epdr1;Epdr2;Merp1;Merp2	25.485	2.6231e-25	0	NaN	0	0	0.99782	1856600	2753300		0	#VALUE!	0	0	1.42771	1375800	991050
Q3TVI8	Hematopoietic PBX-interacting protein;Pre-B-cell leukemia transcription factor-interacting protein 1	Hpip;Pbxip1	81.163	1.684e-24	0	NaN	0	0	1.0487	645080	944680		#DIV/0!	#VALUE!	0	0	NaN	0	0
P45591	Cofilin, muscle isoform;Cofilin-2	Cfl2	18.709	4.9017e-24	#DIV/0!	NaN	0	0	NaN	0	0		0	#VALUE!	0	0	0.62298	2461200	1314500
Q9WTM5;D3YXQ8	p47 protein;RuvB-like 2;Putative uncharacterized protein Ruvbl2	Ruvbl2	51.112	6.4066e-24	0	NaN	0	0	0.61264	368310	1032500		#DIV/0!	#VALUE!	0	0	NaN	0	0
Q9R0Q7;E9PXA6;D3Z7C6	Cytosolic prostaglandin E2 synthase;Hsp90 co-chaperone;Progesterone receptor complex p23;Prostaglandin E synthase 3;Sid 3177;Telomerase-binding protein p23;Putative uncharacterized protein Ptges3	Ptges3;Sid3177;Tebp	18.721	8.1401e-24	0	NaN	0	0	0.70811	245980	1877400		0.367006	1.1408	493950	230570	0.88437	2307400	584880
O55234;D3Z2T2	Macropain epsilon chain;Multicatalytic endopeptidase complex epsilon chain;Proteasome chain 6;Proteasome epsilon chain;Proteasome subunit beta type-5;Proteasome subunit X;Putative uncharacterized protein Psmb5	Psmb5	28.532	7.1232e-23	0	NaN	0	0	0.77661	279830	739220		0	#VALUE!	0	0	1.2729	3230200	1511800
P63028;D3YU75	21 kDa polypeptide;p21;p23;Translationally-controlled tumor protein;Putative uncharacterized protein Tpt1	Tpt1;Trt	19.462	1.6207e-22	0	NaN	0	0	0.64438	1190100	4197600		#DIV/0!	#VALUE!	0	0	NaN	0	0
P09405	Nucleolin;Protein C23	Ncl;Nuc	76.722	3.3499e-22	0	NaN	0	0	0.52091	1649000	7246000		0	#VALUE!	0	0	#VALUE!	1170600	0
Q8BWT1	3-ketoacyl-CoA thiolase, mitochondrial;Acetyl-CoA acyltransferase;Beta-ketothiolase;Mitochondrial 3-oxoacyl-CoA thiolase	Acaa2	41.829	1.3622e-19	0	NaN	0	0	1.0193	1549000	4444900		#DIV/0!	#VALUE!	0	0	NaN	0	0
P20108	Antioxidant protein 1;Perioredoxin-3;Protein MER5;PRX III;Thioredoxin-dependent peroxide reductase, mitochondrial	Aop1;Mer5;Prdx3	28.127	1.5297e-19	0	NaN	0	0	1.1842	877810	2423600		0.41558	0.806712	954930	631300	1.01277	3939400	1407400
D3YVN7;Q8BFR5;Q8BFR5-2	MCG1048875, isoform CRA_c;Putative uncharacterized protein 100046745;Elongation factor Tu, mitochondrial	100046745;mCG_1048875;Tufm	49.538	2.5171e-19	0	NaN	0	0	1.0612	1120800	1895100		#DIV/0!	1.89699	658280	278550	#VALUE!	0	0
Q8BH95	Enoyl-CoA hydratase 1;Enoyl-CoA hydratase, mitochondrial;Short-chain enoyl-CoA hydratase	Echs1	31.474	6.1122e-19	0	NaN	0	0	0.94387	225490	1272800		#DIV/0!	#VALUE!	0	0	NaN	0	0
Q9CXY6	Interleukin enhancer-binding factor 2;Nuclear factor of activated T-cells 45 kDa	Ilf2;Nf45	43.062	4.0054e-18	0	NaN	0	0	0.94558	1372700	5373200		#DIV/0!	#VALUE!	0	0	NaN	0	0
Q9CR67;Q9CZM3	Protein DB83;Transmembrane protein 33;Putative uncharacterized protein	Db83;Tmem33	28.031	8.4178e-18	0	NaN	0	0	0.63944	364310	616770		#DIV/0!	#VALUE!	0	0	NaN	0	463300
P63325;Q3UW83	40S ribosomal protein S10;Putative uncharacterized protein;Ribosomal protein S10	Rps10;RP24-535O17.1-002	18.916	1.011e-17	0	NaN	0	0	0.99819	272350	1057300		0	#VALUE!	0	0	0.919879	6123400	2634000
Q9WTP7	Adenylate kinase 3;Adenylate kinase 3 alpha-like 1;GTP:AMP phosphotransferase mitochondrial	Ak3;Ak3l;Ak3l1;Akl3l	25.426	1.3889e-17	0	NaN	0	0	0.96102	1418100	2601600		0	#VALUE!	0	0	0.90248	3967300	1623500
Q6ZQM8;Q63886;P70691;E9PXN8;Q64435;Q8R0P3;D3Z748;E9PXN7;B2RT14;Q62452;D3YZ96;D3Z7G0;D3YZE6	UDP-glucuronosyltransferase 1-7C;UGT1A10;UDP-glucuronosyltransferase 1-1;UDP-glucuronosyltransferase 1A1;UGTBR1;Bilirubin-specific UDPGT;UDP-glucuronosyltransferase 1-2;UGT1A2;Phenol UDP-glucuronosyltransferase;UDP-glucuronosyltransferase 1-6;UGP1A1;UGT1A6;MCG14318, isoform CRA_e;UDP glucuronosyltransferase 1 family, polypeptide A6B;Putative uncharacterized protein Ugt1a9;MCG14318, isoform CRA_h;…	Ugt1a10;Ugt1a7c;Ugt1;Ugt1a1;Ugt1a6;Ugt1a6a;mCG_14318;Ugt1a6b;Ugt1a9;Ugt1a5;Ugt1a12	59.757	2.0746e-17	0	NaN	0	0	0.86156	3392700	1575100		#DIV/0!	#VALUE!	0	0	NaN	0	0
P50247	Adenosylhomocysteinase;CUBP;Liver copper-binding protein;S-adenosyl-L-homocysteine hydrolase	Ahcy	47.688	3.0254e-17	0	NaN	0	0	1.1279	4266000	11523000		1.02927	0.952381	2713900	1477300	0.87927	4520400	1525300
Q9QZQ8;Q9QZQ8-2	Core histone macro-H2A.1;H2A.y;H2A/y	H2afy	39.735	6.82e-17	0	NaN	0	0	0.83823	1847300	7184800		0	#VALUE!	0	0	1.20038	6949200	2606900
Q3UV17	Keratin, type II cytoskeletal 2 oral;Keratin-76;Type-II keratin Kb9	Krt76	62.844	9.7576e-17	0	NaN	0	0	0.4876	938520	1697500		0.530309	1.35323	1601100	4722700	1.27615	5176100	6175900
Q9CQ22	p27Kip1-releasing factor from RhoA;RhoA activator C11orf59 homolog		17.749	6.9676e-16	0	NaN	0	0	0.61255	136840	643690		#DIV/0!	#VALUE!	0	0	NaN	0	0
Q6ZWV7	60S ribosomal protein L35	Rpl35	14.552	2.5342e-15	0	NaN	0	0	0.8596	173050	511090		0	#VALUE!	0	0	0.94777	3904200	1083900
O55029	Beta-coat protein;Coatomer subunit beta;p102	Copb2	102.45	3.4585e-15	0	NaN	0	0	0.79632	489680	1361600		0.686604	#VALUE!	212100	0	1.35192	529600	271110
Q9CZ46;P55821	Putative uncharacterized protein;Stathmin-2;Superior cervical ganglion-10 protein	Stmn2;Scg10;Scgn10;Stmb2	23.823	9.281e-15	#DIV/0!	NaN	0	0	NaN	0	0		0	#VALUE!	0	0	1.50816	1890800	857270
A3QM89;Q7M6W1;Q8K0T0;Q4FZ95	Reticulon 1;RTN1-C;Neuroendocrine-specific protein;Reticulon-1;RTN1-A2	RP23-450G14.1-003;Rtn1;Nsp	28.299	3.8272e-14	#DIV/0!	NaN	0	0	NaN	0	0		0	#VALUE!	0	0	0.0324065	1037900	4691400
Q99KE1	Malic enzyme 2;NAD-dependent malic enzyme, mitochondrial	Me2	65.798	1.4534e-13	0	NaN	0	0	0.72152	382620	1320400		0	#VALUE!	0	0	NaN	652270	0
E9PXY8;Q6A4J8-2;Q6A4J8;E9QLK0;F8VPX1;Q6A4J8-3	Deubiquitinating enzyme 7;Herpesvirus-associated ubiquitin-specific protease;Ubiquitin carboxyl-terminal hydrolase 7;Ubiquitin thioesterase 7;Ubiquitin-specific-processing protease 7	Hausp;Usp7	132.85	1.5155e-13	0	NaN	0	0	0.76899	1378100	1207500		#DIV/0!	#VALUE!	0	0	NaN	0	0
Q9QZE5;E9Q5P4	Coatomer subunit gamma;Gamma-coat protein	Copg;Copg1	97.512	3.892e-13	#DIV/0!	NaN	0	0	NaN	0	176640		0	#VALUE!	0	0	0.70587	858270	297510
Q7M6Y3;Q7M6Y3-5;Q7M6Y3-6;Q7M6Y3-4;Q7M6Y3-3;Q7M6Y3-2;Q61548;Q61548-2;E9QLK9;Q61548-3;E9QQ05;E9Q9A3;Q3TWS4;Q8BQA2	Clathrin assembly lymphoid myeloid leukemia;Phosphatidylinositol-binding clathrin assembly protein;91 kDa synaptosomal-associated protein;Clathrin coat assembly protein AP180;Clathrin coat-associated protein AP180;Phosphoprotein F1-20;Putative uncharacterized protein	Calm;Fit1;Picalm;Snap91	71.543	9.4765e-13	0	NaN	0	0	0.15019	51987	605780		#DIV/0!	#VALUE!	0	0	#VALUE!	0	0
Q9DBH5	Lectin mannose-binding 2;Vesicular integral-membrane protein VIP36	Lman2	40.429	1.4297e-12	0	NaN	0	0	0.20459	554220	2350200		#DIV/0!	#VALUE!	0	0	#VALUE!	0	0
P12815	ALG-257;PMP41;Probable calcium-binding protein ALG-2;Programmed cell death protein 6	Alg2;Pdcd6	21.867	1.8638e-12	0	NaN	0	0	0.63067	1271300	1846300		#DIV/0!	1.33811	662970	985320	NaN	0	0
Q9CZ44-3;Q9CZ44;A2AT02;Q9CZ44-2	NSFL1 cofactor p47;p97 cofactor p47;NSFL1 (P97) cofactor (P47)	Nsfl1c;RP23-419G21.4-003	40.953	1.8967e-12	#DIV/0!	NaN	0	0	NaN	0	0		0.249914	1.42408	259010	133680	0.71517	1776800	298680
Q3UVK0;F6TQS9	Endoplasmic reticulum metallopeptidase 1;Felix-ina	D19Wsu12e;Ermp1;Fxna;Kiaa1815	100.15	2.6469e-12	0	NaN	0	0	1.1295	272600	409990		#DIV/0!	#VALUE!	0	0	NaN	0	0
Q61739;Q61739-2;Q8CC06;F8WI09;F6VSK8	CD49 antigen-like family member F;Integrin alpha-6;Integrin alpha-6 heavy chain;Integrin alpha-6 light chain;VLA-6;Integrin alpha 6;Putative uncharacterized protein	Itga6;RP23-5K9.4-001	122.16	2.7641e-11	0	NaN	0	871640	0.67585	440390	947240		0.890046	1.66226	534680	280780	1.20077	1029900	190750
E9PXE7;P62281	40S ribosomal protein S11	Rps11	19.316	5.3704e-11	0	NaN	0	0	0.2874	444770	1893700		0	#VALUE!	0	0	0.98174	5489800	2049600
Q6ZWN5;Q9CXW7;D3YWH9;F7CJS8	40S ribosomal protein S9;Putative uncharacterized protein;Putative uncharacterized protein Rps9	Rps9	22.591	1.3321e-10	0	NaN	0	0	0.92112	313470	1101300		0.118715	0.953107	503320	330040	1.1307	7268600	3066600
Q9CQW2	ADP-ribosylation factor-like protein 10C;ADP-ribosylation factor-like protein 8B;Novel small G protein indispensable for equal chromosome segregation 1	Arl10c;Arl8b;Gie1	21.539	5.0445e-10	0	NaN	0	0	0.79472	194480	365200		0	#VALUE!	0	0	0.936067	5002900	1534500
Q80UU9	Membrane-associated progesterone receptor component 2	Pgrmc2	23.334	1.4346e-09	0	NaN	0	0	0.69439	97904	208450		0	#VALUE!	0	0	1.51807	473570	214360
A2AMH4;Q6X893-2;Q6X893;A2AMH5;F8WH94;A2AMH3;A2AMH8	Solute carrier family 44, member 1;Choline transporter-like protein 1;Solute carrier family 44 member 1	RP23-20E10.4-005;Slc44a1;Cd92;Cdw92;Ctl1;RP23-20E10.4-006;RP23-20E10.4-003;RP23-20E10.4-004	80.063	1.815e-09	0	NaN	0	0	1.592	64312	142170		0	#VALUE!	0	0	0.87577	1918600	398500
F7BBI3;P63276;D3Z173	40S ribosomal protein S17;Putative uncharacterized protein Gm5215	Rps17;Gm5215	16.173	5.2642e-09	0	NaN	0	0	0.99554	880910	2003900		0	#VALUE!	0	0	1.0671	4317200	1099600
Q9DB15	39S ribosomal protein L12, mitochondrial	Mrpl12;Rpml12	21.708	8.0585e-09	#DIV/0!	NaN	0	0	NaN	0	0		0	#VALUE!	0	0	0.51558	981800	406230
E9Q120;Q8CGK3	Lon protease homolog, mitochondrial;Lon protease-like protein;Mitochondrial ATP-dependent protease Lon;Serine protease 15	Lonp1;Prss15	106.42	8.2753e-09	0	NaN	0	0	0.24702	603800	1309900		#DIV/0!	#VALUE!	0	0	#VALUE!	0	0
Q9Z0R9	Delta(6) fatty acid desaturase;Fatty acid desaturase 2	Fads2;Fadsd2	52.387	1.2879e-08	0	NaN	0	0	1.2383	370970	474890		0.571828	3.78716	588670	123170	0.051277	1764900	33981
Q3V3R1	Formyltetrahydrofolate synthetase;Monofunctional C1-tetrahydrofolate synthase, mitochondrial	Fthfsdc1;Mthfd1l	105.73	1.3339e-08	0	NaN	0	0	1.1838	1310800	3338700		#DIV/0!	#VALUE!	0	0	NaN	0	0
P07214;Q5NCU4;Q5NCU3	Basement-membrane protein 40;Osteonectin;Secreted protein acidic and rich in cysteine;SPARC;Secreted acidic cysteine rich glycoprotein	Sparc;RP23-465I4.1-002;RP23-465I4.1-003	34.45	1.9675e-08	0	NaN	0	0	1.0119	54524	100920		0.471652	4.87092	2293600	285320	0.16629	8337000	238610
Q6PDM2;Q6PDM2-2;Q6PDM2-3	ASF/SF2;Splicing factor, arginine/serine-rich 1	Sfrs1	27.744	3.6712e-08	0	NaN	0	0	0.97945	1069800	4314900		#DIV/0!	#VALUE!	0	0	#VALUE!	0	0
Q9CRB9;D3Z0L4;E9Q4H4;Q9D9P1	Coiled-coil-helix-coiled-coil-helix domain-containing protein 3, mitochondrial;Putative uncharacterized protein Chchd3;Putative uncharacterized protein	Chchd3	26.334	4.8086e-08	#DIV/0!	NaN	0	0	NaN	0	0		0	#VALUE!	0	0	1.0093	3946000	1389600
Q60847;Q60847-5;Q60847-2;E9PX70	Collagen alpha-1(XII) chain	Col12a1	340.21	1.0952e-07	0	NaN	0	0	1.7333	32142000	294050		#DIV/0!	#VALUE!	0	0	#VALUE!	0	0
O70492;Q78ZM0;D3Z6Z0;D3Z789	SDP3 protein;Sorting nexin-3;Putative uncharacterized protein;Sorting nexin 3;Sorting nexin 3, isoform CRA_b;Putative uncharacterized protein Snx3	Snx3;mCG_121767	18.757	1.5817e-07	0	NaN	0	0	0.53948	254180	671650		0.103934	1.60767	321460	271870	0.87296	5302500	2411200
Q8C7X2;Q8C7X2-2;Q8C7X2-3	Uncharacterized protein KIAA0090	Kiaa0090	111.6	2.5584e-07	0	NaN	0	0	0.31669	463000	1347700		#DIV/0!	#VALUE!	0	0	NaN	0	0
Q99LX0;A2A813;A2A815;A2A816;A2A817	Parkinson disease protein 7 homolog;Protein DJ-1;Parkinson disease (Autosomal recessive, early onset) 7	Park7;RP23-272N19.5-004;RP23-272N19.5-005;RP23-272N19.5-006;RP23-272N19.5-010	20.021	2.8318e-07	0	NaN	0	0	0.84852	194170	900150		0.341029	1.07447	1962800	2086900	1.0346	9867300	4311500
O35381;D3Z7M9;D3YYE1;F6UFG6;Q64G17	Acidic leucine-rich nuclear phosphoprotein 32 family member A;Acidic nuclear phosphoprotein pp32;Leucine-rich acidic nuclear protein;Potent heat-stable protein phosphatase 2A inhibitor I1PP2A;Putative uncharacterized protein Anp32a;Putative acidic leucine-rich nuclear phosphoprotein 32 family member C	Anp32;Anp32a;Lanp;Anp32c	28.537	4.9149e-07	0	NaN	0	0	0.59848	606740	3487000		#DIV/0!	#VALUE!	0	0	NaN	0	0
Q91ZW3;Q6PGB8-2;Q6PGB8;B1AUP9	Sucrose nonfermenting protein 2 homolog;SWI/SNF-related matrix-associated actin-dependent regulator of chromatin subfamily A member 5;ATP-dependent helicase SMARCA1;DNA-dependent ATPase SNF2L;Nucleosome-remodeling factor subunit SNF2L;Probable global transcription activator SNF2L1;SWI/SNF-related matrix-associated actin-dependent regulator of chromatin subfamily A member 1;SWI/SNF related, matrix…	Smarca5;Snf2h;Smarca1;Snf2l;RP23-274H16.1-003	121.63	5.4646e-07	0	NaN	0	0	0.73204	4225900	3333500		#DIV/0!	#VALUE!	0	0	NaN	0	0
Q6ZQ45;Q99P88	MKIAA0791 protein;155 kDa nucleoporin;Nuclear pore complex protein Nup155;Nucleoporin Nup155	mKIAA0791;Nup155	158.62	8.2367e-07	0	NaN	0	0	0.78653	254980	697950		#DIV/0!	#VALUE!	0	0	NaN	0	0
Q921M3;F8WHW1;Q921M3-2	Pre-mRNA-splicing factor SF3b 130 kDa subunit;Spliceosome-associated protein 130;Splicing factor 3B subunit 3	Kiaa0017;Sf3b3	135.55	1.0655e-06	0	NaN	0	0	0.78265	710440	1700400		#DIV/0!	#VALUE!	0	0	NaN	0	0
P62849;Q9D7P1;E9Q3V8;P62849-3;P62849-2	40S ribosomal protein S24	Rps24	15.423	1.2935e-06	0	NaN	0	0	0.069589	87017	284260		0	#VALUE!	0	0	0.92814	1252700	750820
D3YYQ0;P51410;D3Z629	Putative uncharacterized protein Gm5451;60S ribosomal protein L9;Putative uncharacterized protein Rpl9	Gm5451;Rpl9	21.933	1.4441e-06	0	NaN	0	0	1.1394	125030	422260		0.380465	0.882924	1818700	3023000	0.98524	8195200	2538900
Q62318;Q62318-2	KRAB-A-interacting protein;KRIP-1;Transcription intermediary factor 1-beta;Tripartite motif-containing protein 28	Krip1;Tif1b;Trim28	88.846	2.0301e-06	0	NaN	0	0	0.66787	1680100	4355100		#DIV/0!	#VALUE!	0	0	NaN	0	0
Q8BXZ1	Protein disulfide-isomerase TMX3;Thioredoxin domain-containing protein 10;Thioredoxin-related transmembrane protein 3	Kiaa1830;Tmx3;Txndc10	51.847	3.667e-06	0	NaN	0	0	0.48139	661890	708690		0	#VALUE!	0	0	0.154045	823740	5422000
P62827;Q14AA6;Q61820	GTPase Ran;GTP-binding nuclear protein Ran;Ras-like protein TC4;Ras-related nuclear protein;MCG49183;Novel Ras protein (1700009N14Rik);RIKEN cDNA 1700009N14 gene;GTP-binding nuclear protein Ran, testis-specific isoform	Ran;Rasl2-8;1700009N14Rik;mCG_49183;RP23-143B14.1;RP23-143B14.1-001;Rasl2-9	24.423	4.0338e-06	#DIV/0!	NaN	0	0	NaN	0	0		0.326841	2.05086	238000	381190	0.985513	1248400	448790
Q9D6Z1;E0CXZ0;F7CHP9	Nucleolar protein 56;Nucleolar protein 5A	Nol5a;Nop56	64.464	5.269e-06	0	NaN	0	0	0.87436	443560	2361800		#DIV/0!	#VALUE!	0	0	#VALUE!	0	0
P15497			30.276	5.3594e-06	#DIV/0!	NaN	0	0	NaN	0	0		0.165143	1.14142	311530	675820	1.6022	3234100	5117200
P63242;Q8BGY2	eIF-4D;Eukaryotic initiation factor 5A isoform 1;Eukaryotic translation initiation factor 5A-1;Eukaryotic initiation factor 5A isoform 2;Eukaryotic translation initiation factor 5A-2	Eif5a;Eif5a2	16.832	7.2343e-06	0	NaN	0	0	0.81064	370760	2150700		0	#VALUE!	0	0	0.59246	787780	264080
Q9JLI8;Q9JLI8-2	Squamous cell carcinoma antigen recognized by T-cells 3;Tumor-rejection antigen SART3	Kiaa0156;Sart3	109.62	7.2562e-06	0	NaN	0	0	1.2156	1707400	2981000		#DIV/0!	#VALUE!	0	0	NaN	0	0
P62082;F6SVV1	40S ribosomal protein S7	Rps7	22.127	7.7418e-06	0	NaN	0	0	0.78728	205100	1065500		0	#VALUE!	0	0	0.950932	7384200	3053100
Q8VBT0;F6V084	Thioredoxin domain-containing protein 1;Thioredoxin-related transmembrane protein 1	Tmx1;Txndc;Txndc1	31.395	1.159e-05	0	NaN	0	0	1.2247	94211	361370		#DIV/0!	#VALUE!	0	0	#VALUE!	0	0
Q9D1J3	Nuclear protein Hcc-1;SAP domain-containing ribonucleoprotein	Hcc1;Sarnp	23.532	1.3702e-05	#DIV/0!	NaN	0	67891	NaN	0	0		#DIV/0!	2.10859	1292600	809850	NaN	0	0
Q3V2H3;Q3TGS7;O70493;Q6ZWQ5	Putative uncharacterized protein;Sorting nexin 12;Sorting nexin 12, isoform CRA_b;SDP8 protein;Sorting nexin-12;Sorting nexin 12, isoform CRA_c	RP23-356J7.1-003;Snx12;mCG_2194;RP23-356J7.1-001;RP23-356J7.1-002	19.807	1.4163e-05	#DIV/0!	NaN	0	0	NaN	0	0		2.09305	1.43885	1104100	1465600	0.50284	904360	274800
P24668	46 kDa mannose 6-phosphate receptor;Cation-dependent mannose-6-phosphate receptor	46mpr;M6pr	31.172	1.7503e-05	#DIV/0!	NaN	0	0	NaN	0	0		0.466617	1.8997	1902200	574780	0.63486	6988900	1411900
Q4VAE3	Transmembrane protein 65	Tmem65	24.918	1.9338e-05	0	NaN	0	0	1.2106	301630	1102300		#DIV/0!	#VALUE!	0	0	NaN	0	0
Q62348	Translin	Tsn	26.201	2.0561e-05	0	NaN	0	0	0.44182	240900	959530		#DIV/0!	#VALUE!	0	0	NaN	0	0
P32883-2;P32883;E9Q753;P08556;Q9D091	c-Ki-ras;c-K-ras;GTPase KRas;GTPase KRas, N-terminally processed;Ki-Ras;K-Ras 2;GTPase NRas;Transforming protein N-Ras;Neuroblastoma ras oncogene;Putative uncharacterized protein	Kras;Kras2;Nras;mCG_6411	21.482	2.0758e-05	0	NaN	0	0	0.60489	388450	804870		#DIV/0!	1.33458	508510	363390	#VALUE!	0	0
Q8C1B7;Q8C1B7-2;Q8C1B7-3	Septin-11	D5Ertd606e;Sept11	49.694	2.0887e-05	#DIV/0!	NaN	0	0	NaN	0	0		1.43486	1.03585	1751300	660320	0.59259	2092500	768390
D3YZZ5;E9Q7G1	Putative uncharacterized protein Tmed7	Tmed7	25.2	2.4714e-05	0	NaN	0	0	1.5056	1487900	2909100		#DIV/0!	#VALUE!	0	0	NaN	0	0
Q9CQU0	Endoplasmic reticulum resident protein 19;Thioredoxin domain-containing protein 12;Thioredoxin-like protein p19	Tlp19;Txndc12	19.048	2.5851e-05	0	NaN	0	159410	0.8934	104290	533580		0	#VALUE!	0	0	0.76614	3903900	851890
P54227;D3Z5N2;D3Z1Z8	Leukemia-associated gene protein;Leukemia-associated phosphoprotein p18;Metablastin;Oncoprotein 18;Phosphoprotein p19;pp17;Prosolin;Protein Pr22;Stathmin;Putative uncharacterized protein Stmn1	Lag;Lap18;Pr22;Stmn1	17.274	4.5779e-05	0	NaN	0	0	0.75055	28667	148700		0	#VALUE!	0	0	1.07716	351150	174360
P12763			38.418	6.1707e-05	#DIV/0!	NaN	0	0	NaN	0	0		#DIV/0!	75.3693	2632800	69588	NaN	0	0
Q9CYN2	Microsomal signal peptidase 25 kDa subunit;Signal peptidase complex subunit 2	Spc25;Spcs2	24.977	6.2307e-05	0	NaN	0	0	0.90535	1777400	3155200		0	#VALUE!	0	0	23.2288	430600	28571
Q6DFW4	MSSP;Nucleolar protein 5;Nucleolar protein 58;SIK-similar protein	Nol5;Nop58	60.342	6.419e-05	0	NaN	0	0	1.0522	442310	1992900		#DIV/0!	#VALUE!	0	0	NaN	0	0
P35550;Q80WS3	Nucleolar protein 1;rRNA 2-O-methyltransferase fibrillarin;rRNA/tRNA 2-O-methyltransferase fibrillarin-like protein 1	Fbl;Fbll1	34.306	7.2966e-05	0	NaN	0	0	0.49857	548660	1842700		0	#VALUE!	0	0	1.60746	1360400	250620
Q8C4U3	Secreted frizzled-related protein 1	Sfrp1	35.412	7.6561e-05	#DIV/0!	NaN	0	0	NaN	0	0		#DIV/0!	4.0662	3273700	771910	NaN	0	0
Q52L67;Q9CY27	Gpsn2 protein;Synaptic glycoprotein SC2;Trans-2,3-enoyl-CoA reductase	Gpsn2;Tecr	41.896	8.3235e-05	0	NaN	0	73496	0.95364	225590	824630		0	#VALUE!	0	0	1.1607	434500	175590
P99026	Low molecular mass protein 3;Macropain beta chain;Multicatalytic endopeptidase complex beta chain;Proteasome chain 3;Proteasome subunit beta type-4	Lmp3;Psmb4	29.116	9.9606e-05	0	NaN	0	0	0.53479	70491	420540		0	#VALUE!	0	0	0.69536	4221800	2040900
Q99NB9	Pre-mRNA-splicing factor SF3b 155 kDa subunit;Spliceosome-associated protein 155;Splicing factor 3B subunit 1	Sap155;Sf3b1	145.81	0.00010444	0	NaN	0	0	0.41001	395010	2398700		#DIV/0!	#VALUE!	0	0	NaN	0	0
E9Q7G0;E9Q7Z9;F6ZQA3			235.63	0.00013754	0	NaN	0	0	0.91185	219520	623050		#DIV/0!	#VALUE!	0	0	NaN	0	0
P27048;P63163	Sm protein B;Small nuclear ribonucleoprotein-associated protein B;Sm protein D;Sm protein N;Small nuclear ribonucleoprotein-associated protein N;Tissue-specific-splicing protein	Snrpb;Smn;Snrpn	23.656	0.00015178	0	NaN	0	0	0.72565	188420	968960		#DIV/0!	#VALUE!	0	0	NaN	0	2994000
Q8BMD8	Calcium-binding mitochondrial carrier protein SCaMC-1;Small calcium-binding mitochondrial carrier protein 1;Solute carrier family 25 member 24	Scamc1;Slc25a24	52.901	0.0002448	0	NaN	0	0	0.7685	195750	1131200		0.630426	1.23683	1457800	630480	0.89307	3964400	875860
Q8K4Z5	SF3a120;Splicing factor 3A subunit 1	Sf3a1	88.544	0.00032393	0	NaN	0	0	0.93573	1809000	2901500		#DIV/0!	#VALUE!	0	0	NaN	0	0
Q6P5B5;Q9WVR4;F6QH50	Fragile X mental retardation, autosomal homolog 2;Putative uncharacterized protein;Fragile X mental retardation syndrome-related protein 2	Fxr2;Fxr2h;RP23-422L16.5-006	74.252	0.00037656	#DIV/0!	NaN	0	0	NaN	0	0		0	#VALUE!	0	0	1.29094	2152300	2582600
Q6P069;Q6P069-2	Sorcin	Sri	21.627	0.00042425	0	NaN	0	0	0.80688	187950	301140		#DIV/0!	#VALUE!	0	0	NaN	0	0
P41105	60S ribosomal protein L28	Rpl28	15.733	0.00055321	#DIV/0!	NaN	0	0	NaN	0	0		0	#VALUE!	0	0	3.2168	1383400	12161000
Q8R5J9	Addicsin;ADP-ribosylation factor-like protein 6-interacting protein 5;Glutamate transporter EAAC1-interacting protein;GTRAP3-18;PRA1 family protein 3;Prenylated Rab acceptor protein 2;Protein JWa	Aip5;Arl6ip5;Jwa;Pra2;Praf3	21.557	0.00057357	0	NaN	0	41191	1.3973	956560	678780		#DIV/0!	#VALUE!	0	0	NaN	0	0
Q9R1P3	Macropain subunit C7-I;Multicatalytic endopeptidase complex subunit C7-I;Proteasome component C7-I;Proteasome subunit beta type-2	Psmb2	22.906	0.00060236	#DIV/0!	NaN	0	0	NaN	0	22725		0	#VALUE!	0	0	1.7191	1017000	1824300
P17047;P17047-2;P17047-3	CD107 antigen-like family member B;Lysosomal membrane glycoprotein type B;Lysosome-associated membrane glycoprotein 2	Lamp2;Lamp-2	45.681	0.00096473	0	NaN	0	0	0.79779	443780	1895500		#DIV/0!	#VALUE!	0	0	NaN	0	0
Q9CPZ6;Q9CQZ0-2;Q9CQZ0	ORM1-like protein 3;ORM1-like protein 2	Ormdl3;Ormdl2	17.476	0.0013143	#DIV/0!	NaN	0	0	NaN	0	0		0	#VALUE!	0	0	0.20876	1390100	213790
P61924;Q8R3M1	Coatomer subunit zeta-1;Zeta-1-coat protein;Copz1 protein	Copz;Copz1	20.198	0.0013316	0	NaN	0	0	0.60415	137120	274440		0	#VALUE!	0	0	2.4014	319640	96083
P05201;F7ALS6	Aspartate aminotransferase, cytoplasmic;Glutamate oxaloacetate transaminase 1;Transaminase A	Got1	46.247	0.0017601	#DIV/0!	NaN	0	0	NaN	0	0		4.801	1.04948	838240	461130	0.697301	299330	202080
Q8CCK0;E9PZH7;E9Q4Z0	Core histone macro-H2A.2	H2afy2;H2afy3	40.092	0.0022289	#DIV/0!	NaN	0	0	NaN	0	0		1.59739	3.73106	12027000	2790500	4.35939	12908000	2712900
Q8R127;D3YZ22;Q3ULN6;F6S0R8	Probable saccharopine dehydrogenase;Putative uncharacterized protein Sccpdh;Putative uncharacterized protein	Sccpdh	47.129	0.0022854	0	NaN	0	0	0.9694	2031400	2953700		#DIV/0!	#VALUE!	0	0	#VALUE!	0	0
Q9CXE7;E9PXY3;E9Q2J2;Q8C5H9;Q3V440;D3Z615	Transmembrane emp24 domain-containing protein 5;Putative uncharacterized protein;Putative uncharacterized protein Tmed5	Tmed5	26.172	0.0026956	#DIV/0!	NaN	0	0	NaN	0	0		0	#VALUE!	0	0	1.0453	3419000	1147500
Q8BJS4;Q8BJS4-2;Q8BJS4-3	Protein unc-84 homolog B;Sad1/unc-84 protein-like 2;SUN domain-containing protein 2	Sun2;Unc84b	81.604	0.0026983	0	NaN	0	0	0.16527	467000	3415100		#DIV/0!	#VALUE!	0	0	NaN	0	0
O55022;Q3TFP8	Membrane-associated progesterone receptor component 1;Putative uncharacterized protein	Pgrmc;Pgrmc1	21.694	0.0031515	0	NaN	0	0	0.30664	199210	683210		0	#VALUE!	0	0	0.99402	1607900	2286400
D3YU65;P47915;F6QL70;F6VZG1;D3YTZ1;D3Z1N9;F6WZ54;F6YH22	MCG123916;Putative uncharacterized protein Gm3550;60S ribosomal protein L29;MCG114459;Putative uncharacterized protein Gm5443;MCG9889;Putative uncharacterized protein Gm12508	Gm3550;mCG_123916;Rpl29;Rpl43;Gm5443;mCG_114459;Gm12508;mCG_9889	17.6	0.0041951	#DIV/0!	NaN	0	0	NaN	0	0		0	#VALUE!	0	0	0.96161	3774100	991550
Q8BGS2;Q8BGS2-2	BolA-like protein 2	Bola2	10.214	0.0075105	0	NaN	0	0	0.93041	22160	39553		0	#VALUE!	0	0	1.1412	201810	158510
E9Q762;Q9CW03	Basement membrane-associated chondroitin proteoglycan;Chondroitin sulfate proteoglycan 6;Chromosome segregation protein SmcD;Mad member-interacting protein 1;Structural maintenance of chromosomes protein 3	Bam;Bmh;Cspg6;Mmip1;Smc3;Smc3l1;Smcd	141.51	0.0079631	0	NaN	0	0	0.54823	435580	1499900		0	#VALUE!	0	0	0.5559	701770	142910
P51174	Long-chain specific acyl-CoA dehydrogenase, mitochondrial	Acadl	47.907	0.0089188	0	NaN	0	0	1.6694	658950	788880		#DIV/0!	0.790014	602080	565790	NaN	0	0
P61620;Q9JLR1;Q9CYJ6;A2ATT9	Protein transport protein Sec61 subunit alpha isoform 1;Protein transport protein Sec61 subunit alpha isoform 2;Putative uncharacterized protein;Sec61, alpha subunit 2 (S. cerevisiae)	Sec61a;Sec61a1;Sec61a2;RP23-307E15.4-005	52.264	0.010988	0	NaN	0	0	1.2913	122990	275890		#DIV/0!	#VALUE!	0	0	#VALUE!	0	0
P97823;P97823-2;D3YUG4;D3Z111;D3Z269	Acyl-protein thioesterase 1;Lysophospholipase 1;Lysophospholipase I;Putative uncharacterized protein Lypla1	Apt1;Lypla1;Pla1a	24.687	0.012348	0	NaN	0	0	1.4329	113260	93481		0	#VALUE!	0	0	0.81931	993890	572380
Q9Z1X4-3;Q9Z1X4;Q9Z1X4-2;F6UW33;Q45VK5;Q91WM1;Q91WM1-2	Interleukin enhancer-binding factor 3;Nuclear factor 90;Spermatid perinuclear RNA-binding protein	Ilf3;Spnr;Strbp	97.765	0.013454	0	NaN	0	0	0.41038	278890	362470		#DIV/0!	#VALUE!	0	0	NaN	0	0
P01030			192.99	0.025737	#DIV/0!	NaN	0	0	NaN	0	0		0	#VALUE!	0	0	4.91039	2305300	326820
Q9D7S7;Q9D7S7-2	60S ribosomal protein L22-like 1	Rpl22l1	14.467	0.031326	#DIV/0!	NaN	0	0	NaN	0	0		0.247256	1.47247	239150	267520	0.83369	1658200	516020
P62141;P63087-2;P63087	Serine/threonine-protein phosphatase PP1-beta catalytic subunit;Protein phosphatase 1C catalytic subunit;Serine/threonine-protein phosphatase PP1-gamma catalytic subunit	Ppp1cb;Ppp1cc	37.186	0.041792	0	NaN	0	0	3.0939	4030000	3111100		#DIV/0!	#VALUE!	0	0	NaN	0	0
Q9JIK5	DEAD box protein 21;Gu-alpha;Nucleolar RNA helicase 2;Nucleolar RNA helicase Gu;Nucleolar RNA helicase II;RH II/Gu	Ddx21	93.55	0.06718	0	NaN	0	0	0.94154	174570	224700		0	#VALUE!	0	0	0.91427	467790	144280
Q8C129	Leucyl-cystinyl aminopeptidase;Oxytocinase	Lnpep	117.3	0.17334	0	NaN	0	0	0.25746	375630	1005300		#DIV/0!	#VALUE!	0	0	NaN	0	0
Q6A0A9	Constitutive coactivator of PPAR-gamma-like protein 1;Oxidative stress-associated Src activator;Protein FAM120A	FAM120A;Kiaa0183;Ossa	121.64	0.38659	0	NaN	0	0	1.203	2248000	848250		#DIV/0!	#VALUE!	0	0	NaN	0	0

## Sheet: 605 proteins in pseudopods
SILAC mass spectrometry data derived from Schwann cell bodies or pseudopods induced or non-induced by neuronal membranes
605 proteins were identified with at least two hits in pseudopods.
For each ratio, proteins were first normalized by the total protein intensities of its subcellar fraction (Ps or CB). This normalization was calculated automatically by MaxQuant software as the median of all peptide ratios assigned to the protein.
Proteins with Ps/CB ratio>1.25 and Ps induced/non-induced>1 were selected (cf. Supplementary Data 2 - Sheet 1).
* Posterior Error Probability (indicates the probability of false hit. the smaller the PEP the more certain is the identification of a peptide)
					experiment 1								experiment 2
Uniprot	Protein Names	Gene Names	Mol. Weight [kDa]	PEP*	Ps/CB ratio of proteins induced by neuronal membranes - experiment 1	Ps Silac ratio (induced/non-induced) - experiment 1	Intensity Heavy Ps protein - neuronal membranes	Intensity Light Ps protein - DMEM	CB Silac ratio (induced/non-induced) - experiment 1	Intensity Heavy CB protein - neuronal membranes	Intensity Light CB protein - DMEM		Ps/CB ratio of proteins induced by neuronal membranes - experiment 2	Ps Silac ratio (induced/non-induced) - experiment 2	Intensity Light Ps protein - neuronal membranes	Intensity Heavy Ps protein - DMEM	CB Silac ratio (induced/non-induced) - experiment 2	Intensity Light CB protein - neuronal membranes	Intensity Heavy CB protein - DMEM
					(column H/column J)	(column H/column I)			(column K/column L)				(column P/column S)	(column P/column Q)			(column S/column T)
P20152;E9PZV5	Vimentin	Vim	53.687	0	1.32952	0.18822	2283600000	13086000000	0.45546	1594900000	9743700000		1.18835	1.30117	6273500000	1594400000	1.25756	9050600000	2534400000
P63260;E9Q607;B1ATY0	Actin, cytoplasmic 2;Actin, cytoplasmic 2, N-terminally processed;Gamma-actin;Actin, gamma, cytoplasmic 1	Actg;Actg1;RP23-82I5.1-002	41.792	0	1.06726	0.98609	972080000	3490900000	1.0574	845750000	3042200000		0.972994	0.938174	2243600000	1276900000	1.00619	3953200000	1288600000
P68369;P68373;P05214	Alpha-tubulin 1;Alpha-tubulin isotype M-alpha-1;Tubulin alpha-1 chain;Tubulin alpha-1A chain;Alpha-tubulin 6;Alpha-tubulin isotype M-alpha-6;Tubulin alpha-1C chain;Tubulin alpha-6 chain;Alpha-tubulin 3/7;Alpha-tubulin isotype M-alpha-3/7;Tubulin alpha-3 chain;Tubulin alpha-3/alpha-7 chain	Tuba1;Tuba1a;Tuba1c;Tuba6;Tuba3;Tuba3a;Tuba3b;Tuba7	50.135	0	1.05273	1.048	566990000	1791000000	1.1487	500110000	1598500000		0.820215	0.990491	809400000	442910000	1.0728	1691800000	602310000
P99024	Tubulin beta-5 chain	Tubb5	49.67	0	0.939394	1.0497	426480000	1393100000	1.2882	421560000	1497200000		1.08892	0.951475	718490000	443340000	0.917684	1131200000	444250000
Q8BFZ3	Beta-actin-like protein 2;Kappa-actin	Actbl2	42.004	2.9544e-170	1.37194	1.165	406680000	1512700000	1.0694	275250000	1002600000		1.18804	0.931793	851320000	537540000	0.858148	1228500000	432840000
P48678;P48678-2;P48678-3	Lamin-A/C	Lmn1;Lmna	74.237	0	1.34688	0.61802	266690000	573010000	0.81639	183860000	718890000		0.622623	1.21618	86591000	54769000	1.13567	238430000	91607000
P11499;Q71LX8	Heat shock 84 kDa;Heat shock protein HSP 90-beta;Tumor-specific transplantation 84 kDa antigen;Heat shock protein 84b;Heat shock protein 90 alpha (Cytosolic), class B member 1;MCG18238;Putative uncharacterized protein	Hsp84;Hsp84-1;Hsp90ab1;Hspcb;Hsp84b;mCG_18238	83.28	0	1.79224	0.6896	222100000	1041400000	0.81135	115070000	548060000		1.16544	1.01084	176970000	107290000	1.1232	260330000	91237000
P56480	ATP synthase subunit beta, mitochondrial	Atp5b	56.3	0	0.570116	1.2105	166530000	447160000	1.2644	271230000	796650000		0.593192	1.00347	210170000	114980000	0.869565	607420000	220890000
P06151;D3YZQ9;D3Z736	LDH muscle subunit;L-lactate dehydrogenase A chain;Putative uncharacterized protein Ldha	Ldh1;Ldh-1;Ldha	36.498	3.6831e-167	1.43935	1.2053	157660000	502270000	1.1546	101710000	326440000		1.0071	0.924813	116970000	75924000	0.980681	199120000	82546000
P68033;P68134;P62737;P63268;D3YZY0;D3Z2K3	Actin, alpha cardiac muscle 1;Alpha-cardiac actin;Actin, alpha skeletal muscle;Alpha-actin-1;Actin, aortic smooth muscle;Alpha-actin-2;Actin, gamma-enteric smooth muscle;Alpha-actin-3;Gamma-2-actin;Smooth muscle gamma-actin;Putative uncharacterized protein Actg2	Actc;Actc1;Acta;Acta1;Acta2;Actsa;Actvs;Acta3;Actg2;Actsg	42.019	1.1501e-247	0.979678	1.094	147370000	404060000	1.0506	139680000	557650000		1.92556	0.917768	11096000	5895600	1.44477	9879200	1885500
E9QN87;E9QPE8;Q9QXS1;Q9QXS1-2;E9QK43;E9QQ00;E9QL05;E9PY96;E9QMZ5;E9QLJ5;E9QKX4;E9Q153;Q9QXS1-8;Q9QXS1-7;Q9QXS1-6;Q9QXS1-14;Q9QXS1-4;Q9QXS1-16;Q9QXS1-3;Q9QXS1-5;Q9QXS1-13;Q9QXS1-11;Q9QXS1-12;Q9QXS1-9;Q9QXS1-10;E9QK01;Q9QXS1-15;E9Q3W4	Plectin-1;Plectin-6	Plec1	534.18	0	3.64455	0.80348	145510000	461120000	0.89373	37073000	80967000		0.0233669	0.952381	1457700	82793000	1.26441	106950000	57379000
P63017;Q504P4	Heat shock 70 kDa protein 8;Heat shock cognate 71 kDa protein;Hspa8 protein	Hsc70;Hsc73;Hspa8	70.87	0	1.67546	0.78205	134440000	624070000	0.72763	74508000	317700000		1.97155	1.34405	422460000	54887000	1.4181	367360000	114490000
Q8VDD5	Cellular myosin heavy chain, type A;Myosin heavy chain 9;Myosin heavy chain, non-muscle IIa;Myosin-9;Non-muscle myosin heavy chain A;Non-muscle myosin heavy chain IIa	Myh9	226.37	0	7.26639	0.88833	104470000	226900000	1.1735	13350000	29538000		0.156561	0.860437	12995000	12146000	1.08089	142300000	43880000
Q60932;Q60932-2;F2Z471	Outer mitochondrial membrane protein porin 1;Plasmalemmal porin;Voltage-dependent anion-selective channel protein 1;Voltage-dependent anion-selective channel protein 5	Vdac1;Vdac5	32.351	1.2962e-248	0.736303	1.2291	104440000	242550000	1.2086	131710000	308910000		1.07003	1.19025	30005000	16587000	1.01105	48074000	22792000
P08113;F7C312	94 kDa glucose-regulated protein;Endoplasmic reticulum resident protein 99;Endoplasmin;Heat shock protein 90 kDa beta member 1;Polymorphic tumor rejection antigen 1;Tumor rejection antigen gp96	Grp94;Hsp90b1;Tra1;Tra-1	92.475	0	0.943069	1.0522	99036000	272640000	1.185	97512000	312710000		1.28543	0.962371	110450000	59033000	1.12718	147310000	54551000
P16858;E9PX42;E9Q9E5;E9PX72;E9QAC7;E9Q1S8;E9Q5U3;E9PZL2;E9Q0E3;F8WJL5;D3YU05;F6ZQM8;D3YYI5;D3YUV0;E9PXL6;E9PZH9;D3Z1B7;D3Z0Z9;E9PYX4;E9Q1F8	Glyceraldehyde-3-phosphate dehydrogenase;Putative uncharacterized protein ENSMUSP00000100794;Putative uncharacterized protein Gm7293;Putative uncharacterized protein Gm10291;Putative uncharacterized protein ENSMUSP00000110058;Putative uncharacterized protein ENSMUSP00000050698	Gapd;Gapdh;Gm7293;Gm10291	35.81	0	1.19576	1.1123	94542000	209030000	1.068	73416000	216750000		1.03858	0.937647	125860000	85828000	0.953834	207760000	77356000
P14824;F8WIT2	67 kDa calelectrin;Annexin A6;Annexin VI;Annexin-6;Calphobindin-II;Chromobindin-20;Lipocortin VI;p68;p70;Protein III	Anx6;Anxa6	75.884	0	2.39092	0.6778	88985000	327950000	0.73486	34559000	114460000		0.21745	1.20463	3608900	1566700	1.47625	28453000	9183500
P20029	78 kDa glucose-regulated protein;Heat shock 70 kDa protein 5;Immunoglobulin heavy chain-binding protein	Grp78;Hspa5	72.421	0	1.05611	0.76755	86410000	301650000	0.99292	75974000	301920000		0.669644	1.13596	37376000	22638000	1.22224	95689000	22790000
P62806	Histone H4	H4-12;H4-53;Hist1h4a;Hist1h4b;Hist1h4c;Hist1h4d;Hist1h4f;Hist1h4h;Hist1h4i;Hist1h4j;Hist1h4k;Hist1h4m;Hist2h4;Hist2h4a;Hist4h4	11.367	1.3145e-155	0.529336	1.1256	85384000	312010000	0.82556	149780000	486590000		0.265645	0.957763	76427000	79102000	0.927042	493240000	184690000
P08249	Malate dehydrogenase, mitochondrial	Mdh2;Mor1	35.611	1.4929e-274	1.13799	1.2607	78119000	154100000	1.2334	63742000	191330000		1.11985	0.904895	41590000	29248000	1.02216	63671000	32011000
Q8BTM8;B7FAU9;B7FAV1	Actin-binding protein 280;Alpha-filamin;Endothelial actin-binding protein;Filamin-1;Filamin-A;Non-muscle filamin;Filamin, alpha	Fln;Fln1;Flna;RP23-436K3.1-002;RP23-436K3.1-013	281.22	0	4.23502	1.0094	73886000	226500000	1.0861	16200000	27989000		0.033192	1.24117	2919200	2076600	1.14422	150780000	51621000
Q60930;D3YZT5	Outer mitochondrial membrane protein porin 2;Voltage-dependent anion-selective channel protein 2;Voltage-dependent anion-selective channel protein 6;Putative uncharacterized protein Vdac2	Vdac2;Vdac6	31.732	1.4476e-79	0.732959	1.1383	64719000	180240000	1.1831	81990000	203600000		0.771745	1.10314	33328000	22666000	0.87804	74037000	36647000
Q5SXR6;Q68FD5	Clathrin, heavy polypeptide (Hc);Clathrin heavy chain 1	Cltc;RP23-366M19.3-006	191.98	0	1.33745	0.90285	57807000	221120000	0.94553	40134000	108050000		0.142721	1.12806	5649300	4458400	1.29445	67861000	21896000
Q922R8;Q3TML0	Protein disulfide-isomerase A6	Pdia6	48.1	9.0444e-215	1.10055	1.0989	53352000	40102000	1.1642	45014000	72707000		1.12495	1.0125	37923000	27131000	1.08005	57794000	22927000
P57780;E9Q2W9	Alpha-actinin-4;F-actin cross-linking protein;Non-muscle alpha-actinin 4	Actn4	104.98	0	1.27003	0.92725	52218000	205380000	0.88956	38178000	148580000		1.02988	0.965717	76406000	54442000	1.02102	127190000	38989000
P19324	47 kDa heat shock protein;Collagen-binding protein;Serine protease inhibitor J6;Serpin H1	Cbp1;Hsp47;Serpinh1	46.533	0	0.314073	0.78981	51216000	205200000	0.92624	151420000	469660000		0.664516	1.16701	202800000	83561000	1.11944	523210000	148610000
Q9JHU4	Cytoplasmic dynein 1 heavy chain 1;Cytoplasmic dynein heavy chain 1;Dynein heavy chain, cytosolic	Dhc1;Dnch1;Dnchc1;Dyhc;Dync1h1	532.04	0	7.82316	0.92082	49595000	167080000	0.9615	5886600	19635000		0	#VALUE!	0	0	1.38982	11225000	8624400
Q9DCT1;F8WGW8;Q8CEB6	1,5-anhydro-D-fructose reductase;Aldo-keto reductase family 1 member C-like protein 2;Aldo-keto reductase family 1 member E1;Aldo-keto reductase family 1 member E2;Putative uncharacterized protein	Akr1cl2;Akr1e1;Akr1e2	34.46	0.065165	0.998267	1.21	47114000	157170000	1.2342	43824000	147600000		0.976635	0.871004	59866000	36861000	0.901957	105090000	35072000
Q9CWF2	Tubulin beta-2B chain	Tubb2b	49.953	0	0.900183	1.1534	46573000	79601000	1.0956	48041000	99113000		2.75475	1.23027	68679000	42847000	0.952744	42742000	24538000
P27773	58 kDa glucose-regulated protein;58 kDa microsomal protein;Disulfide isomerase ER-60;Endoplasmic reticulum resident protein 57;Endoplasmic reticulum resident protein 60;Protein disulfide-isomerase A3	Erp;Erp60;Grp58;Pdia3	56.678	1.286e-180	0.582344	0.80299	44056000	128410000	0.84789	70248000	240570000		0.48109	1.34203	12880000	12218000	1.33193	45899000	31442000
Q03265;D3Z6F5	ATP synthase subunit alpha, mitochondrial;ATP synthase, H+ transporting, mitochondrial F1 complex, alpha subunit, isoform 1, isoform CRA_e;Putative uncharacterized protein Atp5a1	Atp5a1;mCG_18273	59.752	0	0.385616	1.2625	41948000	129360000	1.2224	101010000	290400000		0.683473	0.945626	57041000	30490000	0.947598	143080000	44534000
P68372	Tubulin beta-2C chain	Tubb2c	49.83	0	1.71742	1.1234	41197000	91089000	1.2274	22274000	56000000		1.24029	0.835981	58706000	40820000	0.961169	81147000	33492000
P07901	Heat shock 86 kDa;Heat shock protein HSP 90-alpha;Tumor-specific transplantation 86 kDa antigen	Hsp86;Hsp86-1;Hsp90aa1;Hspca	84.787	0	1.05543	0.93023	40528000	170270000	0.83684	35656000	103910000		0.929565	1.0007	21517000	10691000	1.0794	39684000	14814000
Q64727	Metavinculin;Vinculin	Vcl	116.72	0	0.765763	0.99759	40524000	107010000	1.0178	49139000	131820000		1.28638	0.969274	12758000	9614600	1.13263	17003000	14874000
P07356;B0V2N7;B0V2N8;B0V2N5	Annexin A2;Annexin II;Annexin-2;Calpactin I heavy chain;Calpactin-1 heavy chain;Chromobindin-8;Lipocortin II;p36;Placental anticoagulant protein IV;Protein I	Anx2;Anxa2;Cal1h;CT009708.1-003;CT009708.1-004;CT009708.1-005	38.676	0	0.484921	0.94582	39230000	166710000	1.0054	75120000	267700000		1.62849	1.06078	52866000	33543000	1.12595	55655000	20878000
O08553	Dihydropyrimidinase-related protein 2;Unc-33-like phosphoprotein 2	Crmp2;Dpysl2;Ulip2	62.277	0	1.18836	0.89761	38784000	123610000	0.87861	30305000	107290000		0.748776	0.915416	66400000	36556000	1.22356	152030000	46268000
Q04447	B-CK;Creatine kinase B chain;Creatine kinase B-type	Ckb;Ckbb	42.713	1.3081e-127	0.776402	1.0327	37061000	62612000	1.1378	44324000	79804000		2.81209	1.32389	44699000	21907000	1.90636	27251000	6207100
P10126;P62631;D3YZ68;D3Z3I8;B7ZBW3	Elongation factor 1-alpha 1;Elongation factor Tu;Eukaryotic elongation factor 1 A-1;Elongation factor 1-alpha 2;Eukaryotic elongation factor 1 A-2;Statin-S1;Putative uncharacterized protein Eef1a1;Elongation factor 1-alpha	Eef1a;Eef1a1;Eef1a2;Eef1al;Stn;RP23-401L17.3-001	50.113	2.526e-96	0.681583	1.0131	35918000	121410000	1.1363	48933000	151970000		1.62188	0.858074	107450000	69603000	1.06437	113580000	42724000
P48036	Anchorin CII;Annexin A5;Annexin V;Annexin-5;Calphobindin I;Endonexin II;Lipocortin V;Placental anticoagulant protein 4;Placental anticoagulant protein I;Thromboplastin inhibitor;Vascular anticoagulant-alpha	Anx5;Anxa5	35.752	6.3981e-101	0.855553	0.73031	33904000	169840000	0.74795	36797000	172030000		1.36034	1.444	36795000	15900000	1.30307	46372000	18778000
P43277;P15864	H1 VAR.4;H1d;Histone H1.3;H1 VAR.1;H1c;Histone H1.2	H1f3;Hist1h1d;H1f2;Hist1h1c	22.099	2.5705e-166	0.797661	0.3785	33772000	65529000	0.71022	39314000	110260000		1.20379	0.991867	118370000	17761000	1.49312	168580000	46234000
P62259;F6WA09	14-3-3 protein epsilon	Ywhae	29.174	2.3504e-161	0.923392	0.81564	32896000	87497000	0.73714	33080000	91867000		2.02428	1.16992	49014000	31868000	1.44419	41511000	15361000
Q99KI0	Aconitate hydratase, mitochondrial;Citrate hydro-lyase	Aco2	85.462	0	1.62251	1.2927	31980000	65574000	1.314	18302000	40773000		1.62663	0.913325	14937000	7440700	0.927472	15743000	8258100
D3Z576;Q8VHX6;D3YW87;Q8VHX6-2	Putative uncharacterized protein Flnc;ABP-280-like protein;ABP-L;Actin-binding-like protein;Filamin-2;Filamin-C;Gamma-filamin	Flnc;Abpl;Fln2	292.34	0	11.2831	0.66078	31112000	98932000	0.73161	2560400	8842500		0	#VALUE!	0	0	0.75792	15023000	4988900
P35564	Calnexin	Canx	67.277	3.9189e-110	1.22263	0.45436	31049000	120320000	1.0049	23581000	94636000		0.808493	2.06988	827590	599920	0.768344	1754900	724840
P67778;Q5SQG5	Prohibitin	Phb	29.82	5.297e-137	1.52449	2.4149	30575000	15502000	1.2101	18623000	33891000		1.123	1.30261	7286000	4935500	0.923191	11123000	10224000
Q62465	Synaptic vesicle membrane protein VAT-1 homolog	Vat1;Vat-1	43.096	1.697e-149	1.03626	0.73393	26622000	89304000	0.71354	23855000	101130000		1.44576	1.30329	44426000	28030000	1.14154	52681000	26481000
F8WGT0;P26039	Talin-1	Tln;Tln1	272.1	0	5.72625	0.73155	26312000	102440000	0.68124	4266700	18318000		0.0567571	1.9571	1383700	1586800	0.72449	41796000	12517000
P14733	Lamin-B1	Lmnb1	66.785	1.6299e-32	7.06881	1.2208	26180000	11531000	1.1791	3439000	10148000		0.866684	0.66778	1494500	1048100	0.7243	2956300	1753400
Q8CGP2-2;Q8CGP2;P10853;P10854;Q64475;Q64478;Q64525;Q6ZWY9;Q921L4;Q8CBB6;Q8CGP1;P70696	Histone H2B type 1-P;H2B 291A;Histone H2B type 1-F/J/L;H2B 291B;Histone H2B type 1-M;h2B-143;Histone H2B type 1-B;h2B-221;Histone H2B type 1-H;H2b 616;Histone H2B type 2-B;Histone H2B type 1-C/E/G;Histone H2B;Histone H2B type 1-K;Histone H2B type 1-A;Histone H2B, testis;Testis-specific histone H2B	Hist1h2bp;H2b-f;H2b-j;H2b-l;H2b-n;Hist1h2bf;Hist1h2bj;Hist1h2bl;Hist1h2bn;Hist1h2bm;Hist1h2bb;Hist1h2bh;Hist2h2bb;Hist1h2bc;Hist1h2be;Hist1h2bg;Gm13646;LOC665622;mCG_50238;OTTMUSG00000013203;Hist1h2bk;Hist1h2ba;Th2b	15.565	1.0696e-171	0.127586	1.1893	25796000	93024000	1.1519	187740000	619470000		0.251777	0.869414	185440000	119940000	0.967867	1262700000	452040000
Q61598;Q61598-2	GDI-3;Guanosine diphosphate dissociation inhibitor 2;Rab GDP dissociation inhibitor beta	Gdi2;Gdi3	50.537	1.5985e-218	0.908264	0.77644	25601000	81198000	0.90051	26173000	96274000		1.1046	1.16067	12926000	9708600	0.8123	20062000	7255800
E9QK82;P27573	Myelin peripheral protein;Myelin protein P0;Myelin protein zero	Mpz;P0	27.651	3.802e-68	0.928185	0.23574	24963000	48202000	0.63956	24973000	53278000		1.13132	2.76947	33360000	10383000	1.42017	50554000	66063000
P48962	Adenine nucleotide translocator 1;ADP,ATP carrier protein 1;ADP,ATP carrier protein, heart/skeletal muscle isoform T1;ADP/ATP translocase 1;mANC1;Solute carrier family 25 member 4	Anc1;Ant1;Slc25a4	32.904	1.8831e-87	0.470538	1.2629	23793000	79737000	1.3195	46953000	123640000		0.369582	0.99453	16391000	9674800	0.982994	76034000	26489000
P52480;P52480-2	Pyruvate kinase isozymes M1/M2;Pyruvate kinase muscle isozyme	Pk3;Pkm2;Pykm	57.844	9.1803e-130	1.24738	0.89875	22782000	28963000	0.93895	16959000	32823000		4.82692	1.00448	38992000	13004000	1.22354	13849000	7038000
Q91YQ5	Dolichyl-diphosphooligosaccharide--protein glycosyltransferase 67 kDa subunit;Dolichyl-diphosphooligosaccharide--protein glycosyltransferase subunit 1;Ribophorin I;Ribophorin-1	Rpn1	68.527	9.1285e-123	0.66009	1.2185	22763000	35017000	1.2505	32021000	75201000		2.11543	0.913492	5194300	2787900	1.71031	4209600	1941700
Q01853	15S Mg(2+)-ATPase p97 subunit;Transitional endoplasmic reticulum ATPase;Valosin-containing protein	Vcp	89.321	0	1.03003	0.64492	22443000	77805000	0.70078	20232000	83599000		1.07865	1.25428	18517000	12272000	1.25688	29431000	15464000
P24270	Catalase	Cas1;Cas-1;Cat	59.795	3.0409e-185	0.505768	0.65025	21522000	101660000	0.72533	39513000	210440000		0.136368	1.56629	1999300	1309900	1.45041	25135000	18805000
E9Q447;A3KGU5;P16546-2;P16546;A3KGU7	Spectrin alpha 2;Alpha-II spectrin;Fodrin alpha chain;Spectrin alpha chain, brain;Spectrin, non-erythroid alpha chain	RP23-443G7.6-001;Spna2;Spta2;Sptan1;RP23-443G7.6-004	285.34	0	3.70796	0.74204	21407000	77352000	0.85864	5360800	11407000		0	#VALUE!	0	0	1.50723	29622000	14324000
P62908;D3YV43	40S ribosomal protein S3;Putative uncharacterized protein Rps3	Rps3	26.674	2.6282e-133	1.11177	1.0224	20377000	34250000	0.85645	17019000	27795000		2.33625	0.97972	6989100	4660400	1.10201	5128800	4575800
E9Q616;F7BRM2			604.25	4.7699e-99	5.13067	0.46144	20107000	64445000	0.38489	3639000	9404300		0.0485391	0.686295	455520	3181500	0.60076	16089000	4596400
E9PWE8;Q62188;Q3TT92	Dihydropyrimidinase-related protein 3;Unc-33-like phosphoprotein 1;Putative uncharacterized protein	Dpysl3;Drp3;Ulip	73.884	4.4197e-251	2.63276	1.4457	20067000	55133000	1.2862	7077500	15952000		0.369653	0.914244	12874000	14660000	0.904323	59708000	34749000
O55026	CD39 antigen-like 1;Ecto-ATP diphosphohydrolase 2;Ectonucleoside triphosphate diphosphohydrolase 2	Cd39l1;Entpd2	54.319	3.1393e-14	0.910341	1.5708	19840000	60733000	1.2975	20237000	67531000		2.76675	0.818063	15275000	9760100	1.1772	9465100	2902000
P58252	Elongation factor 2	Eef2	95.313	9.2917e-151	1.36156	1.0199	19785000	40686000	0.94012	13493000	53410000		1.1185	0.850123	17925000	12941000	0.9176	27475000	10402000
P43276	H1 VAR.5;H1b;Histone H1.5	H1f5;Hist1h1b	22.576	7.2272e-24	2.06314	0.63294	19041000	5449600	1.0707	8569800	6150200		0.348519	1.9011	583540	289670	1.7934	2870500	997520
Q8VEM8	Phosphate carrier protein, mitochondrial;Phosphate transport protein;Solute carrier family 25 member 3	Slc25a3	39.632	3.3088e-99	0.84662	0.95213	18795000	25821000	1.0889	20614000	28908000		0	#VALUE!	0	0	1.01127	7180700	5382100
P63038;P63038-2	60 kDa chaperonin;60 kDa heat shock protein, mitochondrial;Chaperonin 60;Heat shock protein 60;HSP-65;Mitochondrial matrix protein P1	Hsp60;Hspd1	60.955	0	0.520788	1.0329	18326000	54816000	1.2385	32675000	103830000		0.562908	0.822504	33031000	19245000	0.994036	100600000	28461000
P70227	Inositol 1,4,5-trisphosphate receptor type 3;IP3 receptor isoform 3;Type 3 inositol 1,4,5-trisphosphate receptor	Itpr3	304.27	4.2767e-234	7.19497	1.2521	18206000	49098000	1.1	2349600	6104700		0	#VALUE!	0	0	0.72747	5000300	1228500
P68433;P84228;P84244;F8WI35;E9PV77;E0CZ27	Histone H3.1;Histone H3.2;Histone H3.3	H3.1-221;H3.1-291;H3.1-I;H3a;H3g;H3h;H3i;Hist1h3a;Hist1h3g;Hist1h3h;Hist1h3i;H3.2;H3.2-221;H3.2-614;H3.2-615;H3.2-616;H3-143;H3-53;H3b;H3-B;H3f;H3-F;Hist1h3b;Hist1h3c;Hist1h3d;Hist1h3e;Hist1h3f;Hist2h3b;Hist2h3c1;Hist2h3c2;Hist2h3ca1;Hist2h3ca2;H3.3a;H3.3b;H3f3a;H3f3b	15.404	7.3425e-45	0.409028	0.69791	18023000	49228000	1.1547	40915000	116130000		0.191903	0.8967	83130000	43495000	0.961446	742660000	384210000
P51881	Adenine nucleotide translocator 2;ADP,ATP carrier protein 2;ADP/ATP translocase 2;Solute carrier family 25 member 5	Ant2;Slc25a5	32.931	4.1061e-87	1.15763	1.3014	17763000	43213000	1.2084	14248000	37864000		0.311625	1.00604	2431700	1643500	1.07226	13378000	6560900
A6ZI44;P05064;D3YWI1;Q9CPQ9;D3YV98	Fructose-bisphosphate aldolase;Aldolase 1;Fructose-bisphosphate aldolase A;Muscle-type aldolase;Putative uncharacterized protein Aldoa	Aldoa;mCG_22383;Aldo1	45.12	3.0589e-266	1.24643	0.64722	17606000	49917000	0.65221	13116000	40056000		0.754884	1.23355	16884000	9483000	1.32505	38345000	11175000
P63101	14-3-3 protein zeta/delta;Protein kinase C inhibitor protein 1;SEZ-2	Ywhaz	27.771	0	0.614236	0.68872	17181000	86609000	0.6695	25973000	84886000		0.536269	1.16963	14118000	25447000	1.18797	45134000	28088000
O35129;E9Q313;F6QPR1	B-cell receptor-associated protein BAP37;Prohibitin-2;Repressor of estrogen receptor activity	Bap;Bcap37;Phb2;Rea	33.296	3.0775e-116	0.972194	1.1297	17088000	42932000	1.1306	16321000	37908000		4.78087	1.25554	15069000	9720600	1.00562	5403700	4194900
P22752;Q8BFU2;Q8CGP5;Q8CGP7;Q8R1M2;Q8CGP6;P27661;Q8CGP4	Histone H2A type 1;Histone H2A type 3;Histone H2A type 1-F;Histone H2A type 1-K;Histone H2A.J;Histone H2A type 1-H;Histone H2A.x;Histone H2A	Hist1h2ab;Hist1h2ac;Hist1h2ad;Hist1h2ae;Hist1h2ag;Hist1h2ai;Hist1h2an;Hist1h2ao;Hist3h2a;Hist1h2af;Hist1h2ak;H2afj;Hist1h2ah;H2a.x;H2afx;H2ax;Hist5-2ax;Hist1h2aa;mCG_49751;RP23-462P2.5-001	14.135	4.9092e-146	0.120333	1.2982	16729000	48123000	1.1687	129090000	397050000		0.891725	0.961446	83794000	51682000	0.859033	161100000	67060000
Q6ZQ38	Cullin-associated and neddylation-dissociated protein 1;Cullin-associated NEDD8-dissociated protein 1;p120 CAND1	Cand1;D10Ertd516e;Kiaa0829	136.33	2.3474e-140	0.507642	0.97947	16559000	38157000	0.98508	30289000	50979000		0	#VALUE!	0	0	1.39175	6512400	2311700
P60712;P60710;F8WI82;E9Q1F2;E9Q5F4	Actin, cytoplasmic 1;Actin, cytoplasmic 1, N-terminally processed;Beta-actin	Actb	41.736	0	1.39108	1.0181	16280000	60262000	1.0347	10867000	35613000		1.36875	0.895496	35476000	21254000	1.02739	44435000	12981000
P26041	Membrane-organizing extension spike protein;Moesin	Msn	67.766	6.4336e-169	1.51481	0.64612	16240000	87191000	0.72695	9954900	43035000		0.625966	1.11199	13971000	8129600	1.22904	38264000	17313000
P38647;Q7TSZ0	75 kDa glucose-regulated protein;Heat shock 70 kDa protein 9;Mortalin;p66 MOT;Peptide-binding protein 74;Stress-70 protein, mitochondrial;Heat shock protein 9;Heat shock protein 9A;Putative uncharacterized protein	Grp75;Hsp74;Hspa9;Hspa9a;mCG_123914	73.527	2.132e-293	0.879247	0.96143	16137000	62388000	1.0602	17042000	47979000		1.12138	1.07335	5934700	3916600	1.11897	9073200	5587500
P05202	Aspartate aminotransferase, mitochondrial;Fatty acid-binding protein;Glutamate oxaloacetate transaminase 2;Plasma membrane-associated fatty acid-binding protein;Transaminase A	Got2;Got-2	47.411	2.9366e-131	0.912799	1.1374	16103000	34022000	1.2321	16381000	51912000		1.71548	0.956206	9561800	6607600	0.753012	9555800	3800400
Q8BTS0;Q61656	DEAD (Asp-Glu-Ala-Asp) box polypeptide 5;MCG2872, isoform CRA_a;Putative uncharacterized protein;DEAD box protein 5;DEAD box RNA helicase DEAD1;Probable ATP-dependent RNA helicase DDX5;RNA helicase p68	Ddx5;mCG_2872;RP23-247J12.4-001;Tnz2	69.265	4.2484e-66	1.08215	0.31352	14986000	50900000	0.31404	12859000	62079000		0.925686	2.67315	5145200	1993300	0.52923	9529100	2418400
P05213;P68368	Alpha-tubulin 2;Alpha-tubulin isotype M-alpha-2;Tubulin alpha-1B chain;Tubulin alpha-2 chain;Alpha-tubulin 4;Alpha-tubulin isotype M-alpha-4;Tubulin alpha-4 chain;Tubulin alpha-4A chain	Tuba1b;Tuba2;Tuba4;Tuba4a	50.151	0	1.25108	1.3829	14849000	49274000	1.5209	11021000	34948000		0	#VALUE!	0	0	0.993443	11653000	4395600
P62983;P0CG50;Q8VC46;Q922Z8;P0CG49;Q5SX22;E9QNP0;E9Q5F6;E9Q4P0;E9Q0Z8;P62984;E9Q9J0;F6X7C4	40S ribosomal protein S27a;Ubc protein;Ubiquitin B;60S ribosomal protein L40;CEP52	Rps27a;Uba80;Ubcep1;Ubc;RP23-234K24.1-002;Ubb;Uba52;Ubcep2	17.951	6.6595e-153	0.511558	0.31398	14569000	136670000	0.33433	26445000	181240000		0.698801	3.23729	115120000	28797000	2.32807	282430000	50296000
P24369	Cyclophilin B;CYP-S1;Peptidyl-prolyl cis-trans isomerase B;Rotamase B;S-cyclophilin	Ppib	23.713	1.0824e-73	1.51079	1.4286	14168000	4511400	0.72405	8707900	29873000		0.34498	1.16397	9155700	5994300	1.0797	45500000	13917000
Q62261;Q62261-2	Beta-II spectrin;Embryonic liver fodrin;Fodrin beta chain;Spectrin beta chain, brain 1;Spectrin, non-erythroid beta chain 1	Elf;Spnb2;Spnb-2;Sptb2;Sptbn1	274.22	0	3.33136	0.47015	14106000	82631000	0.51159	3931800	12741000		0	#VALUE!	0	0	1.56316	30737000	8922100
P14152	Cytosolic malate dehydrogenase;Malate dehydrogenase, cytoplasmic	Mdh1;Mor2	36.511	4.7561e-174	1.1449	1.1491	14040000	44771000	0.89872	11387000	34546000		3.762	0.951294	24693000	9010500	0.987752	11253000	4377000
P16330;P16330-2	2,3-cyclic-nucleotide 3-phosphodiesterase	Cnp;Cnp1	47.123	9.2889e-123	1.02003	0.58104	13861000	44654000	0.53751	12618000	56574000		2.16857	1.49459	21802000	6872800	0.69236	17236000	5077100
Q8BMS1	Long chain 3-hydroxyacyl-CoA dehydrogenase;Long-chain enoyl-CoA hydratase;TP-alpha;Trifunctional enzyme subunit alpha, mitochondrial	Hadha	82.669	2.3168e-117	1.22145	1.0067	13420000	48991000	1.0358	10202000	41312000		0.531313	0.934929	2408100	4356200	0.897666	7770300	3399900
O88569;F6U106;O88569-2;O88569-3	Heterogeneous nuclear ribonucleoproteins A2/B1	Hnrnpa2b1;Hnrpa2b1	37.402	2.5069e-112	0.400018	0.53182	13228000	50466000	0.79738	30706000	105530000		0.400602	1.02458	13907000	18277000	1.23127	59516000	23924000
Q3V117;Q91V92	ATP citrate lyase;Putative uncharacterized protein;ATP-citrate (pro-S-)-lyase;ATP-citrate synthase;Citrate cleavage enzyme	Acly;RP23-392I3.9-005	120.79	6.6426e-116	0.711761	1.3706	13175000	26685000	1.0809	17188000	48843000		0.484211	0.961631	1765200	815610	0.961169	6249900	2434600
Q9ET22	Dipeptidyl aminopeptidase II;Dipeptidyl peptidase 2;Dipeptidyl peptidase 7;Dipeptidyl peptidase II;Quiescent cell proline dipeptidase	Dpp2;Dpp7;Qpp	56.253	1.2587e-69	0.539895	1.1467	13166000	38482000	1.2611	22644000	65135000		0.26613	0.932662	1726800	1303300	0.76194	11124000	8609700
F6ZJB0;Q9JKF1	Ras GTPase-activating-like protein IQGAP1	Iqgap1	191.28	1.1644e-265	1.44193	0.92078	12347000	37349000	0.95108	7951100	21821000		0	#VALUE!	0	0	0.887469	2351400	1065900
Q9JII6	Alcohol dehydrogenase [NADP+];Aldehyde reductase;Aldo-keto reductase family 1 member A1	Akr1a1;Akr1a4	36.586	7.3112e-64	3.2836	1.1975	12275000	17451000	0.89022	3471200	12741000		2.48659	0.964506	16014000	9002200	1.22584	11041000	6051200
P35700;B1AXW6;B1AXW5	Macrophage 23 kDa stress protein;Osteoblast-specific factor 3;Peroxiredoxin-1;Thioredoxin peroxidase 2;Thioredoxin-dependent peroxide reductase 2;Peroxiredoxin 1	Msp23;Paga;Prdx1;Tdpx2;RP23-177C18.2-006;RP23-177C18.2-004	22.176	1.4745e-72	0.781047	1.0092	12210000	18012000	0.8707	14516000	51313000		0.942147	1.04757	64418000	17942000	1	117220000	38526000
Q8VDN2;E9QAV3	Sodium pump subunit alpha-1;Sodium/potassium-transporting ATPase subunit alpha-1	Atp1a1	112.98	0	1.42812	1.1821	12071000	19127000	1.2812	7848500	15342000		0.374703	1.13948	7433500	10800000	0.912242	34011000	15545000
P09103	Cellular thyroid hormone-binding protein;Endoplasmic reticulum resident protein 59;p55;Prolyl 4-hydroxylase subunit beta;Protein disulfide-isomerase	P4hb;Pdia1	57.058	1.8344e-168	0.4002	0.83297	11857000	31606000	0.9666	27511000	89429000		0.264364	1.19796	10243000	4291600	1.23239	66426000	14296000
Q91VR2;Q8C2Q8;A2AKU9;A2AKV3;A2AKV2;A2AKV1;A2AKV0	ATP synthase subunit gamma, mitochondrial	Atp5c1	32.886	1.4643e-43	1.25704	1.2577	11235000	34749000	0.98809	8299100	29755000		2.01459	1.47957	3142200	1394800	1.15611	2674000	2630300
P17182;Q6PHC1;B0QZL1	2-phospho-D-glycerate hydro-lyase;Alpha-enolase;Enolase 1;Non-neural enolase;Enolase	Eno1;Eno-1;RP23-278I3.3-002;RP23-278I3.3-006	47.14	0	0.454771	1.2566	11026000	29343000	1.157	22513000	66797000		0.957941	0.917515	31076000	21891000	1.25111	55616000	18374000
P29341;Q9D4E6	Polyadenylate-binding protein 1	Pabp1	70.67	1.3162e-55	1.1875	1.2117	10190000	19164000	0.9703	7968000	17061000		1.00294	1.16436	2158500	523110	0.43728	3689700	1301100
Q9WV54	Acid ceramidase;Acid ceramidase subunit alpha;Acid ceramidase subunit beta;Acylsphingosine deacylase;N-acylsphingosine amidohydrolase	Asah;Asah1	44.669	1.013e-22	0.384733	1.0285	9934500	16870000	1.1265	23977000	24014000		0	#VALUE!	0	0	1.0804	3893300	1680900
Q9JLM8-2;Q9JLM8;Q80VB6;Q9JLM7;Q8BRN4	Doublecortin-like and CAM kinase-like 1;Doublecortin-like kinase 1;Serine/threonine-protein kinase DCLK1;Dclk1 protein;Double cortin and calcium/calmodulin-dependent protein kinase-like 1, isoform CRA_d;Putative uncharacterized protein;Double cortin and calcium/calmodulin-dependent protein kinase-like 1, isoform CRA_c;Doublecortin-like protein	Dcamkl1;Dclk;Dclk1;mCG_126612;Dcl	40.408	2.0935e-181	1.31762	0.56609	9779000	47441000	0.57391	6891500	34294000		1.84018	1.34833	31851000	10513000	0.66477	29674000	9807000
Q9CZU6;Q80X68	Citrate synthase, mitochondrial;Citrate synthase	Cs;Csl;mCG_19869	51.736	8.5448e-79	0.568028	1.3375	9412100	31905000	1.2971	15386000	47653000		1.02299	0.910581	18925000	11598000	0.97561	31716000	9985900
P51150	Ras-related protein Rab-7a	Rab7;Rab7a	23.489	0	0.810057	0.57237	9005600	8496400	0.49813	10323000	24882000		0.504343	1.83993	19520000	7177400	1.25227	66354000	18022000
Q9Z172-2;Q9Z172;P61957;D3Z794	Small ubiquitin-related modifier 3;SMT3 homolog 1;Ubiquitin-like protein SMT3A;Sentrin-2;Small ubiquitin-related modifier 2;SMT3 homolog 2;Ubiquitin-like protein SMT3B;Putative uncharacterized protein Sumo2	Smt3h1;Sumo3;Smt3b;Smt3h2;Sumo2	12.345	5.6397e-13	210.933	1.0431	8952900	35805000	1.6683	39412	84249		0.166314	1.01209	293260	538050	0.70914	3023000	866130
Q02053	Ubiquitin-activating enzyme E1;Ubiquitin-activating enzyme E1 X;Ubiquitin-like modifier-activating enzyme 1;Ubiquitin-like modifier-activating enzyme 1 X	Sbx;Uba1;Ube1;Ube1ax;Ube1x	117.81	3.3283e-197	0.508701	0.93316	8800500	27438000	0.77568	16064000	73177000		0	#VALUE!	0	0	1.86147	7691900	2386900
E9Q070;P14869;D3YVM5	60S acidic ribosomal protein P0;60S ribosomal protein L10E;Putative uncharacterized protein Rplp0	Arbp;Rplp0	34.216	1.6065e-72	1.53942	1.1585	8760800	29445000	1.0529	5284400	16092000		1.67476	0.856238	12546000	8420900	0.980488	12843000	6458100
P09411	Phosphoglycerate kinase 1	Pgk1;Pgk-1	44.55	2.1065e-210	0.511447	0.29348	8636500	23598000	0.66655	15680000	41916000		6.1573	0.993542	25958000	13740000	1.21244	7227600	2626300
P16110;Q8C253;F6TS28	35 kDa lectin;Carbohydrate-binding protein 35;Galactose-specific lectin 3;Galectin-3;IgE-binding protein;L-34 galactoside-binding lectin;Laminin-binding protein;Lectin L-29;Mac-2 antigen;Lectin, galactose binding, soluble 3;Lectin, galactose binding, soluble 3, isoform CRA_a;Lectin, galactose binding, soluble 3, isoform CRA_d;Putative uncharacterized protein	Lgals3;mCG_6908	27.515	1.682e-28	2.24312	0.45525	8196500	53680000	0.4836	3393000	24953000		#DIV/0!	2.11055	907460	1390100	NaN	0	0
F6U2H0;D3YU93;D3YVE6;P12970;F6TIC7;D3YXT4;F6YI27;F6VBB8;F6ZVW4	60S ribosomal protein L7a	Rpl7a	30.417	1.346e-97	1.43793	1.0124	8141400	16691000	0.93008	5257400	16614000		5.72724	0.959509	7250900	7872400	0.645036	2170500	21493000
P80315	A45;CCT-delta;T-complex protein 1 subunit delta	Cct4;Cctd	58.066	6.2463e-112	2.22623	0.81134	8035500	23176000	0.926	3351600	10126000		0.245017	1.27283	1062100	459410	1.09242	7431600	2534700
P62874	Guanine nucleotide-binding protein G(I)/G(S)/G(T) subunit beta-1;Transducin beta chain 1	Gnb1	37.377	2.6528e-239	2.12677	0.47047	8012500	20079000	0.50396	3498300	11991000		5.45354	2.07138	4723800	980620	1.0056	1485000	522820
Q8VEK3	Heterogeneous nuclear ribonucleoprotein U;Scaffold attachment factor A	Hnrnpu;Hnrpu	87.917	2.7445e-264	0.201324	0.78122	7783200	21510000	0.58538	35898000	133520000		0.480338	1.25169	9536400	4120200	1.26743	34037000	20659000
E9QLA0;Q8CAQ8-5;Q8CAQ8;Q8CAQ8-2;E9QAY3;Q8CAQ8-3;E9Q800;E9Q0J9	Mitochondrial inner membrane protein;Mitofilin	Immt	87.822	4.6217e-26	16.8614	1.3184	7654800	13388000	1.4772	421550	1744100		#DIV/0!	#VALUE!	0	0	#VALUE!	0	0
P23116;Q3UM46	Centrosomin;eIF3 p167;eIF3 p180;eIF3 p185;eIF-3-theta;Eukaryotic translation initiation factor 3 subunit 10;Eukaryotic translation initiation factor 3 subunit A;p162;Putative uncharacterized protein	Csma;Eif3;Eif3a;Eif3s10	161.93	3.4968e-33	1.77032	0.71987	7408000	10731000	0.63476	3885600	10439000		#DIV/0!	#VALUE!	0	0	NaN	0	0
Q9D0E1;Q9D0E1-2;B8JK32;B8JK33;E9Q0P7	Heterogeneous nuclear ribonucleoprotein M	Hnrnpm;Hnrpm;RP24-225N8.1-003;RP24-225N8.1-004	77.648	1.5339e-112	0.316317	1.7025	7403100	14691000	1.063	21732000	58260000		0.223079	0.89662	685020	418060	1.24156	5264500	2639800
Q8R1F1	Niban-like protein 1;Protein FAM129B	Fam129b	84.818	1.4502e-49	2.43705	0.65598	7219900	30406000	0.58069	2750900	9214800		1.47201	1.68466	1637800	1472500	1.0868	1907500	1064500
O08788;E9Q3M3;E9Q3M2;O08788-2;E9Q586;D3YX34	150 kDa dynein-associated polypeptide;DAP-150;Dynactin subunit 1;p150-glued;Putative uncharacterized protein Dctn1	Dctn1	141.67	4.7034e-88	2.43729	0.85025	7202500	20490000	0.61213	2744000	8704500		0	#VALUE!	0	0	0.63603	2067600	1080600
Q9CQF9	Prenylcysteine oxidase	Kiaa0908;Pcyox1	56.494	4.4183e-123	0.400077	1.2664	7173800	23295000	1.1207	16650000	53578000		0	#VALUE!	0	0	1.4046	7878700	3110000
O54734	Dolichyl-diphosphooligosaccharide--protein glycosyltransferase 48 kDa subunit	Ddost	49.027	0	0.486145	1.1163	7127600	22373000	1.2021	13614000	49830000		0.44883	0.978857	22066000	13208000	0.851499	84286000	28770000
Q9Z110;Q9Z110-2	Aldehyde dehydrogenase family 18 member A1;Delta-1-pyrroline-5-carboxylate synthase;Gamma-glutamyl kinase;Gamma-glutamyl phosphate reductase;Glutamate 5-kinase;Glutamate-5-semialdehyde dehydrogenase;Glutamyl-gamma-semialdehyde dehydrogenase	Aldh18a1;P5cs;Pycs	87.265	7.8513e-09	#DIV/0!	3.4391	7114100	3227100	NaN	0	0		#DIV/0!	#VALUE!	0	0	#VALUE!	0	0
D3YWA0;E9PV46;P25444;D3Z659;D3YWJ3;D3YWT9;D3YVC1;E9Q1N8;F8VQ36;F6YTZ4	Putative uncharacterized protein Gm6139;40S ribosomal protein S2;40S ribosomal protein S4;Protein LLRep3;MCG49675;Putative uncharacterized protein Gm4968;Putative uncharacterized protein Rps2;Putative uncharacterized protein Gm5921	Gm6139;Llrep3;Rps2;Rps4;Gm4968;mCG_49675;Gm5921	31.288	1.8904e-29	2.43519	1.1418	6952400	15221000	0.98243	2651000	10632000		0.776587	1.04968	2116900	1226400	1.2235	4673300	6828000
F8WGQ4;Q8CIB5	Fermitin family homolog 2;Kindlin-2;Pleckstrin homology domain-containing family C member 1	Fermt2;Plekhc1	77.654	1.7907e-45	4.54612	0.65452	6749000	18655000	0.91017	1378500	3312100		0	#VALUE!	0	0	1.3083	9992600	5507800
F8WHL2;Q8CIE6;F6ZWD0	Alpha-coat protein;Coatomer subunit alpha;Proxenin;Xenin;Xenopsin-related peptide	Copa	139.41	1.8774e-44	0.588936	0.79364	6718600	8368800	0.9297	10593000	14304000		0	#VALUE!	0	0	1.29571	5038700	2543200
O08529;E9PWN1	80 kDa M-calpain subunit;Calcium-activated neutral proteinase 2;Calpain M-type;Calpain-2 catalytic subunit;Calpain-2 large subunit;Millimolar-calpain	Capn2	79.871	3.5793e-32	14.0625	0.49988	6709000	34621000	0.62741	443000	1829300		0	#VALUE!	0	0	1.32238	6324500	2919500
P16125;D3Z7F0	LDH heart subunit;L-lactate dehydrogenase B chain;Putative uncharacterized protein Ldhb	Ldh2;Ldh-2;Ldhb	36.572	8.3625e-68	1.25428	0.97359	6479300	10080000	0.92667	4796700	12108000		1.73018	0.994036	4364300	2647100	0.858222	4324500	2534000
P62962;Q5SX49;P02584	Profilin I;Profilin-1;Profilin	Pfn1;DN-183N8.15-002;RP23-326P7.1-002	14.957	5.1251e-111	1.52755	1.0767	6211500	25159000	0.80199	3775800	16421000		0.355485	1.27499	9924900	8135000	1.06465	47865000	13854000
O08795-2;O08795	80K-H protein;Glucosidase 2 subunit beta;Glucosidase II subunit beta;Protein kinase C substrate 60.1 kDa protein heavy chain	Prkcsh	59.559	2.6971e-38	0.204968	1.0805	6122600	8168000	2.1663	27737000	8088100		2.74998	1.00502	2706500	1683100	1.68586	1687300	275180
Q3TNX8;Q8BNJ2;E9PV91	Putative uncharacterized protein;A disintegrin and metalloproteinase with thrombospondin motifs 4;Aggrecanase-1	Adamts4	91.238	6.3915e-27	16.0754	0.45471	6098600	7597800	0.69885	352270	760080		#DIV/0!	#VALUE!	221990	0	NaN	0	0
P19096	[Acyl-carrier-protein] S-acetyltransferase;[Acyl-carrier-protein] S-malonyltransferase;3-hydroxypalmitoyl-[acyl-carrier-protein] dehydratase;3-oxoacyl-[acyl-carrier-protein] reductase;3-oxoacyl-[acyl-carrier-protein] synthase;Enoyl-[acyl-carrier-protein] reductase;Fatty acid synthase;Oleoyl-[acyl-carrier-protein] hydrolase	Fasn	272.43	5.7882e-56	9.55167	1.111	6077000	20073000	1.19	590770	1730600		0	#VALUE!	0	0	1.06424	7604800	2006700
Q8C243;P18242;F6Y6L6;F8WIR1	Putative uncharacterized protein;Cathepsin D	Ctsd	48.373	8.5696e-39	0.637334	0.78168	6055300	27556000	0.80095	8822200	41660000		0.73426	0.960061	16427000	8277900	0.69755	38355000	9624000
Q93092	Transaldolase	Tal;Taldo;Taldo1	37.387	1.9415e-61	0.499642	0.67841	5999100	22297000	0.71907	11149000	48857000		0.881057	1.24881	18652000	10084000	0.79495	36294000	68789000
E9QPD7;Q05920;E9PW11	Pyruvate carboxylase, mitochondrial;Pyruvic carboxylase	Pc;Pcx	129.83	2.6218e-66	0.622864	1.2956	5925200	13478000	1.2502	8833200	25474000		#DIV/0!	#VALUE!	0	0	#VALUE!	0	0
D3Z6C3;P97351;D3Z7W7	40S ribosomal protein S3a	Rps3a	29.824	5.0086e-14	2.78191	1.2056	5835800	11756000	1.1004	1947900	7107700		#DIV/0!	1.04595	1992100	2195300	#VALUE!	0	0
Q8BHN3-2;Q8BHN3;Q8BHN3-3	Alpha-glucosidase 2;Glucosidase II subunit alpha;Neutral alpha-glucosidase AB	G2an;Ganab;Kiaa0088	109.4	1.1904e-201	0.197266	0.86518	5830100	21378000	0.85298	27443000	100990000		0.331549	1	1309000	677310	1.19119	6768700	3270300
P45376;F8WJG5;D3YVJ7	Aldose reductase	Akr1b1	35.732	2.058e-29	3.06637	1.0399	5727500	16924000	0.89419	1734400	5620500		4.42598	1.26923	3307600	2971700	1.1676	1281200	300890
Q9DBG3-2;Q9DBG3	Adapter-related protein complex 2 beta subunit;Adaptor protein complex AP-2 subunit beta;AP105B;AP-2 complex subunit beta;Beta-2-adaptin;Beta-adaptin;Clathrin assembly protein complex 2 beta large chain;Plasma membrane adaptor HA2/AP2 adaptin beta subunit	Ap2b1;Clapb1	105.72	2.5543e-39	1.73848	0.8789	5669700	9863000	0.72849	3028300	11309000		0.537611	1.12071	807010	478750	1.24853	2573500	13949000
Q9Z0E6;Q01514;E9Q2N7	GTP-binding protein 2;Guanine nucleotide-binding protein 2;Interferon-induced guanylate-binding protein 2;GTP-binding protein 1;Guanine nucleotide-binding protein 1;Interferon-gamma-inducible protein MAG-1;Interferon-induced guanylate-binding protein 1	Gbp2;Gbp1;Gbp-1;Mag-1;Mpa1	66.739	4.2903e-141	1.29843	0.87663	5657800	25654000	0.75116	4046100	21476000		#DIV/0!	#VALUE!	0	0	NaN	0	0
Q9D8N0	eEF-1B gamma;Elongation factor 1-gamma	Eef1g	50.06	4.8465e-25	0.685161	1.1504	5575400	18546000	1.0588	7556000	28179000		0.729381	0.725374	4469700	5905700	0.903506	10506000	4501200
Q9ERD7	Tubulin beta-3 chain	Tubb3	50.418	0	1.70112	1.1682	5434100	10002000	1.1068	2966200	10515000		10.3892	1.02541	3838000	2484800	1.05456	633340	315360
Q9Z1Q5	Chloride intracellular channel protein 1;Nuclear chloride ion channel 27	Clic1	27.013	1.0803e-117	1.35379	0.5661	5432600	26855000	0.59226	3726200	22930000		0.805963	1.40489	10350000	4566200	1.28649	22016000	7929100
P08003	Endoplasmic reticulum resident protein 72;Protein disulfide-isomerase A4	Cai;Erp72;Pdia4	71.982	4.6951e-24	1.54995	0.31268	5350300	19206000	0.19514	3205300	13054000		0	#VALUE!	0	0	0.625978	1148900	1686800
O35593;F6SAH4	26S proteasome non-ATPase regulatory subunit 14;26S proteasome regulatory subunit RPN11;MAD1	Pad1;Psmd14	34.577	1.1574e-06	4.13128	0.69773	5270900	8645400	0.69104	1184700	4024500		0.976224	0.864603	953330	547290	0.16912	1674200	246820
Q61768;E9QAK5	Conventional kinesin heavy chain;Kinesin-1 heavy chain;Ubiquitous kinesin heavy chain	Khcs;Kif5b;Kns1	109.55	2.3535e-251	0.793492	0.68107	5258600	19571000	0.81573	6153700	15672000		0	#VALUE!	0	0	0.37666	2579700	628780
Q91V61;Q91V61-2;Q3U4F0	Sideroflexin-3;Putative uncharacterized protein	Sfxn3	35.406	4.6682e-32	0.753566	0.91144	5193400	20386000	0.85077	6399400	20792000		#DIV/0!	1.79112	683970	293270	#VALUE!	0	0
P47962;D3YYV8	60S ribosomal protein L5;Putative uncharacterized protein Rpl5	Rpl5	34.4	3.2418e-26	2.0842	1.1362	5168100	9193900	0.95476	2302500	3816900		#DIV/0!	#VALUE!	0	0	#VALUE!	0	0
P56135;F8WHP8	ATP synthase subunit f, mitochondrial	Atp5j2	10.344	4.2003e-23	1.69059	0.45689	5086400	13023000	0.28692	2793700	5431000		0	#VALUE!	0	0	1.02281	12484000	15800000
Q9WTI7;Q9WTI7-3;Q9WTI7-2;Q9WTI7-4;F8WIE8	Myosin I beta;Myosin-Ic	Myo1c	121.94	6.0566e-64	2.32991	0.8933	4924500	5103800	1.0511	1962600	3482300		#DIV/0!	#VALUE!	0	0	NaN	0	0
P18872-2;P18872;D3Z2M7	Guanine nucleotide-binding protein G(o) subunit alpha;Putative uncharacterized protein Gnao1	Gna0;Gnao;Gnao1	40.036	6.0583e-114	4.63886	0.50526	4906200	25801000	0.49698	982070	5253300		1.23943	2.16868	8181600	2859600	0.959233	11317000	2090400
Q9QYC0;F8WGR0;F8WHZ9;Q9QYC0-2;E9Q1K3	Alpha-adducin;Erythrocyte adducin subunit alpha	Add1	80.646	5.8223e-86	0.962973	0.38401	4860200	36699000	0.34091	4686500	20218000		1.2348	1.79795	8134500	4023900	2.19592	11294000	2874300
Q11011;E9Q039;F6QYF8;E9Q6F4	Puromycin-sensitive aminopeptidase	Npepps;Psa	103.32	8.1666e-31	0.543722	0.93484	4803900	17001000	1.0714	8204000	19047000		#DIV/0!	1.10024	2003700	1304100	NaN	0	0
Q8CFT3;Q9Z0W1	Nerve growth factor receptor (TNFR superfamily, member 16);Low affinity neurotrophin receptor p75NTR;Low-affinity nerve growth factor receptor;Tumor necrosis factor receptor superfamily member 16	Ngfr;RP23-67E18.6-001;Tnfrsf16	45.647	4.4869e-15	2.25569	0.29059	4796300	46627000	0.53757	1974400	10789000		0	#VALUE!	0	0	0.41809	2725200	353510
Q9CWK8	Sorting nexin-2	Snx2	58.47	9.9414e-14	5.56007	0.76841	4766400	7477700	0.83946	796010	2656700		1.07321	1.35619	580010	264530	0.76811	926540	416880
Q9D050;Q791V5;A2AFW6	Mitochondrial carrier homolog 2 (C. elegans);Putative uncharacterized protein;Mitochondrial carrier homolog 2	Mtch2;RP23-147D3.1-002;RP23-147D3.1-003	34.554	1.0447e-06	11.4176	1.5906	4747500	5164600	1.217	386100	1225000		0	#VALUE!	0	0	1.61935	1038800	506210
Q9D6R2;Q9D6R2-2	Isocitrate dehydrogenase [NAD] subunit alpha, mitochondrial;Isocitric dehydrogenase subunit alpha;NAD(+)-specific ICDH subunit alpha	Idh3a	39.638	2.6956e-42	0.802133	1.2022	4418500	11464000	1.0259	5114900	14897000		#DIV/0!	1.03384	397290	279020	#VALUE!	0	0
P39054;F8WIV5;P39054-2;Q3T9X3	Dynamin UDNM;Dynamin-2;Putative uncharacterized protein	Dnm2;Dyn2	98.144	8.4102e-12	2.51052	0.75397	4212600	6491300	0.71091	1558100	2211600		#DIV/0!	#VALUE!	0	0	NaN	0	0
Q9DCD0	6-phosphogluconate dehydrogenase, decarboxylating	Pgd	53.247	1.1545e-67	1.15889	1.0759	4198700	3160300	1.5232	3364200	3903100		0	#VALUE!	0	0	0.99581	2478600	1179500
Q6ZQA6	Immunoglobulin superfamily member 3	Igsf3;Kiaa0466	134.71	0.0053142	#DIV/0!	302.72	4164400	402380	NaN	0	0		#DIV/0!	#VALUE!	0	0	#VALUE!	0	0
F2Z456;E9Q841;Q9DCN2;Q9DCN2-2	Diaphorase-1;NADH-cytochrome b5 reductase 3;NADH-cytochrome b5 reductase 3 membrane-bound form;NADH-cytochrome b5 reductase 3 soluble form	Cyb5r3;Dia1	34.929	2.326e-28	2.00987	0.22952	4113000	20823000	0.80223	1900200	8855100		#DIV/0!	1.31151	3056100	2999100	NaN	0	0
Q9CVB6;D3YXG6	Actin-related protein 2/3 complex subunit 2;Arp2/3 complex 34 kDa subunit;MCG114810, isoform CRA_b;Putative uncharacterized protein Arpc2	Arpc2;mCG_114810	34.357	7.4548e-17	8.94922	0.8591	4084100	10798000	0.65269	423760	2340000		1.75216	1.05632	2979600	3350100	1.48712	2915400	1408600
Q2TPA8;E9PYC8	Hydroxysteroid dehydrogenase-like protein 2	Hsdl2	54.208	4.9953e-13	8.70597	0.37366	4079600	7835400	1.3456	435120	1602600		#DIV/0!	#VALUE!	0	0	NaN	0	0
Q8BKC5;Q8BKC5-2;E9PVZ5	Importin subunit beta-3;Importin-5;Karyopherin beta-3;Ran-binding protein 5	Ipo5;Kpnb3;Ranbp5	123.59	1.0197e-43	1.94749	1.1714	3984300	7165400	0.92217	1899700	7698500		0	#VALUE!	0	0	0.9038	2530600	1892400
Q7TMK9;Q7TMK9-2	Glycine- and tyrosine-rich RNA-binding protein;Heterogeneous nuclear ribonucleoprotein Q;NS1-associated protein 1;pp68;Synaptotagmin-binding, cytoplasmic RNA-interacting protein	Hnrpq;Nsap1;Nsap1l;Syncrip	69.632	1.2596e-26	1.06367	0.86419	3922900	15212000	0.75194	3424600	13625000		0.441465	0.97229	494200	297370	1.53974	1919200	580580
P16675	Carboxypeptidase C;Carboxypeptidase L;Cathepsin A;Lysosomal protective protein;Lysosomal protective protein 20 kDa chain;Lysosomal protective protein 32 kDa chain;Protective protein cathepsin A;Protective protein for beta-galactosidase	Ctsa;Ppgb	53.844	3.4102e-20	0.999943	0.48265	3867500	14662000	0.91875	3591400	14116000		0.347364	1.17383	2254900	2566100	1.0018	11129000	5290900
O88342	WD repeat-containing protein 1	Wdr1	66.406	1.2867e-12	1.25682	1.0466	3864300	13573000	0.95847	2855000	4638700		5.08226	1.10996	6286700	2862300	0.96337	2120700	2272700
Q8JZU2	Putative uncharacterized protein;Solute carrier family 25 (Mitochondrial carrier, citrate transporter), member 1	mCG_131850;Slc25a1	33.931	5.8891e-41	0.83215	0.82226	3815200	11006000	0.6998	4257200	8736700		0.179932	2.0429	331600	135700	0.975419	3159500	1134500
Q9DBJ1	BPG-dependent PGAM 1;Phosphoglycerate mutase 1;Phosphoglycerate mutase isozyme B	Pgam1	28.832	1.2292e-65	0.960149	0.74385	3774700	20009000	0.6738	3650500	20734000		#DIV/0!	0.797575	1096600	667060	#VALUE!	0	0
P47754;D6RCW7	CapZ alpha-2;F-actin-capping protein subunit alpha-2	Cappa2;Capza2	32.967	6.0758e-96	2.17786	0.6523	3717500	25054000	0.73411	1585000	10147000		2.09367	1.22258	14375000	6531400	1.0636	11771000	2609500
P11214	Tissue-type plasminogen activator;Tissue-type plasminogen activator chain A;Tissue-type plasminogen activator chain B	Plat	63.096	1.1211e-55	10.9055	0.18842	3668400	55497000	0.17911	312350	5183300		#DIV/0!	17.3421	697510	44852	#VALUE!	0	0
P57776-3;P57776;F6ZFU0;Q80T06;Q91VK2;P57776-2;E9QN08;D3YY68	Elongation factor 1-delta;Putative uncharacterized protein;Eef1d protein;MCG22130, isoform CRA_b;MCG22130, isoform CRA_c;Putative uncharacterized protein Eef1d	Eef1d;mCG_22130	72.931	4.3704e-31	1.42431	0.89828	3647000	17050000	0.94011	2377600	9475400		1.18182	1.25125	1354500	573240	1.1155	1964900	580270
P47757;P47757-2;A2AMV7;A2AMW0;F6YHZ8;F6QJN8	CapZ beta;F-actin-capping protein subunit beta;Capping protein (Actin filament) muscle Z-line, beta;CAPZB3;Capping protein (Actin filament) muscle Z-line, beta, isoform CRA_a	Cappb1;Capzb;RP23-247I1.3-004;mCG_122335;RP23-247I1.3-006	31.345	1.689e-19	5.08567	0.66808	3629200	9178500	0.37521	662630	3927100		0	#VALUE!	0	0	1.42302	707850	348590
Q922Q8;Q3TF84	Leucine-rich repeat-containing protein 59;Putative uncharacterized protein	Lrrc59;AA959742	34.877	2.1916e-42	1.90633	0.87261	3606100	11721000	0.79421	1756500	8154000		2.49292	1.39989	3798400	1619600	1.4559	2612200	1039700
E9Q9F5;O55131;E9Q1G8;E9Q7K8	CDC10 protein homolog;Septin-7	Cdc10;Sept7	50.648	1.4455e-59	0.760027	1.0219	3583900	15776000	0.73132	4378600	15925000		1.7203	0.944822	6566000	3791000	1.0358	6543500	1952600
P80318;E9Q133;Q3U0I3;F6Q609	CCT-gamma;Matricin;mTRiC-P5;T-complex protein 1 subunit gamma;Putative uncharacterized protein	Cct3;Cctg	60.629	1.8631e-30	0.527719	1.0181	3575200	11115000	0.91771	6290800	19427000		0.0857903	8.89205	648780	276700	1.07823	12965000	5927200
Q9EQH3	Maternal-embryonic 3;Vacuolar protein sorting-associated protein 35;Vesicle protein sorting 35	Mem3;Vps35	91.712	4.2298e-46	0.897783	0.82976	3524100	17661000	0.59135	3644900	13215000		1.8968	1.07654	4483200	4381100	1.01392	4052100	1649200
Q01730;Q9D031;A2AUR7	Ras suppressor protein 1;Putative uncharacterized protein;Ras suppressor protein 1, isoform CRA_b;Ras suppressor protein 1, isoform CRA_a	Rsp1;Rsu1;mCG_15700;RP23-415C3.3-001;RP23-415C3.3-006	31.55	1.7585e-20	1.84532	0.47539	3473000	9340000	0.43434	1747600	6722300		2.87461	1.92012	3484100	1748900	0.90732	2077900	1628800
Q9EPR5	VPS10 domain-containing receptor SorCS2	Sorcs2	128.9	4.6776e-255	0.354155	0.56276	3456700	12330000	0.67814	9063100	27682000		0.277484	2.09604	1346400	1002700	0.53054	8318600	2569500
Q3SX14;P13020;P13020-2;A6PWS5	Actin-depolymerizing factor;Brevin;Gelsolin	Gsb;Gsn;RP23-186B18.2-004	85.686	7.6485e-42	2.31576	0.7642	3452100	13205000	0.62811	1384200	7754900		#DIV/0!	1.18	1893000	2691000	#VALUE!	0	0
E9QPA6;P80317	CCT-zeta-1;T-complex protein 1 subunit zeta	Cct6;Cct6a;Cctz;Cctz1	58.57	1.3597e-11	#DIV/0!	1.0044	3343100	11703000	NaN	0	0		0.692112	1.4387	1399400	750600	0.54804	3466400	1377800
Q9WVA4	SM22-beta;Transgelin-2	Kiaa0120;Tagln2	22.395	1.9895e-159	0.518468	0.88768	3328600	1701200	0.65498	5961400	13941000		0.287921	1.5262	10666000	8541200	1.1212	63510000	30458000
P10605	Cathepsin B;Cathepsin B heavy chain;Cathepsin B light chain;Cathepsin B1	Ctsb	37.279	0.00023975	4.10111	1.0233	3324900	1366900	0.8537	752810	4160300		#DIV/0!	#VALUE!	0	0	NaN	0	0
P08752	Adenylate cyclase-inhibiting G alpha protein;Guanine nucleotide-binding protein G(i) subunit alpha-2	Gnai2;Gnai-2	40.489	1.5611e-130	2.49429	0.56781	3241700	15069000	0.61897	1206800	3931900		0.984286	1.63999	8367900	4097000	1.29971	14575000	3129100
Q9CWK0;Q9CR57	Putative uncharacterized protein;60S ribosomal protein L14	Rpl14	26.316	2.8666e-31	3.86808	1.3635	3169300	5158900	0.98289	760810	2658800		0	#VALUE!	0	0	0.891027	3892600	2208900
P60843;Q3TSJ4	ATP-dependent RNA helicase eIF4A-1;Eukaryotic initiation factor 4A-I;Putative uncharacterized protein	Ddx2a;Eif4a;Eif4a1	46.153	3.6152e-100	0.26133	0.6236	3145900	13478000	0.58017	11178000	47703000		1.75474	1.4746	39719000	15858000	1.42749	38806000	9295900
P10107;E9QA30	Annexin A1;Annexin I;Annexin-1;Calpactin II;Calpactin-2;Chromobindin-9;Lipocortin I;p35;Phospholipase A2 inhibitory protein	Anx1;Anxa1;Lpc1;Lpc-1	38.734	5.8235e-149	0.649443	0.45345	3135600	23164000	0.52412	4483200	29191000		3.82427	1.35833	1220200	1190200	1.549	547010	476640
Q76MZ3	PP2A subunit A isoform PR65-alpha;PP2A subunit A isoform R1-alpha;Serine/threonine-protein phosphatase 2A 65 kDa regulatory subunit A alpha isoform	Ppp2r1a	65.322	2.7183e-38	3.16904	0.46665	2995200	13267000	0.72466	877620	2427000		0	#VALUE!	0	0	1.50491	1014100	399850
P40124	Adenylyl cyclase-associated protein 1	Cap;Cap1	51.564	4.0471e-36	7.21912	0.8793	2953400	15865000	0.4198	379880	639920		1.80622	1.37308	6804400	3290200	0.82467	6458500	17774000
P61164	Actin-RPV;Alpha-centractin;ARP1;Centrosome-associated actin homolog	Actr1a;Ctrn1	42.613	4.8105e-17	12.7829	0.90836	2941600	5791400	0.65432	213680	1281500		0.572223	2.0839	783700	203360	1.69045	2348000	532180
Q60668;Q60668-2;Q60668-3;Q60668-4;F6ZV59;E9Q5B6;F6SHF3	AU-rich element RNA-binding protein 1;Heterogeneous nuclear ribonucleoprotein D0	Auf1;Hnrnpd;Hnrpd	38.354	3.1049e-64	0.391	0.96702	2907200	11186000	0.98418	6904100	26214000		0.71008	0.88968	5039800	2933800	0.70088	12168000	2322600
D3YTT7;P14206	MCG2650;Putative uncharacterized protein Gm9819;37 kDa laminin receptor precursor;37 kDa oncofetal antigen;37/67 kDa laminin receptor;40S ribosomal protein SA;67 kDa laminin receptor;Laminin receptor 1;Laminin-binding protein precursor p40;OFA/iLRP	Gm9819;mCG_2650;Lamr1;P40-8;Rpsa	32.838	2.609e-40	2.27301	0.90847	2889000	8412000	1.0543	1180200	5008300		0.840063	0.902527	17106000	9991700	1.58569	34910000	10855000
Q78PY7;Q3TJ56	100 kDa coactivator;p100 co-activator;Staphylococcal nuclease domain-containing protein 1;Putative uncharacterized protein	Snd1;AL033314	102.09	4.4677e-95	0.346537	0.78559	2880200	8596000	0.62925	7717600	34580000		0	#VALUE!	0	0	0.58581	3299500	500340
O08749;Q3TIE8	Dihydrolipoamide dehydrogenase;Dihydrolipoyl dehydrogenase, mitochondrial;Dihydrolipoyl dehydrogenase	Dld	54.272	3.1769e-12	0.716084	1.2338	2867400	6237400	1.3074	3718200	11712000		#DIV/0!	#VALUE!	0	0	#VALUE!	0	0
P42208;E9Q3V6;F6WYM0;D3Z3C0;D3YYB1	Neural precursor cell expressed developmentally down-regulated protein 5;Septin-2;Putative uncharacterized protein Sept2	Nedd5;Nedd-5;Sept2	41.525	1.124e-114	0.54268	0.87591	2867000	14592000	0.84294	4905600	23519000		0.668144	1.02239	11620000	8352900	0.86839	29816000	6677400
Q3UW53;E9PYV4;D3Z233	Protein FAM129A;Protein Niban;Putative uncharacterized protein Fam129a	Fam129a;Niban	102.65	1.5706e-28	0.634381	0.78421	2864000	6940400	0.54769	4192100	9689500		0	#VALUE!	0	0	0.6846	2965200	24014000
P63085;E9QAJ2	ERT1;Extracellular signal-regulated kinase 2;MAP kinase isoform p42;Mitogen-activated protein kinase 1;Mitogen-activated protein kinase 2	Erk2;Mapk;Mapk1;Prkm1	41.275	1.9167e-06	#DIV/0!	0.85392	2856500	3407000	NaN	0	0		#DIV/0!	#VALUE!	0	0	NaN	0	0
E9QNN1;O70133-2;O70133;O70133-3	ATP-dependent RNA helicase A;DEAH box protein 9;Nuclear DNA helicase II	Ddx9;Dhx9	149.69	1.5328e-70	0.350168	0.89169	2828400	10691000	0.81151	7500200	39143000		0.132241	0.935366	374390	450430	1.07919	4853700	1994000
O35604;Q3U2B2	Niemann-Pick C1 protein;Putative uncharacterized protein	Npc1	142.89	5.9132e-17	4.73679	1.0558	2811600	7245400	1.1957	551160	938330		#DIV/0!	#VALUE!	0	0	NaN	0	0
O70251	Elongation factor 1-beta	Eef1b;Eef1b2	24.693	3.6959e-62	0.548626	0.99817	2806300	6335000	0.91205	4749700	4758600		1.0866	1.08001	414780	312870	0.5424	654430	269830
Q00612;A3KG36;P97324	Glucose-6-phosphate 1-dehydrogenase X;Glucose-6-phosphate 1-dehydrogenase;Glucose-6-phosphate 1-dehydrogenase 2	G6pd;G6pd-1;G6pdx;RP23-436K3.17-004;G6pd2;G6pd-2	59.262	2.6672e-22	0.994625	0.75912	2759500	8154200	0.77836	2576200	7932700		#DIV/0!	#VALUE!	0	0	NaN	0	0
Q3U6P5;Q9Z204;Q9Z204-5;Q9Z204-2;Q9Z204-3;Q9Z204-4	Putative uncharacterized protein;Heterogeneous nuclear ribonucleoproteins C1/C2	Hnrnpc;Hnrpc	36.905	1.2948e-83	0.294685	0.80575	2731500	7351400	0.69825	8607000	23658000		0.361741	1.62327	9312100	4043900	1.06859	44133000	10957000
P70168	Importin subunit beta-1;Karyopherin subunit beta-1;Nuclear factor p97;Pore targeting complex 97 kDa subunit;SCG	Impnb;Kpnb1	97.183	8.5009e-173	1.16639	0.84918	2700800	9551100	0.87689	2150100	10566000		0.176579	0.778634	346700	222310	1.23876	3366100	1502300
Q6P5E4	UDP--Glc:glycoprotein glucosyltransferase;UDP-glucose ceramide glucosyltransferase-like 1;UDP-glucose:glycoprotein glucosyltransferase 1	Gt;Ugcgl1;Uggt;Uggt1;Ugt1;Ugtr	176.43	3.7697e-63	0.701035	1.1539	2683700	6045600	1.1037	3554700	12659000		0	#VALUE!	0	0	1.01201	1081000	744830
Q8VIJ6	DNA-binding p52/p100 complex, 100 kDa subunit;Polypyrimidine tract-binding protein-associated-splicing factor;Splicing factor, proline- and glutamine-rich	Sfpq	75.441	3.8096e-46	0.24518	0.95407	2671600	10219000	0.92136	10118000	29669000		2.53625	1.2851	6223300	2538400	1.00374	4206700	2466300
Q6PR54-3;Q6PR54;Q6PR54-2	Rap1-interacting factor 1 homolog;Telomere-associated protein RIF1	Rif1	267.14	0.0044998	0.389449	0.86204	2648300	16019000	0.83797	6314300	34735000		0	#VALUE!	0	0	0.96778	2274600	628190
P47963;E9PZ94;D3YX54	60S ribosomal protein L13;A52;MCG6146;Putative uncharacterized protein Gm9026	Rpl13;Gm9026;mCG_6146	24.305	8.6955e-23	1.06007	1.2331	2636600	10442000	1.0021	2309500	10239000		0	#VALUE!	0	0	1.15115	5311800	2292800
Q60605;Q60605-2;E9QLM0	17 kDa myosin light chain;Myosin light chain 3;Myosin light chain alkali 3;Myosin light polypeptide 6;Smooth muscle and nonmuscle myosin light chain alkali 6	Myl6;Myln	16.93	2.252e-86	2.44327	0.5464	2633100	24377000	0.56748	1000700	5245900		0.0329273	1.01256	679690	7796700	1.14596	35389000	20717000
P61979-2;P61979;E9PVM4;E9Q8D6;P61979-3;D3YWG1;D3Z5X4	Heterogeneous nuclear ribonucleoprotein K;Putative uncharacterized protein ENSMUSP00000095927;Putative uncharacterized protein ENSMUSP00000088990	Hnrnpk;Hnrpk	51.028	3.0343e-78	0.375771	0.78211	2618300	3699100	0.67035	6470000	20408000		0.427519	1.17744	1658800	725230	1.63768	6652000	1224800
Q9QUM9	Macropain iota chain;Multicatalytic endopeptidase complex iota chain;Proteasome iota chain;Proteasome subunit alpha type-6	Psma6	27.372	4.1045e-14	1.14497	1.0905	2590800	4531700	0.86784	2101100	5015600		0.21516	1.42808	242230	103160	0.74057	1930100	771610
P97429;D3Z0S1;F7ANV6	Annexin A4;Annexin IV;Annexin-4;Putative uncharacterized protein Anxa4	Anx4;Anxa4	35.915	7.2824e-50	1.66158	0.58338	2579100	6179400	0.74094	1441300	5339200		#DIV/0!	#VALUE!	0	0	NaN	0	0
E9PZF0;Q01768;P15532;Q5NC80	nm23-M2;Nucleoside diphosphate kinase B;P18;Metastasis inhibition factor NM23;NDPK-A;nm23-M1;Nucleoside diphosphate kinase A;Tumor metastatic process-associated protein;Nucleoside diphosphate kinase	Nme2;Nm23;Nme1;RP23-378I13.1-002	30.2	1.5344e-38	0.599953	0.78862	2575600	9631300	0.72374	3986300	14056000		0	#VALUE!	0	0	0.86783	21938000	13199000
P50516;P50516-2;D3Z1B9	Vacuolar proton pump subunit alpha;V-ATPase 69 kDa subunit;V-type proton ATPase catalytic subunit A;Putative uncharacterized protein Atp6v1a	Atp6a1;Atp6a2;Atp6v1a;Atp6v1a1	68.325	3.8187e-57	1.3172	0.65032	2562600	6808700	0.87684	1806500	7266200		#DIV/0!	#VALUE!	0	0	NaN	0	0
D3Z1M3;Q6ZQI3	Putative uncharacterized protein Mlec;Malectin	Mlec;Kiaa0152	32.399	4.5876e-34	0.976705	8.671	2521500	1555400	1.4406	2397200	4184900		0	#VALUE!	0	0	2.18398	750370	220510
Q6P5H2;Q6P5H2-2	Nestin	Nes	207.12	2.0044e-102	1.28357	0.38054	2477000	6413000	0.49579	1791900	3792500		0	#VALUE!	0	0	0.44983	2044900	254530
Q61166	APC-binding protein EB1;End-binding protein 1;Microtubule-associated protein RP/EB family member 1	Mapre1	30.016	1.207e-12	4.14917	0.14321	2470400	12960000	0.05937	552860	2884400		#DIV/0!	1.59551	420890	245450	NaN	0	0
Q60931	Outer mitochondrial membrane protein porin 3;Voltage-dependent anion-selective channel protein 3	Vdac3	30.752	7.9974e-21	1.49216	1.1191	2469100	6535400	0.7834	1536500	4725200		#DIV/0!	#VALUE!	0	0	NaN	0	0
Q9WV55	33 kDa VAMP-associated protein;Vesicle-associated membrane protein-associated protein A	Vap33;Vapa	27.855	1.0199e-15	0.710398	0.57537	2455600	7800500	0.6569	3209700	7282700		#DIV/0!	#VALUE!	0	0	#VALUE!	0	0
P67984	60S ribosomal protein L22;Heparin-binding protein HBp15	Rpl22	14.759	5.1116e-27	3.69042	1.1629	2436400	4892400	0.97135	613030	1244500		0.0538817	1.17188	297920	182020	1.2226	9479200	3691400
P09055	Fibronectin receptor subunit beta;Integrin beta-1;VLA-4 subunit beta	Itgb1	88.231	1.3483e-25	0.424491	0.2295	2422400	15343000	0.45724	5298900	13311000		2.43647	1.79588	10045000	7246000	1.65964	7068100	2138100
Q99LC5	Electron transfer flavoprotein subunit alpha, mitochondrial	Etfa	35.009	4.9762e-46	0.881483	1.1773	2413700	8469000	1.0408	2542600	8943400		#DIV/0!	1.24276	1315700	552820	#VALUE!	0	0
Q99JY0;D3YXU1	3-ketoacyl-CoA thiolase;Acetyl-CoA acyltransferase;Beta-ketothiolase;TP-beta;Trifunctional enzyme subunit beta, mitochondrial;Putative uncharacterized protein Hadhb	Hadhb	51.386	6.9118e-63	0.351166	1.0496	2389600	8929500	0.76898	6318600	25370000		0.707923	0.920302	1499500	648330	1.1795	3631400	483160
Q62167;P16381;Q62095	ATP-dependent RNA helicase DDX3X;D1Pas1-related sequence 2;DEAD box protein 3, X-chromosomal;DEAD box RNA helicase DEAD3;Embryonic RNA helicase;Putative ATP-dependent RNA helicase Pl10;ATP-dependent RNA helicase DDX3Y;D1Pas1-related sequence 1;DEAD box protein 3, Y-chromosomal;DEAD-box RNA helicase DEAD2	D1Pas1-rs2;Ddx3;Ddx3x;Dead3;Erh;D1Pas1;Pl10;D1Pas1-rs1;Ddx3y;Dead2	73.101	1.0357e-203	1.20987	0.48323	2383100	10827000	0.42067	1829000	12054000		0	#VALUE!	0	0	0.492756	4746400	2581200
Q61941;E9Q8F2;E9Q8F3;Q8BGK0;Q8C9V5;E9Q8F4	NAD(P) transhydrogenase, mitochondrial;Nicotinamide nucleotide transhydrogenase;Pyridine nucleotide transhydrogenase;Putative uncharacterized protein	Nnt	113.84	2.8896e-26	1.31974	1.1317	2379800	7602800	1.5222	1674400	4099600		0	#VALUE!	0	0	0.93618	640660	196750
Q8K2B3	Flavoprotein subunit of complex II;Succinate dehydrogenase [ubiquinone] flavoprotein subunit, mitochondrial	Sdha	72.585	2.2124e-68	2.5765	1.568	2379500	5598000	1.6982	857560	1859000		#DIV/0!	#VALUE!	0	0	#VALUE!	0	0
Q9DBS1	Protein LUMA;Transmembrane protein 43	Tmem43	44.783	1.6882e-07	0.879976	1.0931	2374700	5538100	0.99311	2505800	10193000		0.292939	1.065	1749700	995230	0.8312	10240000	2317300
P54071	ICD-M;IDP;Isocitrate dehydrogenase [NADP], mitochondrial;NADP(+)-specific ICDH;Oxalosuccinate decarboxylase	Idh2	50.906	2.9776e-51	0.355404	0.991	2319000	8533400	0.99593	6058800	22008000		0.826507	1.31761	3126100	1721800	1.36621	6484400	1909300
Q9JKR6	140 kDa Ca(2+)-binding protein;Hypoxia up-regulated protein 1	Grp170;Hyou1	111.18	1.8684e-138	0.171522	0.96943	2220500	3300800	1.1784	12021000	26614000		0	#VALUE!	0	0	1.01252	1076300	2962900
Q8BMK4	63 kDa membrane protein;Cytoskeleton-associated protein 4	Ckap4	63.691	1.2106e-26	0.273975	1.2794	2199100	6721200	1.3788	7453200	13323000		0.0616246	0.947867	732850	417310	1.07061	20388000	5840200
Q6P1B1;Q3TL27	Aminoacylproline aminopeptidase;Cytosolic aminopeptidase P;Soluble aminopeptidase P;Xaa-Pro aminopeptidase 1;X-Pro aminopeptidase 1;X-prolyl aminopeptidase 1, soluble;Putative uncharacterized protein	Xpnpep1	69.59	1.2913e-15	0.824378	1.1862	2165800	8019200	1.0711	2439500	7185700		#DIV/0!	#VALUE!	0	0	NaN	0	0
Q9D8E6	60S ribosomal protein L4	Rpl4	47.153	1.3353e-12	2.22733	0.53568	2133500	6403500	1.4855	889440	3161700		0	#VALUE!	0	0	1.20127	6876200	2083400
Q91YR1	Protein A6;Twinfilin-1	Ptk9;Twf1	40.079	1.4732e-10	6.46465	0.59319	2130800	8100600	0.61618	306060	2544800		0	#VALUE!	0	0	0.70153	7430100	3961000
Q9DAW9	Calponin, acidic isoform;Calponin-3	Cnn3	36.428	7.8601e-27	6.21038	0.63342	2121900	9765800	0.46717	317260	1084900		0.249607	2.00562	1278300	1982500	0.21785	8779900	2403300
P46935	E3 ubiquitin-protein ligase NEDD4;Neural precursor cell expressed developmentally down-regulated protein 4	Kiaa0093;Nedd4;Nedd-4;Nedd4a	102.71	1.0016e-40	0.889054	0.28171	2117800	15906000	0.43948	2211900	8866100		0.644006	20.312	979980	35426	1.9035	2608800	5458100
P40142	P68;Transketolase	Tkt	67.63	2.7712e-173	0.170683	1.2308	2098800	6813800	1.1747	11418000	35945000		0.491517	0.98824	2780000	2877700	1.40133	9696600	2972400
Q8CI94	Glycogen phosphorylase, brain form	Pygb	96.729	2.1619e-07	2.00817	1.8537	2080600	1282100	1.3654	962050	650390		0	#VALUE!	0	0	0.763592	354300	240880
P70372	Elav-like generic protein;ELAV-like protein 1;Hu-antigen R;MelG	Elavl1;Elra;Hua	36.169	1.3222e-43	2.22988	0.69221	2060300	4573700	0.55663	857940	5399300		2.85946	1.18516	4398600	1880500	0.94509	2637200	841250
E9PVA8			293.02	2.9686e-20	9.71439	1.1419	2054700	4182600	1.0039	196400	709470		#DIV/0!	#VALUE!	0	0	NaN	0	0
Q7TPR4;A1BN54	Alpha-actinin cytoskeletal isoform;Alpha-actinin-1;F-actin cross-linking protein;Non-muscle alpha-actinin-1;Alpha actinin 1a	Actn1;Actn1a	103.07	1.1064e-291	0.841146	0.54676	2051600	4714800	1.2835	2264800	7026000		0.41558	0.789952	832660	540100	1.5175	3435000	1737100
Q9R1P0;E9PW69;E9Q0X0	Macropain subunit C9;Multicatalytic endopeptidase complex subunit C9;Proteasome component C9;Proteasome subunit alpha type-4;Proteasome subunit L	Psma4	29.47	3.3707e-16	1.51911	0.78947	2030100	8555000	0.71622	1240900	6432900		1.38137	1.08731	395450	185750	1.037	490790	144190
Q8BG05-2;Q8BG05;B2RXM2;E9Q7H5;A2AL12;F8VPW0	Heterogeneous nuclear ribonucleoprotein A3;EG627828 protein	Hnrnpa3;Hnrpa3;EG627828;Gm6793;RP23-374O4.1-003	37.086	2.4074e-50	0.101436	0.92393	1992100	7534900	0.64083	18236000	46199000		0	#VALUE!	0	0	1.39907	5934500	1597900
P50396	Guanosine diphosphate dissociation inhibitor 1;Rab GDP dissociation inhibitor alpha	Gdi1;Rabgdia	50.521	1.7592e-125	1.01047	0.65807	1945400	4997500	0.80844	1787700	4160700		1.89781	0.830427	842830	551960	0.99281	761380	746830
Q9D0I9	Arginine--tRNA ligase;Arginyl-tRNA synthetase, cytoplasmic	Rars	75.673	2.8183e-08	#DIV/0!	1.0182	1943100	4244900	NaN	0	0		#DIV/0!	#VALUE!	0	0	NaN	0	0
P61982	14-3-3 protein gamma;14-3-3 protein gamma, N-terminally processed	Ywhag	28.302	9.5541e-201	1.32491	0.41654	1924100	9392600	0.73018	1348500	7503200		0.678085	1.31031	4134000	1830700	1.3812	10452000	3672500
Q5SSL4-2;Q5SSL4;Q5SSL4-4;E9PUE7;Q5SSL4-3;Q6PAJ1;A2RRK7	Active breakpoint cluster region-related protein;Breakpoint cluster region protein;Bcr protein	Abr;Bcr;Kiaa3017	98.987	0.00014128	58.9501	0.77667	1923300	2213700	0.50059	30295	580670		#DIV/0!	#VALUE!	0	0	NaN	0	0
Q60737;A2ANR6	Casein kinase II subunit alpha;Casein kinase 2, alpha 1 polypeptide	Ckiia;Csnk2a1;RP23-452D3.3-004	45.133	7.2124e-24	#DIV/0!	0.67664	1887600	3285100	NaN	0	0		#DIV/0!	#VALUE!	0	0	#VALUE!	0	0
E9Q390;Q69ZN7;D3Z1Q0;Q69ZN7-4;Q69ZN7-2	Fer-1-like protein 3;Myoferlin;Putative uncharacterized protein Myof	Fer1l3;Kiaa1207;Myof	234.52	1.0776e-12	44.1046	0.72473	1878500	4539600	0.4733	39549	242100		#DIV/0!	#VALUE!	0	0	NaN	0	0
P02754			18.281	3.3079e-37	136.753	0.25674	1878200	3050300	0.0042214	12753	207210		#DIV/0!	#VALUE!	0	0	NaN	0	0
P47911;E9PUX4;D3Z4I7	60S ribosomal protein L6;TAX-responsive enhancer element-binding protein 107;Putative uncharacterized protein Gm6807	Rpl6;Gm6807	33.509	6.6186e-23	5.30427	0.93169	1878000	8468400	1.2631	328760	547260		0	#VALUE!	0	0	1.03846	17767000	5122600
P46978	B5;Dolichyl-diphosphooligosaccharide--protein glycosyltransferase subunit STT3A;Integral membrane protein 1	Itm1;Stt3a	80.597	1.8276e-21	0.389908	1.0566	1864600	3696500	1.3402	4440500	7639100		#DIV/0!	#VALUE!	0	0	#VALUE!	0	0
Q64133	Amine oxidase [flavin-containing] A;Monoamine oxidase type A	Maoa	59.601	2.0891e-05	0.821209	1.552	1833700	1030700	2.0727	2073400	1308500		#DIV/0!	#VALUE!	0	0	NaN	0	0
F6XI62;P14148;D3Z6N4;F6ZA13	60S ribosomal protein L7;MCG18633;Putative uncharacterized protein Gm5045	Rpl7;Gm5045;mCG_18633	32.416	3.0628e-18	0.771012	0.85856	1794600	5444800	0.95661	2161300	5972900		0	#VALUE!	0	0	1.1629	679750	194590
Q91VD9	Complex I-75kD;NADH-ubiquinone oxidoreductase 75 kDa subunit, mitochondrial	Ndufs1	79.776	5.558e-66	0.476387	0.96184	1776400	6910600	1.385	3462500	6892000		0	#VALUE!	0	0	1.22539	912480	734360
Q9CWJ9	5-aminoimidazole-4-carboxamide ribonucleotide formyltransferase;AICAR transformylase;ATIC;Bifunctional purine biosynthesis protein PURH;IMP cyclohydrolase;IMP synthase;Inosinicase;Phosphoribosylaminoimidazolecarboxamide formyltransferase	Atic;Purh	64.217	5.3574e-06	3.82492	1.1298	1774100	4880700	0.68284	430690	3375100		#DIV/0!	#VALUE!	0	0	NaN	0	0
Q3U2G2;Q61316	Heat shock protein 4;Heat shock protein 4, isoform CRA_a;Putative uncharacterized protein;Heat shock 70 kDa protein 4;Heat shock 70-related protein APG-2	Hspa4;mCG_113604;RP23-337J7.3-001;Apg2;Hsp110	94.208	1.0852e-51	0.29857	0.99658	1770600	2612200	0.95982	5506600	10984000		0.547675	0.919794	1917400	3300300	0.822978	6002100	2556000
P17427	100 kDa coated vesicle protein C;Adapter-related protein complex 2 alpha-2 subunit;Adaptor protein complex AP-2 subunit alpha-2;Alpha2-adaptin;Alpha-adaptin C;AP-2 complex subunit alpha-2;Clathrin assembly protein complex 2 alpha-C large chain;Plasma membrane adaptor HA2/AP2 adaptin alpha C subunit	Adtab;Ap2a2	104.02	5.1213e-27	1.65933	0.89648	1755800	5263700	0.6315	982540	2848700		0	#VALUE!	0	0	1.53259	3764100	1105600
E9Q9A7;Q9CY50	Signal sequence receptor subunit alpha;Translocon-associated protein subunit alpha	Ssr1	32.724	3.7068e-07	#DIV/0!	0.81455	1752200	5293700	NaN	0	0		6.44139	1.39755	2649100	1294600	1.09511	705070	684790
P02768-1;P02768	Serum albumin	ALB;GIG20;GIG42;PRO0903;PRO1708;PRO2044;PRO2619;PRO2675;UNQ696/PRO1341	69.366	2.8383e-79	#DIV/0!	0.15446	1715900	12728000	NaN	0	0		#DIV/0!	#VALUE!	0	0	#VALUE!	0	0
P27546;P27546-2;E9QPW8;P27546-3;F7CK47;E9PZ43;E9QKJ8;E9PWC0;P27546-4	Microtubule-associated protein 4	Map4	117.43	3.2642e-09	1.98583	1.1142	1692100	4570900	0.59619	791210	7389200		1.52202	1.15659	4087800	1511200	1.38303	4604500	1051100
Q9CZC8	Secernin-1	Kiaa0193;Scrn1	46.325	8.5756e-05	0.871447	0.1823	1684600	8073600	0.10036	1795000	8607800		4.90069	1.65134	1258700	489180	NaN	440330	0
Q9D051	Pyruvate dehydrogenase E1 component subunit beta, mitochondrial	Pdhb	38.937	1.1238e-141	1.40566	1.0579	1661100	4528000	0.87144	1097300	4038000		0	#VALUE!	0	0	6.89513	501020	241190
P86048;Q6ZWV3	60S ribosomal protein L10-like;60S ribosomal protein L10;Protein QM homolog	Rpl10l;Qm;Rpl10	24.558	0.0037768	4.50408	1.045	1654500	2192500	0.92758	341090	1473500		0	#VALUE!	0	0	1.3632	371860	94419
P17439	Acid beta-glucosidase;Beta-glucocerebrosidase;D-glucosyl-N-acylsphingosine glucohydrolase;Glucosylceramidase	Gba	57.621	1.1078e-11	1.25716	1.2436	1653100	2029000	1.1154	1221000	2544100		#DIV/0!	#VALUE!	0	0	NaN	0	0
Q3U1J4;E9Q4W8;F7ADY1	Damage-specific DNA-binding protein 1;DDB p127 subunit;DNA damage-binding protein 1;UV-damaged DNA-binding factor	Ddb1	126.85	2.7369e-07	5.29788	0.21703	1623500	417010	0.031453	284550	1438800		0	#VALUE!	0	0	1.3911	2081200	868130
Q8C266;P35278	Putative uncharacterized protein;RAB5C, member RAS oncogene family;Ras-related protein Rab-5C	Rab5c;RP23-390D17.8-002	25.352	1.6663e-61	0.298584	0.44824	1597400	7822600	0.47508	4967700	23168000		0.349347	1.2594	6558600	2912200	1.216	32186000	10926000
P48758	Carbonyl reductase [NADPH] 1	Cbr1	30.641	8.1358e-08	1.00465	10.288	1576400	268780	1.2412	1457000	1157300		#DIV/0!	1.13741	4477400	2937300	NaN	0	0
P62702;Q545F8;Q3V1Z5	40S ribosomal protein S4, X isoform;Putative uncharacterized protein;Ribosomal protein S4, Y-linked 2;RIKEN cDNA 1110033J19	Rps4;Rps4x;mCG_49215;RP23-251M14.2-001;Rps4y2	29.597	1.2602e-46	0.355136	0.84084	1572600	7523000	1.0466	4111800	12352000		1.51891	1.22689	6241300	1708800	1.01584	7044600	1900800
F8WGL3;P18760;E9Q1T2	Cofilin, non-muscle isoform;Cofilin-1	Cfl1	24.576	4.7618e-204	0.150767	0.6231	1558200	5069400	0.49263	9596800	31508000		0.828948	1.32384	23280000	26179000	1.53782	48147000	18270000
E9QKR0;P62880;D3Z1M1;D3Z1T4;D3YZX3	G protein subunit beta-2	Gnb2	41.408	4.1232e-135	2.21865	1.7674	1550500	2346000	0.52219	648920	674170		#DIV/0!	1.56897	265930	473940	#VALUE!	0	0
O35114	85 kDa lysosomal membrane sialoglycoprotein;Lysosome membrane protein 2;Lysosome membrane protein II;Scavenger receptor class B member 2	Scarb2	54.043	5.2952e-10	2.13029	0.74649	1540300	4623000	0.97453	671390	2843100		#DIV/0!	#VALUE!	0	0	NaN	0	0
Q6GSS7;Q64523;F8WIX8	H2a-614;H2a-615;Histone H2A type 2-A;Histone H2A.2;H2a-613B;Histone H2A type 2-C	Hist2h2aa1;Hist2h2aa2;Hist2h2ab;Hist2h2ac	14.095	7.9059e-119	0.291519	0.08482	1524500	2616600	0.10011	4855900	9875400		0	#VALUE!	0	0	0.3225	16534000	9788400
Q8BGQ7	Alanine--tRNA ligase;Alanyl-tRNA synthetase, cytoplasmic	Aars	106.91	4.256e-61	0.453782	0.74144	1515300	7163700	0.7151	3100700	12561000		0.826763	0.893735	2373900	13710000	0.5113	4922600	18896000
P80314	CCT-beta;T-complex protein 1 subunit beta	Cct2;Cctb	57.477	1.1203e-45	1.82023	0.65216	1506300	4339700	0.70087	768410	2626300		0	#VALUE!	0	0	0.822436	2623600	3085700
Q8C7K6	Prenylcysteine oxidase-like	Pcyox1l	54.874	2.3928e-98	0.132856	1.1846	1496600	5003600	1.3675	10460000	35369000		0	#VALUE!	0	0	0.84777	2980000	833440
P26040;Q7TSG6	Cytovillin;Ezrin;p81;Villin-2;Rdx protein	Ezr;Vil2;Rdx	69.406	1.6995e-63	2.99784	0.53177	1495600	4755400	0.71695	463250	1754100		1.40815	1.40659	1339400	1342500	0.80574	1630700	1044800
Q06185;Q8BTB6	ATP synthase subunit e, mitochondrial;MCG13600, isoform CRA_c;Putative uncharacterized protein	Atp5i;Atp5k;Lfm1;Lfm-1;mCG_13600	8.2355	1.9596e-15	3.84609	1.3625	1488100	5520900	1.0028	359270	1285200		#DIV/0!	#VALUE!	0	0	#VALUE!	0	0
P61089	Bendless-like ubiquitin-conjugating enzyme;Ubc13;Ubiquitin carrier protein N;Ubiquitin-conjugating enzyme E2 N;Ubiquitin-protein ligase N	Blu;Ube2n	17.138	1.4281e-05	50.7731	0.9483	1467600	2974700	0.25344	26840	131790		0.125153	1.79321	892510	408200	0.91165	12226000	5290900
Q99P72;Q99P72-3;Q8BHF5;Q8BH78;Q99P72-1	Neurite outgrowth inhibitor;Reticulon-4;Reticulon 4;RTN4	Kiaa0886;Nogo;Rtn4;RP23-176O5.4-006;RP23-176O5.4-007	126.61	1.5319e-18	0.909611	0.56287	1440300	5621400	0.72009	1470300	5356800		0.355914	1.39669	726960	1151400	0.781983	3501700	4398000
Q9Z2X1;Q9Z2X1-2	Heterogeneous nuclear ribonucleoprotein F;Heterogeneous nuclear ribonucleoprotein F, N-terminally processed	Hnrnpf;Hnrpf	45.729	2.204e-226	0.13424	0.72017	1437500	7468100	0.67029	9943400	61870000		1.83508	1.45734	2985100	1423100	0.64122	2788800	1233800
Q8CGC7	Bifunctional aminoacyl-tRNA synthetase;Glutamate--tRNA ligase;Glutamyl-tRNA synthetase;Proline--tRNA ligase;Prolyl-tRNA synthetase	Eprs;Qprs	170.08	1.0396e-32	0.354837	0.51911	1412000	7489900	0.36958	3695000	13892000		0	#VALUE!	0	0	2.46027	2163600	237000
P61205;P84078;Q8BSL7	ADP-ribosylation factor 3;ADP-ribosylation factor 1;ADP-ribosylation factor 2	Arf3;Arf1;Arf2	20.601	1.7548e-58	0.630581	0.85985	1400300	3128700	0.60973	2062000	9831000		0.700137	1.37849	13569000	6148500	0.90386	33226000	20600000
Q9CX56	26S proteasome non-ATPase regulatory subunit 8;26S proteasome regulatory subunit RPN12;26S proteasome regulatory subunit S14	Psmd8	39.93	8.8957e-06	1.34474	0.49804	1392200	6133700	0.46814	961330	3432500		0	#VALUE!	0	0	0.21549	464570	56089
D3YY19;D3Z422;D3Z1Q1;O09167;Q9CQM8;D3YVN8;D3YWQ7;D3YWP4;D3YX83;D3Z248;D3Z4H4;D3Z5J6;D3Z3K3	MCG5151;Putative uncharacterized protein Gm7806;Putative uncharacterized protein Gm5816;Putative uncharacterized protein Gm5528;60S ribosomal protein L21;MCG120646;MCG121646, isoform CRA_a;MCG121688;MCG18971;Putative uncharacterized protein;Ribosomal protein L21;Rpl21 protein;MCG7979;Putative uncharacterized protein Gm8054;MCG11578;Putative uncharacterized protein Gm16415;Putative uncharacterized…	Gm7806;mCG_5151;Gm5816;Gm5528;Rpl21;mCG_120646;mCG_121646;mCG_121688;mCG_18971;Gm8054;mCG_7979;Gm16415;mCG_11578;Gm9104;mCG_18244;Gm7062;mCG_1815;Gm16416;mCG_115539;Gm10155;mCG_132291	18.554	6.5124e-07	0.570964	1.2969	1367400	3985800	1.3166	2223800	5141800		0.909583	0.949577	1640100	1032600	0.942152	3091300	1417000
P17156	Heat shock-related 70 kDa protein 2	Hcp70.2;Hsp70-2;Hspa2	69.641	4.962e-208	1.41202	1.2487	1364500	5430900	1.3409	897310	1392000		0.749094	0.966744	1323800	870010	0.77687	3029700	2200200
Q80X90	ABP-280-like protein;Actin-binding-like protein;Beta-filamin;Filamin-B	Flnb	277.82	5.1348e-46	8.6514	1.1557	1334200	3509600	1.4837	143200	238170		#DIV/0!	#VALUE!	0	0	NaN	0	0
P02662			22.975	8.4989e-40	0.534327	0.15158	1324600	38100000	0.073318	2301900	77632000		#DIV/0!	#VALUE!	0	0	NaN	0	0
E9Q634			126.82	2.1352e-189	0.628019	0.28659	1321700	4283900	0.95892	1954200	5782900		#DIV/0!	#VALUE!	0	0	NaN	0	0
Q3U7R1;Q3U7R1-2	Extended synaptotagmin-1;Membrane-bound C2 domain-containing protein	Esyt1;Fam62a;Mbc2	121.55	1.9086e-45	0.575076	1.006	1299400	5101100	0.71377	2098100	8849500		#DIV/0!	1.64826	723040	665040	#VALUE!	0	0
Q64514;Q64514-2	Tripeptidyl aminopeptidase;Tripeptidyl-peptidase 2;Tripeptidyl-peptidase II	Tpp2	139.88	3.3232e-36	2.26556	0.61231	1283300	3380800	0.92244	525970	2021600		#DIV/0!	#VALUE!	0	0	NaN	0	0
Q8R1B4	eIF3 p110;Eukaryotic translation initiation factor 3 subunit 8;Eukaryotic translation initiation factor 3 subunit C	Eif3c;Eif3s8	105.53	9.3445e-42	0.615287	0.93658	1279600	3410300	0.58371	1931100	4881200		0	#VALUE!	0	0	1.0168	1576800	639780
P17710;P17710-2;F8WIP2;P17710-4;P17710-3;Q6GQU1	Hexokinase type I;Hexokinase, tumor isozyme;Hexokinase-1;Hexokinase 1, isoform CRA_d;Hk1 protein	Hk1;mCG_127656	108.3	1.6955e-63	0.0853992	1.0436	1279300	3602700	1.0392	13910000	19825000		0	#VALUE!	0	0	1.5183	4789100	886680
F6VW30;F6YY69;P68254;P68254-2	14-3-3 protein tau;14-3-3 protein theta	Ywhaq	34.348	8.3265e-192	1.91511	0.43199	1278700	3554600	0.4391	619990	3544400		0	#VALUE!	0	0	2.54001	6797600	3097700
Q5XJF6;P53026	Ribosomal protein L1;60S ribosomal protein L10a;CSA-19;Neural precursor cell expressed developmentally down-regulated protein 6	mCG_123122;mCG_18533;RP24-68J3.3-001;Rpl10a;Nedd6;Nedd-6	24.831	1.7327e-22	1.13541	0.25354	1276200	5532100	0.8869	1043700	4568900		0.250973	0.891981	2030000	1259800	1.0261	13867000	5230200
P35980	60S ribosomal protein L18	Rpl18	21.644	4.072e-31	0.667636	0.94532	1267100	4875400	0.87293	1762300	7181400		0.210367	2.99347	735890	538930	1.28655	5997200	2927400
P16045	14 kDa lectin;Beta-galactoside-binding lectin L-14-I;Galaptin;Galectin-1;Lactose-binding lectin 1;Lectin galactoside-binding soluble 1;S-Lac lectin 1	Gbp;Lgals1	14.866	6.0055e-97	1.07292	0.84042	1262000	7524700	0.73384	1092200	6867500		0.153184	2.24548	700540	203900	2.74341	7840300	2289600
Q9CR62;Q5SX46;Q5SX48	Mitochondrial 2-oxoglutarate/malate carrier protein;Solute carrier family 25 member 11;Solute carrier family 25 (Mitochondrial carrier; oxoglutarate carrier), member 11	Slc25a11;DN-183N8.13-002;RP23-326P7.2-002;DN-183N8.13-003;RP23-326P7.2-003	34.155	1.6179e-154	0.629341	0.94309	1248100	3155100	0.8436	1841500	6712200		#DIV/0!	#VALUE!	0	0	#VALUE!	0	0
Q8BG32;F6Z0Q9	26S proteasome non-ATPase regulatory subunit 11;26S proteasome regulatory subunit p44.5;26S proteasome regulatory subunit RPN6;26S proteasome regulatory subunit S9	Psmd11	47.436	7.3866e-24	1.30327	0.78017	1225700	7231400	0.6972	873290	3589600		0.782113	0.797321	2558100	1814200	0.87614	5607400	5521600
Q9DCT2	Complex I-30kD;NADH dehydrogenase [ubiquinone] iron-sulfur protein 3, mitochondrial;NADH-ubiquinone oxidoreductase 30 kDa subunit	Ndufs3	30.149	4.3396e-30	1.40565	1.2699	1215700	1757800	1.0284	803080	3388600		0	#VALUE!	0	0	1.07288	7255500	2059900
Q80UG5-3;Q80UG5;A2A6U3;Q80UG5-2;A2A6U5	Septin-9;SL3-3 integration site 1 protein;Septin 9	Kiaa0991;Sept9;Sint1;RP23-101J23.1-006;RP23-101J23.1-007	64.774	1.005e-09	2.12782	0.52833	1211900	9767500	0.54485	528860	3303400		0.261274	2.10526	1290700	500480	0.80964	8469200	1856300
P42932	CCT-theta;T-complex protein 1 subunit theta	Cct8;Cctq	59.555	2.1074e-42	1.58436	0.73129	1183800	4513900	0.93858	693800	4007100		0.109439	0.746046	616570	535580	1.21461	9658800	3717200
Q7TMB8;Q7TMB8-2;Q5SQX6;E9Q594;F6QD74	Cytoplasmic FMR1-interacting protein 1;Specifically Rac1-associated protein 1;Cytoplasmic FMR1-interacting protein 2;p53-inducible protein 121	Cyfip1;Kiaa0068;Shyc;Sra1;Cyfip2;Kiaa1168;Pir121	145.24	6.0447e-15	2.1116	0.65791	1182900	4067900	0.61461	520170	2477800		0	#VALUE!	0	0	#VALUE!	246400	0
P23492;Q543K9;Q9D8C9	Inosine phosphorylase;Purine nucleoside phosphorylase;Pnp protein;Putative uncharacterized protein	Np;Pnp;Pnp1;Pnp2	32.277	7.0235e-24	0.909723	0.95536	1164100	2690200	0.86076	1188200	3442600		#DIV/0!	2.08524	1755300	744080	NaN	0	0
Q9R111;D3YU09	Guanine aminohydrolase;Guanine deaminase;Putative uncharacterized protein Gda	Gda	51.012	4.1815e-15	0.959059	2.0578	1157100	1079600	0.42921	1120300	5100600		#DIV/0!	#VALUE!	0	0	NaN	0	0
P50544;B1AR28	MVLCAD;Very long-chain specific acyl-CoA dehydrogenase, mitochondrial;Acyl-Coenzyme A dehydrogenase, very long chain	Acadvl;Vlcad;RP23-172M21.11-002	70.875	0.0011079	#DIV/0!	1.0454	1154200	2404500	NaN	0	0		0	#VALUE!	0	0	1.1627	552140	137360
P62245;F8WJ41;D3Z7W9;D3YVB4;D3Z712;D3YXU0	40S ribosomal protein S15a;MCG50271;Putative uncharacterized protein Gm5623;Putative uncharacterized protein Rps15a;Putative uncharacterized protein Gm7263	Rps15a;Gm5623;mCG_50271;Gm7263	14.839	4.1163e-14	1.35455	1.2748	1152600	4421200	1.0679	790120	2405600		0.0821421	1.43691	577590	1311400	1.02218	12055000	4468200
P61971	Nuclear transport factor 2	Ntf2;Nutf2	14.478	3.4649e-15	4.1667	1.6003	1143000	3948300	1.2921	254720	845390		0	#VALUE!	0	0	0.96522	1008600	295830
Q6P5F9	Chromosome region maintenance 1 protein homolog;Exportin-1	Crm1;Xpo1	123.09	6.4584e-79	0.177508	0.89651	1138600	3363300	0.88838	5956100	16884000		0	#VALUE!	0	0	0.99863	2081700	1091000
P61161	Actin-like protein 2;Actin-related protein 2	Actr2;Arp2	44.76	1.4488e-08	0.621424	0.87134	1128600	4132800	0.75228	1686400	6122300		7.28171	1.30835	4438500	2066100	1.00514	1045000	205170
Q61171;D3Z4A4	Peroxiredoxin-2;Thiol-specific antioxidant protein;Thioredoxin peroxidase 1;Thioredoxin-dependent peroxide reductase 1;Putative uncharacterized protein Prdx2	Prdx2;Tdpx1;Tpx	21.778	3.2111e-47	0.245942	0.76174	1127900	4337300	0.878	4258400	20420000		0.523215	1.11914	18867000	11378000	1.10424	61821000	22152000
Q9D6F9	Tubulin beta-4 chain	Tubb4	49.585	0	#DIV/0!	0.40052	1125600	725980	NaN	0	0		1.17703	2.03936	5194600	1500900	0.18339	7566200	476420
P62918	60S ribosomal protein L8	Rpl8	28.024	2.3193e-09	1.19727	1.0321	1101700	3079300	0.78271	854440	3514200		2.04554	1.11403	484240	440270	2.44756	405850	145590
F8WI94;O55143;O55143-2	Calcium pump 2;Calcium-transporting ATPase sarcoplasmic reticulum type, slow twitch skeletal muscle isoform;Endoplasmic reticulum class 1/2 Ca(2+) ATPase;Sarcoplasmic/endoplasmic reticulum calcium ATPase 2	Atp2a2	115.09	2.2389e-20	1.00546	0.61506	1091700	2975300	0.7132	1008200	2008400		#DIV/0!	#VALUE!	0	0	#VALUE!	0	0
Q3UPL0;Q3UPL0-2	Protein transport protein Sec31A;SEC31-like protein 1;SEC31-related protein A	Sec31a;Sec31l1	133.57	1.2268e-18	1.3066	1.2372	1082000	2290200	0.69216	768940	2761400		0.462719	0.799105	547710	540340	1.5141	2029300	1847500
P06745;Q3ZBD7	Autocrine motility factor;Glucose-6-phosphate isomerase;Neuroleukin;Phosphoglucose isomerase;Phosphohexose isomerase	Gpi;Gpi1	62.766	5.4537e-05	0.490665	0.76417	1064600	2630000	0.91857	2014700	6106000		#DIV/0!	#VALUE!	0	0	#VALUE!	0	0
Q8BIJ6;E9PWN2;E9PWN3	Isoleucine--tRNA ligase;Isoleucyl-tRNA synthetase, mitochondrial	Iars2	112.8	3.093e-14	0.453938	0.55867	1036000	1607900	0.98752	2119200	4774600		#DIV/0!	#VALUE!	0	0	NaN	0	0
P35279;P35279-2;D3YV69	Ras-related protein Rab-6A;Putative uncharacterized protein Rab6	MNCb-1660;Rab6;Rab6a	23.59	6.0527e-98	0.253593	0.4672	1027200	4670800	0.57622	3761200	13827000		0.23636	1.43027	11229000	4221100	1.12941	81448000	28958000
P14873	MAP1 light chain LC1;MAP1(X);MAP1.2;Microtubule-associated protein 1B	Map1b;Mtap1b;Mtap5	270.25	2.2429e-110	1.45089	0.80975	1026500	5200400	0.66584	656950	2173800		1.36993	1.49076	2077500	596830	1.52251	2599900	344340
F8WGC2;Q07076	Annexin A7;Annexin VII;Annexin-7;Synexin	Anx7;Anxa7	52.27	1.9502e-48	0.630579	0.50317	1018100	5477100	0.54856	1499200	9951500		#DIV/0!	#VALUE!	0	0	NaN	0	0
Q9WV32	Actin-related protein 2/3 complex subunit 1B;Arp2/3 complex 41 kDa subunit;p41-ARC	Arpc1b	41.063	7.8277e-17	4.78597	0.22087	1004400	5367700	0.24467	194870	1047100		0	#VALUE!	0	0	4.21106	1505500	203890
P08551	68 kDa neurofilament protein;Neurofilament light polypeptide;Neurofilament triplet L protein	Nefl;Nf68;Nfl	61.508	0	2.15238	0.50098	999980	4983000	0.74618	431400	3030900		3.65504	2.27511	7671000	2653300	1.65505	3598100	693520
Q63844;D3Z3G6;D3Z6D8	ERT2;Extracellular signal-regulated kinase 1;Insulin-stimulated MAP2 kinase;MAP kinase isoform p44;Microtubule-associated protein 2 kinase;Mitogen-activated protein kinase 1;Mitogen-activated protein kinase 3;MNK1;p44-ERK1;Putative uncharacterized protein Mapk3	Erk1;Mapk3;Prkm3	43.066	3.7675e-15	0.965594	0.55771	994090	2832900	0.68285	955960	3240200		0.581438	1.06985	978410	467420	1.34347	2884900	781310
E9PUM4;Q71LX4;E9Q3S3;Q8CDM9	Talin-2;Putative uncharacterized protein	Tln2	271.66	1.7217e-101	12.3098	1.2875	993010	2193500	1.1372	74905	221800		0	#VALUE!	0	0	1.0198	1498500	1503700
Q8BH59	Calcium-binding mitochondrial carrier protein Aralar1;Mitochondrial aspartate glutamate carrier 1;Solute carrier family 25 member 12	Aralar1;Slc25a12	74.569	9.9486e-25	#DIV/0!	1.5331	992340	2043700	NaN	0	0		#DIV/0!	#VALUE!	0	0	#VALUE!	0	0
Q61553	Fascin;Singed-like protein	Fan1;Fscn1;Snl	54.507	0.0015891	1.15083	2.0148	991130	1282500	12.596	799700	103720		#DIV/0!	#VALUE!	0	0	#VALUE!	0	0
Q8R0W0	Epiplakin	Eppk1	723.3	8.3642e-16	11.8052	0.79836	972660	3620100	1.0305	76506	411300		0	#VALUE!	0	0	0.73421	1331200	827170
Q07235	Glia-derived nexin;Peptidase inhibitor 7;Protease nexin 1;Protease nexin I;Serine protease-inhibitor 4;Serpin E2	Pi7;Pn1;Serpine2;Spi4	44.207	0.0015643	#DIV/0!	0.3308	952260	5697800	NaN	0	0		0	#VALUE!	0	0	0.42002	524560	78305
Q9QYB1	Chloride intracellular channel protein 4	Clic4	28.729	2.211e-37	2.03119	0.16863	950150	1731600	0.45924	434360	2275700		#DIV/0!	#VALUE!	0	0	NaN	0	0
Q69ZY2;Q8C522	MKIAA0830 protein;Endonuclease domain-containing 1 protein	Endod1;mKIAA0830;Kiaa0830	64.639	1.0504e-38	0.946166	0.88066	950010	3576400	1.0283	932330	2017300		#DIV/0!	#VALUE!	0	0	#VALUE!	0	0
Q9Z1N5;Q8VDW0	56 kDa U2AF65-associated protein;DEAD box protein UAP56;HLA-B-associated transcript 1 protein;Spliceosome RNA helicase Bat1;ATP-dependent RNA helicase DDX39;DEAD box protein 39	Bat1;Bat1a;Uap56;Ddx39	49.035	8.7833e-18	0.218444	1.9422	936040	1047800	0.97909	3978900	7563600		0.807584	1.20398	1263000	989860	1.25636	2681200	985350
P40336-2;P40336;Q8C0E2-2;Q8C0E2;Q6PE78	H<beta>58 protein;Vacuolar protein sorting-associated protein 26A;Vesicle protein sorting 26A;Vacuolar protein sorting-associated protein 26B;Vesicle protein sorting 26B;Vacuolar protein sorting 26 homolog A (Yeast), isoform CRA_e;Vps26a protein	Vps26;Vps26a;Vps26b;mCG_11324	41.547	1.1172e-06	#DIV/0!	0.75437	932790	1596400	NaN	0	0		#DIV/0!	#VALUE!	0	0	NaN	0	0
E9PWZ5;P47753;Q5RKN9	CapZ alpha-1;F-actin-capping protein subunit alpha-1;Capping protein (Actin filament) muscle Z-line, alpha 1;Putative uncharacterized protein	Cappa1;Capza1;mCG_9780	33.328	8.1823e-49	#DIV/0!	0.74099	932140	7482100	NaN	0	0		#DIV/0!	1.23933	4217400	3277500	NaN	0	0
P51660	17-beta-hydroxysteroid dehydrogenase 4;3-alpha,7-alpha,12-alpha-trihydroxy-5-beta-cholest-24-enoyl-CoA hydratase;3-hydroxyacyl-CoA dehydrogenase;D-bifunctional protein;Peroxisomal multifunctional enzyme type 2	Edh17b4;Hsd17b4	79.481	1.7545e-11	0.251482	0.73354	919850	5177000	0.83806	3396400	4692500		1.32607	0.884017	1300000	2910400	1.0797	1680700	1442500
P51863	P39;Physophilin;Vacuolar proton pump subunit d 1;V-ATPase 40 kDa accessory protein;V-ATPase AC39 subunit;V-type proton ATPase subunit d 1	Atp6d;Atp6v0d1	40.301	7.7621e-22	1.24487	0.73174	915650	4396500	0.64989	682990	2797100		#DIV/0!	#VALUE!	0	0	#VALUE!	0	0
Q9ES97;Q9ES97-2;Q9ES97-5;Q9ES97-4;Q9ES97-3	Reticulon-3	Rtn3	103.88	4.3008e-21	0.601704	0.74013	908300	2918500	0.69512	1401700	7135600		0	#VALUE!	0	0	0.933358	14701000	5150000
Q3UH59;Q5SV64;Q61879	Myosin, heavy polypeptide 10, non-muscle;Putative uncharacterized protein;Cellular myosin heavy chain, type B;Myosin heavy chain 10;Myosin heavy chain, non-muscle IIb;Myosin-10;Non-muscle myosin heavy chain B;Non-muscle myosin heavy chain IIb	Myh10;RP23-396M19.2-008;RP23-396M19.2-002	233.45	2.901e-64	4.92462	1.3416	863200	1888100	1.4414	162760	405260		0	#VALUE!	0	0	0.887311	1186400	867530
P00405	Cytochrome c oxidase polypeptide II;Cytochrome c oxidase subunit 2	COII;mt-Co2;Mtco2	25.976	1.3893e-57	0.120361	1.1231	861280	2373100	1.0822	6644600	24456000		0.962232	0.725584	9590300	4607000	1.10727	17087000	4687600
Q5SF07;Q5SF07-2;A6X8Z3	IGF-II mRNA-binding protein 2;Insulin-like growth factor 2 mRNA-binding protein 2;VICKZ family member 2;Insulin-like growth factor 2 mRNA binding protein 2	Igf2bp2;Imp2;Vickz2;RP23-50H13.1-004	65.583	1.6222e-37	0.424147	0.7329	858840	4393600	1.1226	1880200	11037000		#DIV/0!	#VALUE!	0	0	NaN	0	0
Q7TMM9	Tubulin beta-2A chain	Tubb2;Tubb2a	49.906	0	1.6495	0.44602	833690	3874700	1.3249	469310	1509400		3.11129	1.02029	3461900	1976800	5.18888	1907600	345430
Q8VDJ3	High density lipoprotein-binding protein;Vigilin	Hdlbp	141.74	3.5196e-41	0.301584	0.36695	830450	3862300	0.52311	2556900	9845900		0	#VALUE!	0	0	1.3834	1652400	687570
P68040	12-3;Guanine nucleotide-binding protein subunit beta-2-like 1;p205;Receptor for activated C kinase;Receptor of activated protein kinase C 1	Gnb2l1;Gnb2-rs1	35.076	1.9776e-14	0.694406	1.0778	821420	3320400	1.2038	1098400	1380400		19.5336	1.14925	4235200	3424000	1.34459	371710	57520
Q8CD76;D3Z5T6;Q7TNF4;E9Q7C9;E9QKS0;E9QM07;Q5UE59;O88447;Q9DBS5;Q91YS4;D3YXZ3;E9QL75;O88448	Putative uncharacterized protein;Putative uncharacterized protein Klc1;Kinesin light chain 1;Kinesin light chain-1;Kinesin light chain 4;Kinesin-like protein 8;Kinesin light chain 2;Klc2 protein;Putative uncharacterized protein Klc2	Klc1;Kns2;Klc4;Knsl8;Klc2;mCG_8395	69.494	1.282e-29	1.63485	0.51224	821140	2350800	0.47754	466390	2801800		#DIV/0!	#VALUE!	0	0	NaN	0	0
P11087;F8WGB7;P11087-2	Alpha-1 type I collagen;Collagen alpha-1(I) chain	Col1a1;Cola1	138.03	6.3869e-53	1.45225	0.26126	820530	3564200	0.612	524640	2360100		0.387288	#VALUE!	349200	0	1.96792	1545800	561760
Q920A5;Q3U5P4	Retinoid-inducible serine carboxypeptidase;Serine carboxypeptidase 1;Putative uncharacterized protein	Risc;Scpep1	50.964	2.2657e-61	0.484622	0.98048	813030	3656300	1.1737	1557800	3396000		0	#VALUE!	0	0	1.1767	1956900	968490
Q9Z1Q9	Protein G7a;Valine--tRNA ligase;Valyl-tRNA synthetase	Bat6;G7a;Vars;Vars2	140.21	1.9572e-23	0.245849	1.4072	797840	2337800	1.3087	3013400	6193300		#DIV/0!	#VALUE!	0	0	#VALUE!	0	0
P70699	Acid maltase;Lysosomal alpha-glucosidase	Gaa	106.25	3.0101e-59	0.230819	0.94145	794730	3531000	0.45786	3197100	7972900		#DIV/0!	#VALUE!	0	0	NaN	0	0
P17742;F8VPN3;E9Q1E3	Cyclophilin A;Cyclosporin A-binding protein;Peptidyl-prolyl cis-trans isomerase A;Rotamase A;SP18	Ppia	17.971	2.8094e-31	0.213691	0.86227	770830	2695700	0.56344	3349500	17857000		0.820961	1.11211	16287000	7153400	1.33785	34012000	12729000
A2AN08-5;A2AN08;A2AN08-3;F6SSP6	E3 ubiquitin-protein ligase UBR4;N-recognin-4;p600;Zinc finger UBR1-type protein 1	Kiaa0462;Ubr4;Zubr1	575.17	1.243e-05	#DIV/0!	0.9426	766320	1718800	NaN	0	0		#DIV/0!	#VALUE!	0	0	NaN	0	0
Q6PB66	130 kDa leucine-rich protein;Leucine-rich PPR motif-containing protein, mitochondrial	Lrp130;Lrpprc	156.61	8.9309e-15	0.311513	0.99084	761710	1849400	1.2954	2270500	4179500		#DIV/0!	#VALUE!	0	0	NaN	0	0
Q20BD0;Q80XR6;Q99020;Q9D6G1	Heterogeneous nuclear ribonucleoprotein A/B;Heterogeneous nuclear ribonucleoprotein A/B, isoform CRA_a;S1 protein C2;Hnrpab protein;CArG-binding factor-A;Heterogeneous nuclear ribonucleoprotein A/B, isoform CRA_b;Putative uncharacterized protein	Hnrnpab;Hnrpab;mCG_6983;RP23-79E13.1-003;RP23-79E13.1-002;Cbf-a;Cgbfa	36.21	2.3872e-38	0.0714985	0.55486	756220	4555700	0.81327	9821100	16214000		0.0758633	1.75303	345570	356150	1.37325	7809400	1933100
Q7TQI3;D3YWF6	Deubiquitinating enzyme OTUB1;OTU domain-containing ubiquitin aldehyde-binding protein 1;Otubain-1;Ubiquitin thioesterase OTUB1;Ubiquitin-specific-processing protease OTUB1;Putative uncharacterized protein Otub1	Otub1	31.27	3.9842e-10	1.38851	0.75127	755090	6998500	0.6303	504960	3062100		#DIV/0!	1.45603	2626300	1001800	NaN	0	0
P60335	Alpha-CP1;Heterogeneous nuclear ribonucleoprotein E1;Poly(rC)-binding protein 1	Pcbp1	37.497	5.2855e-35	0.511377	0.59245	751020	5066400	0.55628	1363700	9658300		0.58408	1.39094	6015900	2447700	1.18669	17658000	5205000
Q9ERK4;E9Q1T9;F6ZEW4	Chromosome segregation 1-like protein;Exportin-2;Importin-alpha re-exporter	Cse1l;Xpo2	110.45	7.035e-11	0.00882104	2.299	747220	1466000	1.0172	78657000	261390000		0.824118	1.0079	142360000	93267000	0.798021	296150000	105560000
Q921F2;Q6VYI4;Q6VYI5;Q8BLD4;Q8R0B4;E9Q830;F8WIJ9	TAR DNA-binding protein 43;TAR DNA binding protein;TARDBP S9;TARDBP S8;MCG16669, isoform CRA_f;Putative uncharacterized protein;TARDBP S7;TDP-43 variant 5;MCG16669, isoform CRA_a;TARDBP S6	Tardbp;Tdp43;RP23-331P21.5-007;TARDBP;RP23-331P21.5-003;mCG_16669;RP23-331P21.5-006	44.547	5.9956e-105	0.144768	0.75011	739010	2957800	0.95285	4740100	12299000		1.33165	0.861475	3783200	4963500	0.981162	4870600	2718900
O08917	Flotillin-1	Flot1	47.513	1.6709e-74	0.437679	0.93257	735830	3718000	1.1527	1561100	5079000		#DIV/0!	#VALUE!	0	0	#VALUE!	0	0
Q3TLP8;P63001;P60764;Q05144;A2AC13	Putative uncharacterized protein;RAS-related C3 botulinum substrate 1, isoform CRA_a;p21-Rac1;Ras-related C3 botulinum toxin substrate 1;p21-Rac3;Ras-related C3 botulinum toxin substrate 3;p21-Rac2;Protein EN-7;Ras-related C3 botulinum toxin substrate 2;RAS-related C3 botulinum substrate 3;RAS-related C3 botulinum substrate 3, isoform CRA_a	mCG_23557;Rac1;Rac3;Rac2;mCG_2150;RP23-84C12.18-002	23.432	6.0453e-43	0.358474	0.74319	730840	2611900	0.67283	1893100	6422200		0.336823	1.30533	1409000	2330600	0.997705	7171700	7357200
Q9Z247	63 kDa FK506-binding protein;FK506-binding protein 9;FKBP65RS;Peptidyl-prolyl cis-trans isomerase FKBP9;Rotamase	Fkbp60;Fkbp63;Fkbp9	62.995	0.00037215	0.202119	0.72259	721490	3905700	0.6926	3314600	8333900		0.798521	1.08571	856600	694790	0.65153	1839100	652810
P24638;E9Q9I3;B7ZCF5;B7ZCF4	Lysosomal acid phosphatase;Acid phosphatase 2 lysosomal	Acp2;RP23-20F9.7-004;RP23-20F9.7-005	48.508	1.0846e-19	1.22948	0.8489	712020	3565900	0.93666	537750	2976400		0	#VALUE!	0	0	1.2271	2363800	740700
Q6ZWU9;D3YYB0;E9QAB4;Q6ZWY3;D6RH49	40S ribosomal protein S27;MCG1230, isoform CRA_a;Putative uncharacterized protein Rps27l;40S ribosomal protein S27-like	Rps27;mCG_1230;Rps27l	9.461	7.9921e-13	4.51319	1.3108	705930	2996700	1.1003	145240	559160		0	#VALUE!	0	0	1.08462	3230700	1293800
P19157;F8WJD9;P46425	Glutathione S-transferase P 1;GST class-pi;GST YF-YF;GST-piB;Preadipocyte growth factor;Glutathione S-transferase P 2;GST-piA	Gstp1;Gstpib;Gstp2;Gstpia	23.609	2.1957e-88	0.446969	0.36077	701580	2310700	0.70778	1457500	12598000		1.70025	0.925497	19940000	8261400	0.75852	20106000	5482200
Q3TZZ7	Extended synaptotagmin-2	D12Ertd551e;Esyt2;Fam62b	94.138	1.8445e-28	1.38055	0.86643	701040	1223100	0.49717	471520	1064900		#DIV/0!	#VALUE!	0	0	#VALUE!	0	0
P57759	Endoplasmic reticulum resident protein 29	Erp29	28.823	9.8105e-23	0.537934	0.73306	694550	3726200	0.95839	1198900	4743500		1.1478	1.26618	540890	444520	0.75608	807900	174860
P14685;F7B7L8	26S proteasome non-ATPase regulatory subunit 3;26S proteasome regulatory subunit RPN3;26S proteasome regulatory subunit S3;Proteasome subunit p58;Transplantation antigen P91A;Tum-P91A antigen	P91a;Psmd3;Tstap91a	60.718	6.1993e-11	0.692011	0.90423	694450	4358300	0.77011	931830	2492300		0	#VALUE!	0	0	1.54883	908660	502690
Q9CX86	Putative uncharacterized protein	Hnrnpa0;Hnrpa0;Klhl3	30.53	2.5492e-21	1.0648	0.66281	691990	4796100	0.45307	603450	4515300		0	#VALUE!	0	0	0.54738	2338000	795710
Q9R1P4;E9Q3B7	Macropain subunit C2;Multicatalytic endopeptidase complex subunit C2;Proteasome component C2;Proteasome nu chain;Proteasome subunit alpha type-1	Psma1	29.546	0.0010416	1.8748	1.0409	690270	533050	0.54946	341880	866460		#DIV/0!	#VALUE!	0	0	NaN	0	0
P35486	PDHE1-A type I;Pyruvate dehydrogenase E1 component subunit alpha, somatic form, mitochondrial	Pdha1;Pdha-1	43.231	1.4044e-17	1.71685	1.1166	667100	790270	1.055	360800	997290		0.692353	0.74162	320160	541440	1.04381	792780	309440
Q3TLH4-2;Q3TLH4;Q3TLH4-5;Q3TLH4-3;E9QKG5;D3Z3U3;D3Z7M2	BAT2 domain-containing protein 1;HLA-B-associated transcript 2-like 2;Protein BAT2-like 2;Putative uncharacterized protein Bat2l2	Bat2d;Bat2d1;Bat2l2;Kiaa1096	309.07	0.032641	7.12543	0.05442	666710	6030400	NaN	86883	0		#DIV/0!	21.0739	11337000	205060	NaN	0	0
P17879;Q61696	Heat shock 70 kDa protein 1;Heat shock 70 kDa protein 1B;Heat shock 70 kDa protein 1A;Heat shock 70 kDa protein 3;Hsp68	Hcp70.1;Hsp70-1;Hsp70a1;Hspa1;Hspa1b;Hsp70-3;Hsp70A1;Hspa1a	70.175	5.4502e-37	#DIV/0!	0.13411	654000	4855000	NaN	0	0		#DIV/0!	#VALUE!	0	0	NaN	0	0
P17751	Triosephosphate isomerase;Triose-phosphate isomerase	Tpi;Tpi1	32.191	1.8256e-39	0.129289	1.045	648300	2843500	1.0749	4656100	14244000		0	#VALUE!	0	0	1.49997	9058000	2160200
Q91W90;E9PXX7	Endoplasmic reticulum resident protein 46;Plasma cell-specific thioredoxin-related protein;Thioredoxin domain-containing protein 5;Thioredoxin-like protein p46	Tlp46;Txndc5	46.415	7.2952e-13	0.147357	0.65716	643190	2945200	0.89508	4053000	17962000		#DIV/0!	#VALUE!	0	0	NaN	0	0
Q64338;Q64338-1;Q64338-2;E9Q7V6;Q9D5W0;Q8CDV2	Calcium/calmodulin-dependent 3,5-cyclic nucleotide phosphodiesterase 1C;Putative uncharacterized protein	Pde1c	80.289	3.0141e-14	1.03123	0.6549	636090	3097500	0.45267	572760	1116900		#DIV/0!	#VALUE!	0	0	NaN	0	0
Q9CQN1;F6YP65	Heat shock protein 75 kDa, mitochondrial;TNFR-associated protein 1;Tumor necrosis factor type 1 receptor-associated protein	Hsp75;Trap1	80.208	1.4917e-96	#DIV/0!	0.99949	621400	1712400	NaN	0	0		#DIV/0!	#VALUE!	0	0	#VALUE!	0	0
P12787	Cytochrome c oxidase polypeptide Va;Cytochrome c oxidase subunit 5A, mitochondrial	Cox5a	16.101	4.199e-25	1.3313	1.2069	620060	2142300	1.0182	432480	820600		0	#VALUE!	0	0	1.999	1832700	892230
P62242;Q5SZV3;D3YW44	40S ribosomal protein S8;Ribosomal protein S8;Putative uncharacterized protein Gm5121	Rps8;mCG_7626;OTTMUSG00000000623;RP23-169M24.1-001;Gm5121	24.205	3.6088e-56	0.462763	0.86154	619770	3333300	0.76049	1243600	3588800		0.566794	1.20142	1535900	1036300	1.13132	4645700	2005100
P58389	Phosphotyrosyl phosphatase activator;PP2A, subunit B, PR53 isoform;Serine/threonine-protein phosphatase 2A activator;Serine/threonine-protein phosphatase 2A regulatory subunit 4;Serine/threonine-protein phosphatase 2A regulatory subunit B	Ppp2r4;Ptpa	36.71	1.3362e-20	1.27309	0.85447	618160	1854500	0.87267	450870	2459000		#DIV/0!	#VALUE!	0	0	NaN	0	0
Q922I7;Q8BGJ5;E9Q4L8;P17225;Q8CB58;E9QMW9;Q8C2R5	MCG13402, isoform CRA_c;Polypyrimidine tract binding protein 1;Putative uncharacterized protein;MCG13402, isoform CRA_a;Heterogeneous nuclear ribonucleoprotein I;Polypyrimidine tract-binding protein 1;MCG13402, isoform CRA_d	mCG_13402;Ptbp1;Ptb	59.321	3.0958e-28	0.175999	0.87996	611950	1861800	0.74869	3228600	16156000		0.065679	0.858738	313710	408880	0.77411	8188700	2612500
Q922F4	Tubulin beta-6 chain	Tubb6	50.09	0	0.199243	0.65718	601920	2562600	2.0719	2805200	1332600		0	#VALUE!	0	0	1.6457	5881000	3325700
P47738	AHD-M1;Aldehyde dehydrogenase, mitochondrial;ALDH class 2;ALDH-E2;ALDHI	Ahd1;Ahd-1;Aldh2	56.537	4.1093e-18	0.548219	0.85291	596480	2281200	0.93345	1010300	4532900		#DIV/0!	#VALUE!	0	0	NaN	0	0
P26883;F6X9I3;Q3UKJ3	12 kDa FK506-binding protein;FK506-binding protein 1A;Immunophilin FKBP12;Peptidyl-prolyl cis-trans isomerase FKBP1A;Rotamase;Putative uncharacterized protein	Fkbp1;Fkbp1a	11.922	1.0257e-77	8.24314	0.74283	593230	3207400	0.41498	66825	660480		0	#VALUE!	0	0	0.63537	1889900	1994000
Q64433	10 kDa chaperonin;10 kDa heat shock protein, mitochondrial;Chaperonin 10	Hspe1	10.963	5.7903e-29	1.78547	0.22338	591910	2694900	1.0252	307830	1136600		0.147561	1.48772	276840	165770	1.29328	3216400	755440
P59999	Actin-related protein 2/3 complex subunit 4;Arp2/3 complex 20 kDa subunit	Arc20;Arpc4	19.667	1.2525e-23	0.351392	0.72793	589250	574430	0.70237	1557100	5631800		0.118591	1.32221	171080	178310	0.87658	2473200	1780200
P32020;P32020-2	Non-specific lipid-transfer protein;Propanoyl-CoA C-acyltransferase;SCP-chi;SCPX;Sterol carrier protein 2;Sterol carrier protein X	Scp2;Scp-2	59.125	1.7934e-33	0.663317	0.94997	584790	1420400	0.85417	818630	1743800		#DIV/0!	#VALUE!	0	0	#VALUE!	0	0
P24452;Q99LB4	Actin regulatory protein CAP-G;Actin-capping protein GCAP39;Macrophage-capping protein;Myc basic motif homolog 1;Capping protein (Actin filament), gelsolin-like;Capping protein (Actin filament), gelsolin-like, isoform CRA_a;Putative uncharacterized protein	Capg;Mbh1;mCG_129296	39.24	3.9776e-18	2.58665	1.4257	582790	753310	0.74457	209210	1173200		3.83468	0.987947	17114000	8121700	0.76412	7651300	2071500
Q99PL5;A2AVJ7	Ribosome receptor protein;Ribosome-binding protein 1;Ribosome binding protein 1	Rrbp1;RP23-77A2.2-002	172.88	6.4111e-39	0.341423	0.80397	578600	1804300	0.67762	1573600	6271700		#DIV/0!	#VALUE!	0	0	NaN	0	0
Q8BU30	Isoleucine--tRNA ligase;Isoleucyl-tRNA synthetase, cytoplasmic	Iars	144.27	1.1635e-06	#DIV/0!	1.3201	577820	1409700	NaN	0	0		#DIV/0!	#VALUE!	0	0	#VALUE!	0	0
Q3TEA8;Q3TEA8-2;Q3TEA8-3;A2AM65;A2AM63;A2AM62	Heterochromatin protein 1-binding protein 3;Heterochromatin protein 1, binding protein 3	Hp1bp3;RP23-25C1.1-008;RP23-25C1.1-004;RP23-25C1.1-007	60.866	3.7599e-07	0.396026	0.64779	576410	2472900	0.71992	1351500	5020400		#DIV/0!	#VALUE!	0	0	NaN	0	0
D3YW41;P47964;Q6ZWZ4;D3Z3R1;D3YX71	MCG129641;Putative uncharacterized protein Gm10168;60S ribosomal protein L36;Putative uncharacterized protein Gm5745;Putative uncharacterized protein Gm8973	Gm10168;mCG_129641;Rpl36;mCG_20352;Gm5745;Gm8973	12.256	0.00013284	1.42765	1.7525	572730	395960	0.94188	372510	223040		0	#VALUE!	0	0	1.0817	1429700	1894300
P61804	Defender against cell death 1;Dolichyl-diphosphooligosaccharide--protein glycosyltransferase subunit DAD1	Dad1	12.497	1.1491e-15	1.95442	0.95211	571240	1538100	1.0859	271400	358900		0	#VALUE!	0	0	1.04787	900450	584480
Q8VHM5;A2AW41	Heterogeneous nuclear ribonucleoprotein R	Hnrnpr;Hnrpr;RP24-315O23.1-001;RP24-315O23.1-006	70.887	3.9092e-16	0.359142	1.0215	569990	1165400	0.85388	1473700	5459400		#DIV/0!	#VALUE!	0	0	NaN	0	0
P62835;Q99JI6	Ras-related protein Krev-1;Ras-related protein Rap-1A;GTP-binding protein smg p21B;Ras-related protein Rap-1b	Krev-1;Rap1a;Rap1b	20.987	4.7881e-09	0.961513	0.76595	569800	2179600	0.82243	550270	2965800		1.29378	1.40408	7307200	3432200	1.17827	9682900	4649300
E9Q174;E9PVU0;E9Q3L1;E9Q175;Q64331;E9QQ82	Myosin-VI;Unconventional myosin-6	Myo6;Sv	148.14	4.877e-12	#DIV/0!	0.28889	561510	3438600	NaN	0	42299		#DIV/0!	#VALUE!	0	0	NaN	0	0
Q9D771;E9PZI2	Transmembrane protein 206	Tmem206	40.178	2.4876e-20	1.24973	0.32838	533910	4800600	0.31322	396700	6152100		#DIV/0!	#VALUE!	0	0	NaN	0	0
P49945;P29391;Q9CPX4	Ferritin L subunit 2;Ferritin light chain 2;Ferritin subunit LG;Ferritin L subunit 1;Ferritin light chain 1;Ferritin	Ftl2;Ftl-2;Ftl;Ftl1;Ftl-1;mCG_17237	20.842	9.6617e-69	0.0795454	0.97788	532720	1759400	1.3191	6218600	16312000		0	#VALUE!	0	0	0.97448	7412600	2415300
P62889;F7CZ57	60S ribosomal protein L30	Rpl30	12.784	5.0729e-42	0.518169	1.0958	525420	2192600	1.0244	941550	1520900		0.556803	0.909504	5189000	2233300	0.86076	15977000	8399700
P08553;D3YZ35	160 kDa neurofilament protein;Neurofilament 3;Neurofilament medium polypeptide;Neurofilament triplet M protein;Putative uncharacterized protein Nefm	Nef3;Nefm;Nfm	95.915	0	0.647445	0.96674	518140	3084700	0.51152	743110	3689700		23.8686	3.68256	6823500	2521000	1.29091	490110	361330
Q99KK7	Dipeptidyl aminopeptidase III;Dipeptidyl arylamidase III;Dipeptidyl peptidase 3;Dipeptidyl peptidase III	Dpp3	82.897	4.5259e-181	#DIV/0!	0.15087	502890	3354100	NaN	0	0		0.480748	0.938527	374160	553080	0.3786	1334300	238740
E9Q1T1;E9Q1V9;Q6PHZ2-5;Q6PHZ2;Q6PHZ2-4;E9Q1W0;E9PXV3;Q6PHZ2-2;Q8CCM0;Q5SVJ0;Q5SVI1;Q68EG2;P28652;Q5SVI2;Q923T9;Q5SVI0;Q5SVI3;Q923T9-2;Q5SVJ1;E9Q2E8;Q923T9-3;F8WIS9;Q80TN1;E9QM47;Q5SVI9;P11798;Q3TY93	Calcium/calmodulin-dependent protein kinase type II subunit delta;Putative uncharacterized protein;Calcium/calmodulin-dependent protein kinase II, beta;Calcium/calmodulin-dependent protein kinase II, beta, isoform CRA_b;Camk2b protein;Calcium/calmodulin-dependent protein kinase type II subunit beta;Calcium/calmodulin-dependent protein kinase type II subunit gamma;MKIAA0968 protein;Calcium/calmodu…	Camk2d;Kiaa4163;Camk2b;mCG_122182;RP23-340E18.5-009;RP23-340E18.5-002;RP23-340E18.5-010;Camk2g;RP23-340E18.5-011;RP23-340E18.5-004;RP23-340E18.5-008;Camk2a;mKIAA0968;RP23-340E18.5-001	60.004	1.0944e-31	#DIV/0!	0.88724	497130	1440700	NaN	0	0		#DIV/0!	#VALUE!	0	0	#VALUE!	0	0
A2AH85;O08810	Elongation factor Tu GTP binding domain containing 2;116 kDa U5 small nuclear ribonucleoprotein component;Elongation factor Tu GTP-binding domain-containing protein 2;U5 snRNP-specific protein, 116 kDa	Eftud2;mCG_49887;RP23-463E7.2-002;Snrp116	109.49	1.2588e-10	0.353563	1.0135	495300	885000	0.79223	1300800	4778300		#DIV/0!	#VALUE!	0	0	NaN	0	0
Q99JY9	Actin-like protein 3;Actin-related protein 3	Actr3;Arp3	47.357	2.5714e-45	1.03232	0.65775	488190	2811200	0.28172	439120	2205000		#DIV/0!	#VALUE!	0	0	NaN	0	0
Q8BW94;Q8BW94-2;Q8BW94-3;E9Q0C8	Axonemal beta dynein heavy chain 3;Ciliary dynein heavy chain 3;Dynein heavy chain 3, axonemal	Dnah3;Dnahc3	467.77	0.083222	1.59838	1.0793	479380	680130	0.69717	278490	824060		#DIV/0!	#VALUE!	0	0	NaN	0	0
E9Q912;E9Q6Q4			66.076	1.466e-15	1.48905	0.45477	473130	3050700	0.62067	295040	1713800		#DIV/0!	#VALUE!	0	0	NaN	0	0
P10639	ATL-derived factor;Thioredoxin	Txn;Txn1	11.675	1.1486e-11	2.19841	0.96192	472730	2594200	0.78651	199670	897070		0	#VALUE!	0	0	1.5244	1018100	1040700
P60867	40S ribosomal protein S20	Rps20	13.373	9.2948e-19	0.759555	0.8917	469930	2173400	0.83453	574490	1745600		0.424471	1.30497	2165700	1287600	1.30346	8747100	1924400
F8WIY0;O88844;D3YVY3	Cytosolic NADP-isocitrate dehydrogenase;IDP;Isocitrate dehydrogenase [NADP] cytoplasmic;NADP(+)-specific ICDH;Oxalosuccinate decarboxylase;Putative uncharacterized protein Idh1	Idh1	47.474	9.3238e-74	0.185611	0.99831	460530	2486500	0.59986	2303900	11729000		#DIV/0!	#VALUE!	0	0	NaN	0	0
Q6WVG3	BTB/POZ domain-containing protein KCTD12;Pfetin;Predominantly fetal expressed T1 domain	Kctd12;Pfet1	35.892	1.4132e-78	1.27341	0.57311	451020	1989300	0.5436	328880	1447000		0.136763	1.96765	983600	380130	0.60717	12330000	4862700
Q8K1M6;Q8K1M6-2;E9PUD2;Q8K1M6-3;Q8K1M6-4	Dynamin family member proline-rich carboxyl-terminal domain less;Dynamin-1-like protein;Dynamin-related protein 1	Dnm1l;Drp1	82.657	1.2173e-13	#DIV/0!	0.8233	440350	1201400	NaN	0	0		#DIV/0!	#VALUE!	0	0	#VALUE!	0	0
P62830;A2A6F8	60S ribosomal protein L23;Ribosomal protein L23	Rpl23;RP23-386E10.5-004	14.865	2.5392e-30	1.97519	1.2991	437280	1411900	0.67287	205570	990130		0	#VALUE!	0	0	1.02293	5813200	3230000
D3YX79;Q9Z2U1	Putative uncharacterized protein Gm8394;Macropain zeta chain;Multicatalytic endopeptidase complex zeta chain;Proteasome subunit alpha type-5;Proteasome zeta chain	Gm8394;Psma5	26.402	2.7257e-11	0.35155	0.93369	427400	2026300	0.88562	1128900	5772100		0.405447	1.74593	244630	405960	1.0305	1034400	1038700
Q9WVJ2;E9Q5I9;E9Q0U1	26S proteasome non-ATPase regulatory subunit 13;26S proteasome regulatory subunit p40.5;26S proteasome regulatory subunit RPN9;26S proteasome regulatory subunit S11	Psmd13	42.809	7.6915e-12	#DIV/0!	0.76551	424960	2486900	NaN	0	0		0	#VALUE!	0	0	1.3399	851080	594120
Q9DCL9;D6RCU8;D3Z6P1	AIR carboxylase;Multifunctional protein ADE2;Phosphoribosylaminoimidazole carboxylase;Phosphoribosylaminoimidazole-succinocarboxamide synthase;SAICAR synthetase;Putative uncharacterized protein Paics	Paics	47.006	8.8161e-06	#DIV/0!	1.0841	423640	431340	NaN	0	0		#DIV/0!	0.628812	242590	61193	NaN	0	0
P29416;E9PW67	Beta-hexosaminidase subunit alpha;Beta-N-acetylhexosaminidase subunit alpha;N-acetyl-beta-glucosaminidase subunit alpha	Hexa	60.612	1.1237e-18	0.169449	0.40666	414900	2317100	0.98574	2273600	10537000		0.369637	0.848896	299370	182910	0.8993	1388500	727280
Q922Q1;F6UB20;E0CZH6;F7DFG6	MOSC domain-containing protein 2, mitochondrial	Mg87;Mosc2	38.194	0.048983	#DIV/0!	0.4954	412340	1349500	NaN	0	0		#DIV/0!	#VALUE!	0	0	NaN	0	0
O54984	Arsenical pump-driving ATPase;Arsenite-stimulated ATPase;ATPase Asna1	Arsa;Asna1	38.822	9.4375e-06	#DIV/0!	0.50743	404620	2043400	NaN	0	0		#DIV/0!	#VALUE!	0	0	#VALUE!	0	0
D3YY61;P19253;E9Q5A0;Q3TDS9	MCG18643;Putative uncharacterized protein Gm5520;60S ribosomal protein L13a;Transplantation antigen P198;Tum-P198 antigen;Putative uncharacterized protein	Gm5520;mCG_18643;P198;Rpl13a;Tstap198-7	23.352	6.3008e-07	0.123748	1.2956	400380	338260	1.7091	3004300	1737300		0	#VALUE!	0	0	1.0272	2196100	611510
Q8BL97;F8WH59;Q8BL97-2;Q8BL97-4;Q8BL97-3	Splicing factor, arginine/serine-rich 7	Sfrs7	30.817	3.2495e-14	0.281396	1.1037	397840	1683100	1.1357	1312800	5338700		0	#VALUE!	0	0	1.37868	1687100	605350
P62301;Q921R2	40S ribosomal protein S13;Rps13 protein	Rps13	17.222	4.6738e-17	0.49636	1.0154	388890	1848600	0.88101	727510	3377700		0	#VALUE!	0	0	1.06164	22356000	8197000
P43274	H1 VAR.2;H1e;Histone H1.4	H1f4;Hist1h1e	21.977	1.0666e-131	0.23929	0.87934	370420	1402200	0.62692	1437400	4947100		0	#VALUE!	0	0	0.88246	1571600	473430
A6X919;A6X919-2	Dpy-19-like protein 1;Protein dpy-19 homolog 1	Dpy19l1	84.186	2.4605e-18	0.13242	0.59229	365290	1261300	0.86192	2561500	5725200		#DIV/0!	#VALUE!	0	0	NaN	0	0
P61255;B1ARA3;B1ARA5;D3Z3Q9	60S ribosomal protein L26;Silica-induced gene 20 protein;Ribosomal protein L26;MCG50296;Putative uncharacterized protein Gm4805	Rpl26;RP23-396M19.1-003;RP23-396M19.1-002;Gm4805;mCG_50296	17.258	4.1712e-07	0.920059	9.0387	363780	221120	0.88516	367140	889610		0	#VALUE!	0	0	0.933184	5426000	1853600
E9PW46;Q8C8R3-2;Q8C8R3;Q8C8R3-4;F7CK09;E9Q2E1;Q8C8R3-5;F6S5N7;F7AM67;F6Z2A0	Ankyrin-2;Brain ankyrin	Ank2	429.87	2.0032e-65	39.5932	0.33427	354590	1247000	0.85627	8316	65533		#DIV/0!	#VALUE!	0	0	#VALUE!	0	0
E9Q0V5;Q505N6;Q9WUT3;P18653;E9PWV3;P18654;B1AXN9;E9QAP2;A3KGL5;A3KGL6;B1AXP0;Q3V226	Ribosomal protein S6 kinase polypeptide 1;Rps6ka1 protein;90 kDa ribosomal protein S6 kinase 2;MAP kinase-activated protein kinase 1c;pp90RSK3;Protein-tyrosine kinase Mpk-9;Ribosomal protein S6 kinase alpha-2;Ribosomal S6 kinase 3;90 kDa ribosomal protein S6 kinase 1;MAP kinase-activated protein kinase 1a;Ribosomal protein S6 kinase alpha-1;Ribosomal S6 kinase 1;90 kDa ribosomal protein S6 kinase…	RP23-256C7.2-001;Rps6ka1;Mapkapk1c;Rps6ka2;Rsk3;Mapkapk1a;Rsk1;Mapkapk1b;Rps6ka3;Rps6ka-rs1;Rsk2;RP23-52L10.1-002;RP23-256C7.2-004;RP23-256C7.2-003;RP23-52L10.1-004;D17Wsu134e	83.442	4.4678e-05	#DIV/0!	0.62694	351940	3357400	NaN	0	0		#DIV/0!	#VALUE!	0	0	NaN	0	0
Q9CQ62	2,4-dienoyl-CoA reductase [NADPH];2,4-dienoyl-CoA reductase, mitochondrial	Decr1	36.213	8.968e-05	2.22866	0.71278	350060	1123600	0.55296	145850	971890		#DIV/0!	0.528346	1062000	15275000	#VALUE!	0	0
Q8R464	Cell adhesion molecule 4;Immunoglobulin superfamily member 4C;Nectin-like protein 4;TSLC1-like protein 2	Cadm4;Igsf4c;Necl4;Tsll2	42.723	5.6136e-122	#DIV/0!	0.21096	340140	1354100	NaN	0	0		1.43591	3.08766	13256000	17052000	0.762369	15827000	18911000
Q9DC69	Complex I-39kD;NADH dehydrogenase [ubiquinone] 1 alpha subcomplex subunit 9, mitochondrial;NADH-ubiquinone oxidoreductase 39 kDa subunit	Ndufa9	42.525	5.2082e-05	1.86	1.3759	335360	450300	0.86044	167420	918590		#DIV/0!	#VALUE!	0	0	#VALUE!	0	0
Q99KI3	Transmembrane protein 111	Tmem111	29.98	3.0115e-30	1.10268	1.9439	331460	359440	0.47688	279120	858100		#DIV/0!	#VALUE!	0	0	NaN	0	0
Q9JHR7;F6RPJ9	Insulin protease;Insulin-degrading enzyme;Insulysin	Ide	117.77	0.00040757	1.82905	0.74323	329150	1375400	0.82601	167100	590660		#DIV/0!	#VALUE!	0	0	NaN	0	0
Q922B9;A2AQD5;A2AQD6;Q922B9-3;Q922B9-2	Ki-ras-induced actin-interacting protein;Sperm-specific antigen 2 homolog;Sperm specific antigen 2	Kiaa1927;Krap;Ssfa2;RP23-20E18.1-004;RP23-20E18.1-003	136.95	0.0048527	#DIV/0!	1.1729	320890	959690	NaN	0	0		#DIV/0!	#VALUE!	0	0	NaN	0	0
Q60597-3;Q60597;Q60597-4;Q60597-2;E9Q1C6	2-oxoglutarate dehydrogenase complex component E1;2-oxoglutarate dehydrogenase, mitochondrial;Alpha-ketoglutarate dehydrogenase	Kiaa4192;Ogdh	118.18	1.7227e-19	0.212935	1.0822	319440	1032700	1.0039	1393000	5106100		#DIV/0!	#VALUE!	0	0	NaN	0	0
A2ARP8;Q9QYR6-2;Q9QYR6	Microtubule-associated protein 1 A;MAP1 light chain LC2;Microtubule-associated protein 1A	Mtap1a;RP23-433P19.1-001;Map1a;Mtap1	325.88	5.7832e-07	0.221432	0.88933	313300	1316200	1.071	1313800	1961900		0	#VALUE!	0	0	0.44415	571340	183850
E9QNJ0;Q8BP67;E9Q132	60S ribosomal protein L24	Rpl24	18.195	2.1916e-27	0.177828	1.072	312660	638810	1.0469	1632600	3334000		0.233402	0.977517	1473600	745190	1.0262	10824000	9327900
Q9DB05	Alpha-soluble NSF attachment protein;N-ethylmaleimide-sensitive factor attachment protein alpha	Napa;Snapa	33.189	1.1798e-31	3.07483	0.91029	311100	645560	0.38648	93948	309330		#DIV/0!	#VALUE!	0	0	#VALUE!	0	0
E9Q6R7			392.7	1.6944e-21	43.4102	0.51136	311080	1656000	0.42094	6654.1	222200		#DIV/0!	#VALUE!	0	0	NaN	0	0
Q9WUM4	Coronin-1C;Coronin-3	Coro1c	53.12	9.2374e-06	0.49931	0.44891	306730	1543600	0.92828	570420	1769900		0	#VALUE!	0	0	0.6615	787870	183200
P62334	26S protease regulatory subunit 10B;26S proteasome AAA-ATPase subunit RPT4;Proteasome 26S subunit ATPase 6;Proteasome subunit p42	Psmc6;Sug2	44.172	9.9164e-16	0.374399	0.79307	302960	1648100	0.81168	751380	4187400		4.20625	1.46903	1141700	928560	0.81372	465340	325530
Q61990;Q61990-3;Q61990-2;P57722;P57722-2;F7A4C5;E9Q7D8	Alpha-CP2;CTBP;Poly(rC)-binding protein 2;Putative heterogeneous nuclear ribonucleoprotein X;Alpha-CP3;Poly(rC)-binding protein 3	Cbp;Hnrnpx;Hnrpx;Pcbp2;Pcbp3	38.221	2.7901e-17	0.163977	0.40718	298390	3061800	0.57078	1689700	4610800		5.08138	1.20269	1243400	532790	1.1668	419510	206920
P63323;Q6ZWZ6;D3Z1P4;D3Z6B6	40S ribosomal protein S12;Putative uncharacterized protein Gm10063;MCG4283;Putative uncharacterized protein Gm5462	Rps12;mCG_132913;mCG_6749;Gm10063;Gm5462;mCG_4283	14.525	0.00030706	5.32655	0.96183	294580	791550	0.87834	51353	40526		#DIV/0!	#VALUE!	0	0	NaN	0	0
E9PX78;Q8JZQ9	eIF3 p116;eIF-3-eta;Eukaryotic translation initiation factor 3 subunit 9;Eukaryotic translation initiation factor 3 subunit B	Eif3b;Eif3s9	108.83	8.2481e-12	0.470781	1.0872	294310	1203300	0.84471	580490	1807100		1.97591	0.971062	376130	452500	1.2005	326350	172350
Q6ZWX6	Eukaryotic translation initiation factor 2 subunit 1;Eukaryotic translation initiation factor 2 subunit alpha	Eif2a;Eif2s1	36.108	8.4026e-35	1.43283	1.0793	291470	828800	0.79199	188890	869180		12.2364	0.81248	3649700	238800	0.62959	511350	359740
Q9WTS6;Q9WTS6-2;F7ASN8;F6RJC1	Protein Odd Oz/ten-m homolog 3;Tenascin-M3;Teneurin-3	Kiaa1455;Odz3;Tnm3	303.06	0.00031464	3.63203	0.40152	286320	1224900	0.85394	73200	207730		#DIV/0!	#VALUE!	0	0	NaN	0	0
D3YWP3;D3Z1D6;P62751;F8WH61;D3Z5J8;D3Z5J9;D3YU45	MCG1034428;Putative uncharacterized protein Gm3174;Putative uncharacterized protein Gm10335;60S ribosomal protein L23a;Putative uncharacterized protein Gm8112;Putative uncharacterized protein Gm8137;Putative uncharacterized protein Gm3940	Gm3174;mCG_1034428;Gm10335;Rpl23a;Gm8112;Gm8137;Gm3940	17.698	1.2928e-19	0.427835	0.82458	282460	1727600	0.90273	613040	2507400		0.0359887	1.08378	329700	177370	0.85871	15706000	4091700
A2AS98;P28660;E9QQ62;P28660-2	NCK-associated protein 1;Brain protein H19;Membrane-associated protein HEM-2;MH19;Nck-associated protein 1;p125Nap1	Nckap1;RP23-33L19.3-002;Hem2;Kiaa0587;Nap1	129.51	9.6744e-05	1.5746	0.96093	282360	699320	0.65612	166510	872690		#DIV/0!	#VALUE!	0	0	NaN	0	0
Q3U505;Q9DBG6;A2ACG7	Putative uncharacterized protein;Dolichyl-diphosphooligosaccharide--protein glycosyltransferase 63 kDa subunit;Dolichyl-diphosphooligosaccharide--protein glycosyltransferase subunit 2;Ribophorin II;Ribophorin-2	Rpn2;RP23-163J20.6-002	72.093	1.529e-51	0.202333	0.98789	281920	910300	1.405	1293800	3837500		0.45936	1.1658	1210800	644420	1.18079	4518900	1394800
Q62159	Rho-related GTP-binding protein RhoC;Silica-induced gene 61 protein	Arhc;Rhoc	22.006	5.1207e-249	0.302065	0.60076	278930	591890	0.32863	857440	4618000		10.274	2.03982	23542000	7548800	1.4968	3928400	1468500
Q64012;A2AU62;Q64012-2;Q3U3F6;A2AU61;A2AU60	hnRNP associated with lethal yellow protein;Maternally-expressed hnRNP C-related protein;RNA-binding protein Raly;HnRNP-associated with lethal yellow;HnRNP-associated with lethal yellow, isoform CRA_f;Putative uncharacterized protein	Merc;Raly;C130057N11Rik;RP23-480H10.2-004;mCG_3684;RP23-480H10.2-001;RP23-480H10.2-006;RP23-480H10.2-007	33.188	1.2933e-19	0.953553	0.37428	278870	1332500	0.27927	271560	3677900		1.93904	2.03009	4493800	1590200	0.47105	3973200	900290
F8WH44;E9QN88;Q9WV92-8;Q9WV92;Q9WV92-2;Q9WV92-3;Q9WV92-7;E9PV52;Q9WV92-5;Q9WV92-4;Q9WV92-6	4.1B;Band 4.1-like protein 3;Differentially expressed in adenocarcinoma of the lung protein 1	Dal1;Epb4.1l3;Epb41l3;Kiaa0987	120.61	1.2272e-09	0.37069	15.245	276050	26149	0.67336	691490	2520000		#DIV/0!	0.922509	972610	524170	#VALUE!	0	0
F8VQC7;Q61595;E9QQ64;Q61595-11;E9QQ65;Q61595-7;E9QJY4;E9QMA4;E9QQ66;Q61595-10;Q61595-15;Q61595-5;Q61595-13;Q61595-8;Q61595-9;Q61595-4;Q61595-6;Q61595-14;Q61595-3;Q61595-16;Q61595-12;Q61595-2	Kinectin	Ktn1	152.54	1.8331e-71	#DIV/0!	0.45245	272700	1731800	NaN	0	0		#DIV/0!	#VALUE!	0	0	#VALUE!	0	0
P46638;P62492;F8WGS1;E9Q3P9	Ras-related protein Rab-11B;Ras-related protein Rab-11A	Rab11b;Rab11;Rab11a	24.489	2.6152e-28	0.179615	0.5185	271640	1344900	0.42713	1404300	6598100		0.572755	1.45026	8114900	5422300	1.35919	24290000	11628000
F5H8M6;P62270;D3YWV7;F6YVP7	40S ribosomal protein S18;Ke-3;Putative uncharacterized protein Gm5321	Rps18;Gm5321	17.671	2.3334e-34	0.209815	1.0137	271150	286530	1.1705	1200000	2484400		0	#VALUE!	0	0	1.06898	14581000	11238000
P84089	Enhancer of rudimentary homolog	Erh	12.259	2.5435e-20	0.509944	0.99914	269180	1300700	0.85315	490150	2686200		0	#VALUE!	0	0	0.23571	4489000	1309500
P62743;Q7TT10	Adapter-related protein complex 2 sigma subunit;Adaptor protein complex AP-2 subunit sigma;AP-2 complex subunit sigma;Clathrin assembly protein 2 small chain;Clathrin coat assembly protein AP17;Clathrin coat-associated protein AP17;Plasma membrane adaptor AP-2 17 kDa protein;Sigma2-adaptin;Sigma-adaptin 3b;Adaptor-related protein complex 2, sigma 1 subunit	Ap17;Ap2s1;Claps2	17.018	0.00028876	2.94045	0.9438	269140	1293300	1.0757	84991	342510		0	#VALUE!	0	0	0.955566	3056000	876150
Q62425	Complex I-MLRQ;NADH dehydrogenase [ubiquinone] 1 alpha subcomplex subunit 4;NADH-ubiquinone oxidoreductase MLRQ subunit	Ndufa4	9.3267	6.0984e-11	1.84617	0.15291	266520	1807300	0.61159	134050	780100		0	#VALUE!	0	0	0.82879	5552300	1412000
Q9CQI6	Coactosin-like protein	Clp;Cotl1	15.944	2.4457e-08	0.25364	1.0915	263310	974040	0.94464	963960	3061300		0.254876	1.32223	1449300	969260	1.00033	9748600	5246900
P62774	Granule cell differentiation protein;Myotrophin;Protein V-1	Gcdp;Mtpn	12.861	1.3833e-39	4.32459	0.67507	262370	1524300	0.56493	56335	413690		0	#VALUE!	0	0	0.81604	1400800	513270
Q9D8L3;Q62186	Putative uncharacterized protein;Signal sequence receptor, delta;Signal sequence receptor, delta, isoform CRA_c;Signal sequence receptor subunit delta;Translocon-associated protein subunit delta	mCG_8079;Ssr4	19.007	2.5098e-32	0.521617	1.0219	258270	396860	0.96921	459760	1497000		0	#VALUE!	0	0	1.00401	2764900	1384600
Q9EPU0;Q9EPU0-2	ATP-dependent helicase RENT1;Nonsense mRNA reducing factor 1;Regulator of nonsense transcripts 1;Up-frameshift suppressor 1 homolog	Rent1;Upf1	123.97	7.6005e-10	0.544529	0.96251	247260	709340	0.40787	421640	3495800		#DIV/0!	#VALUE!	0	0	NaN	0	0
Q6P4T2	Activating signal cointegrator 1 complex subunit 3-like 1;Small nuclear ribonucleoprotein 200 (U5)	Ascc3l1;RP23-206D14.2-001;Snrnp200	244.54	6.4938e-24	0.838672	0.60657	241660	691200	0.68485	267560	1250200		#DIV/0!	#VALUE!	0	0	NaN	0	0
P62900;D3YVU2	60S ribosomal protein L31;MCG49033;Putative uncharacterized protein Gm16382	Rpl31;Gm16382;mCG_49033	14.463	1.7873e-10	0.261673	1.0896	238650	1006400	1.1455	846860	924210		0	#VALUE!	0	0	1.40343	5891700	2886000
P50518	Vacuolar proton pump subunit E 1;V-ATPase 31 kDa subunit;V-type proton ATPase subunit E 1	Atp6e;Atp6e2;Atp6v1e1	26.157	5.546e-29	8.34199	0.20804	236490	1378600	0.26793	26324	507240		#DIV/0!	#VALUE!	0	0	#VALUE!	0	0
Q8BFY9;Q8BFY9-2;Q99LG2;E9PV58	Importin beta-2;Karyopherin beta-2;Transportin-1;Karyopherin beta-2b;Transportin-2	Kpnb2;Tnpo1;Tnpo2	102.36	3.1771e-12	2.03303	0.64695	229060	806960	0.62586	104620	401250		0	#VALUE!	0	0	1.2855	1171400	840280
P14211	Calregulin;Calreticulin;CRP55;Endoplasmic reticulum resident protein 60;HACBP	Calr	47.994	1.485e-101	0.0254598	0.049984	227890	7046700	0.1162	8311500	50330000		0.393377	1.80665	2143100	1044900	1.64276	9340000	17482000
P01942;Q91VB8;F7CAE1	Alpha-globin;Hemoglobin alpha chain;Hemoglobin subunit alpha;Alpha globin 1;Alpha globin 2;Hemoglobin alpha, adult chain 1;Hemoglobin alpha, adult chain 2;Putative uncharacterized protein	Hba;Hba-a1;haemaglobin alpha 1;haemaglobin alpha 2;Hba-a2;RP23-375M9.2-001;RP23-375M9.3-001	15.085	2.2142e-07	#DIV/0!	0.39516	225500	996890	NaN	0	0		37.3297	3.98899	14536000	2641500	NaN	667580	0
Q9CQA3	Iron-sulfur subunit of complex II;Succinate dehydrogenase [ubiquinone] iron-sulfur subunit, mitochondrial	Sdhb	31.814	2.7639e-12	0.128789	1.0654	225370	870100	1.1977	1624900	2498500		#DIV/0!	#VALUE!	0	0	NaN	0	0
Q9Z1P6	Complex I-B14.5a;NADH dehydrogenase [ubiquinone] 1 alpha subcomplex subunit 7;NADH-ubiquinone oxidoreductase subunit B14.5a	Ndufa7	12.575	7.4512e-05	#DIV/0!	0.70486	224340	520710	NaN	0	0		0	#VALUE!	0	0	0.14215	229240	51999
Q9CQM5	14 kDa thioredoxin-related protein;Protein 42-9-9;Thioredoxin domain-containing protein 17;Thioredoxin-like protein 5	Txndc17;Txnl5	14.015	0.04136	3.42001	0.94545	224020	1299200	0.88939	60823	282630		0.304757	1.4556	460530	1064500	0.86862	2590700	1001200
P08207	Calpactin I light chain;Calpactin-1 light chain;Cellular ligand of annexin II;p10 protein;p11;Protein S100-A10;S100 calcium-binding protein A10	Cal1l;S100a10	11.186	7.45e-05	0.205542	0.70931	222640	1603100	1.121	1005800	199940		#DIV/0!	#VALUE!	0	0	NaN	0	0
P02663			24.348	1.048e-07	0.309889	0.35009	220710	5189800	0.14667	661340	7117200		#DIV/0!	#VALUE!	0	0	NaN	0	0
P70333	Heterogeneous nuclear ribonucleoprotein H;Heterogeneous nuclear ribonucleoprotein H2	Hnrnph2;Hnrph2	49.279	2.0504e-105	0.884955	0.85163	219200	708780	0.49146	230000	1619200		#DIV/0!	#VALUE!	0	0	NaN	0	0
Q9ET30;Q3UH23;Q8C6F5	Transmembrane 9 superfamily member 3;Putative uncharacterized protein	Smbp;Tm9sf3	67.544	1.3942e-06	0.187015	0.80683	218140	557900	1.0631	1083100	3037200		#DIV/0!	#VALUE!	0	0	#VALUE!	0	0
Q99LD8	DDAHII;Dimethylargininase-2;N(G),N(G)-dimethylarginine dimethylaminohydrolase 2	Ddah2	29.645	4.4521e-59	0.294914	1.112	216260	769030	1.0881	680910	2532900		3.058	1.13797	3041400	1696000	0.965717	1705100	549940
E9PZZ3;Q7M739	Nuclear pore complex-associated intranuclear coiled-coil protein TPR;Translocated promoter region;Translocated promoter region, isoform CRA_b	mCG_8530;Tpr	274.12	7.3278e-10	3.88344	2.1476	214540	146160	0.34276	51298	367760		0	#VALUE!	0	0	0.92658	335050	143110
Q9EPC1;Q3UF75	Actopaxin;Alpha-parvin;Putative uncharacterized protein	Actp;MNCb-0301;Parva	42.329	6.2129e-68	0.292322	0.85092	211060	1003400	0.44741	670430	3151900		1.39796	1.19742	2387800	1236300	1.0654	2928300	799160
P61021	Ras-related protein Rab-5B	Rab5b	23.707	3.3954e-69	0.770744	0.27982	209910	1427100	0.58013	252890	1693300		#DIV/0!	#VALUE!	0	0	NaN	0	0
P61358;A2A4Q0	60S ribosomal protein L27	Rpl27;RP23-328K2.2-004	15.798	3.0165e-08	0.154137	0.89447	205520	1055400	0.73333	1238100	5703700		0.0206143	1.54691	302180	131980	1.10022	25131000	6971100
P62320	Small nuclear ribonucleoprotein Sm D3;snRNP core protein D3	Snrpd3	13.916	6.5393e-09	0.297002	1.0738	204300	1014900	1.0336	638730	2072100		0.181087	1.19286	703980	621960	0.62454	6664800	1381100
O88456;D3YW48	Calcium-activated neutral proteinase small subunit;Calcium-dependent protease small subunit;Calcium-dependent protease small subunit 1;Calpain regulatory subunit;Calpain small subunit 1;Putative uncharacterized protein Capns1	Capn4;Capns1	28.463	4.6334e-08	0.477688	0.67323	199850	1223200	0.57644	388480	2150100		0	#VALUE!	0	0	0.75427	827380	1014800
Q920E5	Cholesterol-regulated 39 kDa protein;Dimethylallyltranstransferase;Farnesyl diphosphate synthase;Farnesyl pyrophosphate synthase;Geranyltranstransferase	Fdps	40.581	0.0013421	2.55269	0.36391	196810	713400	1.0533	71591	78787		#DIV/0!	#VALUE!	0	0	NaN	0	0
Q3UMB9	WASH complex subunit 7	Kiaa1033	136.37	1.9058e-06	0.327321	0.48709	196620	1004700	0.75824	557780	887990		#DIV/0!	#VALUE!	0	0	NaN	0	0
A8DUK4;P02088;E9Q223	Beta-globin;Beta-1-globin;Hemoglobin beta-1 chain;Hemoglobin beta-major chain;Hemoglobin subunit beta-1	Hbb-b1;Hbbt1;Hbbt2	15.748	5.1814e-114	#DIV/0!	0.26264	194210	4003800	NaN	0	107220		102.816	28.9679	31208000	1119500	NaN	520380	0
P0C0S6;Q3THW5;Q5NC91;Q8R029	Histone H2A.Z;H2A.F/Z;Histone H2A.V;Histone H2A	H2afz;H2az;H2afv;H2av;RP23-74L9.1-002;mCG_121516	13.553	3.1279e-20	0.0391816	0.86465	188790	970590	1.0611	4474100	14266000		0	#VALUE!	0	0	1.0664	9127300	2587900
O88545;D3Z0F5;F6QK86	COP9 signalosome complex subunit 6;JAB1-containing signalosome subunit 6;Putative uncharacterized protein Cops6	Cops6;Csn6	35.88	2.2098e-37	0.423442	0.59342	185710	1813300	0.84085	407240	597280		#DIV/0!	#VALUE!	0	0	NaN	0	0
Q9D880	Mitochondrial import inner membrane translocase subunit TIM50	Tim50;Timm50	39.776	1.026e-27	2.63275	0.88488	184650	686420	0.93196	65125	363530		#DIV/0!	1.26231	431380	531880	#VALUE!	0	0
Q9EPL8	Importin-7;Ran-binding protein 7	Ipo7;Ranbp7	119.49	1.2014e-06	#DIV/0!	0.68665	179310	619890	NaN	0	179660		#DIV/0!	#VALUE!	0	0	NaN	0	0
D4AFX7	Receptor mediated endocytosis-8	RME-8	255.06	0.0045434	3.43436	1.1468	161710	476630	3.1539	43722	29642		#DIV/0!	#VALUE!	0	0	NaN	0	0
P62855	40S ribosomal protein S26	Rps26	13.015	0.00012028	0.0696037	0.97506	159760	829440	0.83817	2131300	908310		0	#VALUE!	0	0	1.0946	4986900	1350900
E9PW66;P28656;Q8BSH9;E9Q6R0;B7ZNL2;Q78ZA7	Brain protein DN38;NAP-1-related protein;Nucleosome assembly protein 1-like 1;Nucleosome assembly protein 1-like 1, isoform CRA_b;Putative uncharacterized protein;Nap1l4 protein;Nucleosome assembly protein 1-like 4, isoform CRA_b;Nucleosome assembly protein 1-like 4	Nap1l1;Nrp;mCG_21331;mCG_129001;Nap1l4	48.542	9.6663e-10	0.242034	0.30943	152080	792830	0.55196	583450	3791400		#DIV/0!	1.08951	1401800	811970	#VALUE!	0	0
P60202;P60202-2;F8WGE4	Lipophilin;Myelin proteolipid protein	Plp;Plp1	30.077	1.5647e-12	0.486831	0.37438	150780	804210	0.42524	287590	1139500		#DIV/0!	9.77995	136670	6688.7	NaN	0	0
Q3U741;Q501J6;Q501J6-2	DEAD (Asp-Glu-Ala-Asp) box polypeptide 17, isoform CRA_a;Putative uncharacterized protein;DEAD box protein 17;Probable ATP-dependent RNA helicase DDX17	Ddx17;mCG_13126	72.584	1.4384e-29	1.5507	0.88086	148250	310600	0.45765	88772	511890		#DIV/0!	#VALUE!	0	0	NaN	0	0
Q5EBP8;P49312;P49312-2	Heterogeneous nuclear ribonucleoprotein A1;Putative uncharacterized protein;HDP-1;Helix-destabilizing protein;hnRNP core protein A1;Single-strand-binding protein;Topoisomerase-inhibitor suppressed	Hnrnpa1;Hnrpa1;Fli-2;Tis	38.833	4.8941e-36	0.0245552	0.1261	145360	1281100	1.0348	5496800	13408000		0	#VALUE!	0	0	2.00715	4172400	1977000
P02668			18.974	2.0975e-47	#DIV/0!	0.065763	144430	3823000	NaN	0	89102		#DIV/0!	#VALUE!	0	0	NaN	0	0
P62192	26S protease regulatory subunit 4;26S proteasome AAA-ATPase subunit RPT2;Proteasome 26S subunit ATPase 1	Psmc1	49.184	6.5259e-05	0.992999	0.47096	144230	1546700	0.68428	134870	414320		0	#VALUE!	0	0	1.1119	1679600	478740
Q78T54;Q78T54-2;F2Z447	Vacuolar ATPase assembly integral membrane protein VMA21	Vma21	11.365	0.0023802	1.96031	0.83089	138410	280270	0.75882	65562	86698		#DIV/0!	#VALUE!	0	0	NaN	0	0
Q3UIU2;A2AP32	Complex I-B17;NADH dehydrogenase [ubiquinone] 1 beta subcomplex subunit 6;NADH-ubiquinone oxidoreductase B17 subunit;NADH dehydrogenase (Ubiquinone) 1 beta subcomplex, 6	Gm137;Ndufb6;RP23-9F23.5-002	15.515	0.00019385	10.7235	0.32378	136250	352610	0.19953	11798	52975		#DIV/0!	#VALUE!	0	0	NaN	0	0
Q3TXS7	26S proteasome non-ATPase regulatory subunit 1;26S proteasome regulatory subunit RPN2;26S proteasome regulatory subunit S1	Psmd1	105.73	3.1189e-15	0.0897239	0.9893	134650	323800	1.1545	1393500	2792900		#DIV/0!	#VALUE!	0	0	NaN	0	0
Q9Z2U0;Q9CWH6	Proteasome subunit alpha type-7;Proteasome subunit RC6-1;Proteasome subunit alpha type-7-like	Psma7;Psma7l;Psma8	27.855	4.6752e-20	0.106782	0.55233	134570	900260	1.0729	1170200	2736900		0.696281	1.01534	512340	1308700	1.2058	1261500	3319000
P63168;Q9D0M5;Q80ZS7	8 kDa dynein light chain;Dynein light chain 1, cytoplasmic;Dynein light chain LC8-type 1;Protein inhibitor of neuronal nitric oxide synthase;8 kDa dynein light chain b;Dynein light chain 2, cytoplasmic;Dynein light chain LC8-type 2;cDNA sequence BC048507;MCG49550;Putative uncharacterized protein	Dlc1;Dncl1;Dnclc1;Dynll1;Dlc2;Dynll2;BC048507;mCG_49550	10.366	3.5315e-12	2.07639	0.69944	131020	890580	0.54812	58592	391580		0	#VALUE!	0	0	1.137	335330	410680
Q91X91	Nicotinate-nucleotide pyrophosphorylase [carboxylating];Quinolinate phosphoribosyltransferase [decarboxylating]	Qprt	31.53	1.1182e-09	0.329018	0.97603	130770	624000	0.96035	369060	1528900		#DIV/0!	1.21134	1237000	620270	NaN	0	0
Q8R010;Q8R3V2	Aminoacyl tRNA synthase complex-interacting multifunctional protein 2;Multisynthase complex auxiliary component p38;Protein JTV-1;JTV1 gene	Aimp2;Jtv1	35.377	9.7668e-06	1.54653	0.73669	126350	690650	0.80424	75862	126380		#DIV/0!	#VALUE!	0	0	NaN	0	0
P60766;Q3UL78	Cell division control protein 42 homolog;G25K GTP-binding protein;Putative uncharacterized protein	Cdc42	21.258	5.8639e-12	0.783056	0.73595	124050	303320	0.82347	147100	539170		0	#VALUE!	0	0	0.978761	1905500	1812300
D3YX41;D3Z6N6;P62754	Putative uncharacterized protein Gm16409;MCG22088;Putative uncharacterized protein ENSMUSP00000073830;40S ribosomal protein S6;Phosphoprotein NP33	Gm16409;mCG_22088;Rps6	28.744	4.9376e-06	0.21918	0.75996	121690	388880	0.82822	515540	2215600		#DIV/0!	1.43957	651190	370750	#VALUE!	0	0
D3Z722;D3Z5R8;F6Q5Z8;F8VQH5;Q9CZX8;D3YUG3;D3YUT3	Putative uncharacterized protein Rps19;40S ribosomal protein S19	Rps19	23.104	7.7537e-15	0.11015	1.1337	121650	409030	1.0379	1025500	2881400		0.0398337	0.949848	417900	291520	1.09259	17986000	7909000
P62821;D3YX72;D3Z5G6	Ras-related protein Rab-1A;YPT1-related protein;Putative uncharacterized protein Rab1	Rab1;Rab1A	22.677	5.1526e-98	0.105553	0.54151	121620	329090	0.63473	1069900	6007400		0.749103	2.13352	4157500	1143200	0.974944	9514900	15653000
E9Q8Z8;E9Q8Z6;E9Q8Z5;P30999;P30999-3;E9Q904;P30999-2;E9Q901;E9Q903;D3Z2H2;E9Q8Z9;E9Q8Z4;E9Q905;E9Q907;E9Q906;D3Z7H6;E9Q986;D3Z2H7	Cadherin-associated Src substrate;Catenin delta-1;p120 catenin;p120(cas);Putative uncharacterized protein Ctnnd1	Catns;Ctnnd1;Kiaa0384	108.17	4.2429e-05	0.319999	0.11149	119590	1200000	0.35489	347020	1330800		0	#VALUE!	0	0	1.6722	770210	373950
P80313	CCT-eta;T-complex protein 1 subunit eta	Cct7;Ccth	59.652	3.7896e-05	#DIV/0!	1.3113	119390	265090	NaN	0	0		0.326831	0.711491	450840	977860	0.779727	2364900	2456900
P39876	Metalloproteinase inhibitor 3;Tissue inhibitor of metalloproteinases 3	Sun;Timp3;Timp-3	24.182	5.4226e-06	0.651376	0.34694	117500	982460	0.48404	167500	771880		#DIV/0!	#VALUE!	0	0	NaN	0	0
P26231	102 kDa cadherin-associated protein;Alpha E-catenin;CAP102;Catenin alpha-1	Catna1;Ctnna1	100.11	0.00012864	0.229479	0.57168	114720	808760	1.2268	464200	709470		#DIV/0!	2.14413	354580	82397	NaN	0	0
O70475;D3Z3F7	UDP-glucose 6-dehydrogenase;Putative uncharacterized protein Ugdh	Ugdh	54.831	5.9653e-44	0.0245663	0.6837	106950	470030	0.68794	4042500	5130400		0.274325	1.41038	1536800	1357600	0.91615	9604300	2724800
P84104;P84104-2	Pre-mRNA-splicing factor SRP20;Protein X16;Splicing factor, arginine/serine-rich 3	Sfrs3;Srp20;X16	19.329	2.2636e-09	0.0585879	0.49229	106070	525640	0.81426	1681100	2811700		0.405631	1.14453	635110	253940	2.21307	2684300	253850
Q99JI4	26S proteasome non-ATPase regulatory subunit 6;26S proteasome regulatory subunit RPN7;26S proteasome regulatory subunit S10;p42A	Psmd6	45.536	1.4194e-55	0.0793027	0.74237	103100	836030	0.87424	1207200	4124700		#DIV/0!	#VALUE!	0	0	#VALUE!	0	0
Q61699;E9Q0U7;Q61699-2;D3Z3I9	42 degrees C-HSP;Heat shock 110 kDa protein;Heat shock protein 105 kDa;Heat shock-related 100 kDa protein E7I;Putative uncharacterized protein Hsph1	Hsp105;Hsp110;Hsph1;Kiaa0201	96.406	1.8989e-18	#DIV/0!	0.32061	102880	642620	NaN	0	0		#DIV/0!	#VALUE!	0	0	NaN	0	0
F6UF97;P57716	Nicastrin	Ncstn	79.757	1.291e-07	0.0472175	0.69772	100160	838940	0.6261	1969700	3791400		#DIV/0!	#VALUE!	0	0	NaN	0	0
E9Q8W8;Q8R081	Heterogeneous nuclear ribonucleoprotein L	Hnrnpl;Hnrpl	64.062	5.0075e-39	0.0146087	1.0217	99481	277220	0.80113	6323200	20344000		0	#VALUE!	0	0	0.91585	1639200	525690
Q3THE2;Q6ZWQ9;Q9CQ19;D3YV37	Myosin regulatory light chain 12B;Myosin regulatory light chain 20 kDa;Myosin regulatory light chain 2-B, smooth muscle isoform;Myosin regulatory light chain MRLC2;MCG5400;Putative uncharacterized protein;Myosin regulatory light chain 2, smooth muscle isoform;Myosin regulatory light chain 9;Myosin regulatory light polypeptide 9;Putative uncharacterized protein 2900073G15Rik	Mrlc2;Myl12b;Mylc2b;2900073G15Rik;mCG_5400;Myl9;Myrl2	19.779	4.2133e-294	0.157621	0.59388	99199	273590	0.74753	584390	3325000		0.171915	1.0241	2173800	1081100	1.0677	21678000	7933500
Q8BMF4	Dihydrolipoamide acetyltransferase component of pyruvate dehydrogenase complex;Dihydrolipoyllysine-residue acetyltransferase component of pyruvate dehydrogenase complex, mitochondrial;Pyruvate dehydrogenase complex component E2	Dlat	67.941	5.7469e-08	0.013631	1.1282	95241	399430	1.1458	6487900	5087500		#DIV/0!	#VALUE!	0	0	NaN	0	0
Q9D3P8	Transmembrane protein C9orf46 homolog		17.261	1.1129e-06	0.180226	1.1883	93902	285320	1.0863	483800	500610		0.0926826	1.32464	361620	182730	0.900901	6689100	2496700
Q9R118	Serine protease HTRA1	Htra1	51.213	5.0454e-06	1.61319	1.6531	88747	28018	0.022688	51083	1369200		#DIV/0!	13.2001	3576700	192410	NaN	0	0
E9PYL1;A2A8L1;E9QAS5;E9PYU4;Q6PDQ2;E9QAS4;F6SLC9;F6WR45	Chromodomain helicase DNA binding protein 5;Chromodomain-helicase-DNA-binding protein 4	Chd5;RP23-421E12.10-001;Chd4	222.68	0.0016444	#DIV/0!	0.64977	88117	574970	NaN	0	0		0	#VALUE!	0	0	NaN	288870	0
Q91WS0	CDGSH iron sulfur domain-containing protein 1;MitoNEET	Cisd1;D10Ertd214e;Zcd1	12.097	5.2144e-12	0.458014	0.91776	84371	632680	0.92468	171050	409940		#DIV/0!	#VALUE!	0	0	#VALUE!	0	0
P10630-2;P10630;Q8BTU6;E9Q561	ATP-dependent RNA helicase eIF4A-2;Eukaryotic initiation factor 4A-II;Putative uncharacterized protein	Ddx2b;Eif4a2	46.489	1.0646e-94	0.370956	0.64391	80227	632610	0.34111	200820	3343900		#DIV/0!	1.82349	769280	273260	NaN	0	0
Q6ZWQ0;E9QP46	Nesprin-2;Nuclear envelope spectrin repeat protein 2;Nucleus and actin connecting element protein;Synaptic nuclear envelope protein 2	Syne2	782.72	0.00047432	1.56733	0.089826	79646	846420	1.3497	47186	109440		#DIV/0!	#VALUE!	0	0	NaN	0	0
Q8C2E7;Q8C2E7-2	WASH complex subunit strumpellin	Kiaa0196	134.11	4.8322e-05	0.298495	0.64102	76032	282510	0.64418	236520	920380		#DIV/0!	#VALUE!	0	0	NaN	0	0
P09528	Ferritin heavy chain	Fth;Fth1	21.066	5.277e-16	0.0242945	1.5607	74993	249010	1.3178	2866300	7208500		0.195623	1.46428	886020	434920	1.2048	7764900	2257500
Q64511	DNA topoisomerase 2-beta;DNA topoisomerase II, beta isozyme	Top2b	181.91	2.9073e-62	0.0424307	0.56526	74561	517120	0.86475	1631700	6310200		0	#VALUE!	0	0	1.0562	624430	164590
Q58A65;E9Q460;Q58A65-2;Q58A65-5;F8WH31;Q58A65-4;E9PUD1;E9QJU2;Q58A65-3;Q58A65-6;F6SH61	C-Jun-amino-terminal kinase-interacting protein 4;JNK/SAPK-associated protein 2;JNK-associated leucine-zipper protein;Mitogen-activated protein kinase 8-interacting protein 4;Sperm-associated antigen 9	Jip4;Jsap2;Kiaa0516;Mapk8ip4;Spag9	146.22	8.3635e-08	0.540798	1.5719	74152	97473	0.88704	127320	340500		#DIV/0!	#VALUE!	0	0	NaN	0	0
Q91V41;A2AL34;Q50HX3	Ras-related protein Rab-14;RAB14, member RAS oncogene family;RAB14 protein variant	Rab14;RP23-186B18.6-002;rab14	23.897	1.038e-113	0.0878358	0.75688	73839	138240	0.55945	780590	3085900		0.140502	1.22935	536920	558850	1.11106	6551500	2936700
Q0KL02-4;Q0KL02;Q0KL02-3;Q0KL02-2;E9QL39	Triple functional domain protein	Trio	347.94	0.00010909	#DIV/0!	0.64482	67444	666070	NaN	0	0		#DIV/0!	#VALUE!	0	0	NaN	0	0
D3YTS1;D3Z569;Q9R0P6;D3YWT0	Putative uncharacterized protein Sec11a;Sec11-like 1 (S. cerevisiae), isoform CRA_d;Sec11-like 1 (S. cerevisiae), isoform CRA_e;Endopeptidase SP18;Microsomal signal peptidase 18 kDa subunit;SEC11 homolog A;SEC11-like protein 1;Sid 2895;Signal peptidase complex catalytic subunit SEC11A;SPC18	mCG_15305;Sec11a;Sec11l1;Sid2895;Spc18	27.931	0.00014059	0.156289	0.78729	66553	87274	1.0325	395410	961350		0	#VALUE!	0	0	0.82695	938840	521440
Q6GQT9	Nodal modulator 1	Nomo1	133.42	2.0341e-05	0.108682	0.86796	59709	352890	1.0426	510140	2471100		0	#VALUE!	0	0	1.3205	358520	244520
P84096	Rho-related GTP-binding protein RhoG;Sid 10750	Arhg;Rhog;Sid10750	21.308	1.0046e-12	6.07623	0.34889	58234	403540	0.72393	8899.2	118870		#DIV/0!	#VALUE!	0	0	NaN	0	0
Q9EQH2	Adipocyte-derived leucine aminopeptidase;Aminopeptidase PILS;ARTS-1;Endoplasmic reticulum aminopeptidase 1;Puromycin-insensitive leucyl-specific aminopeptidase;VEGF-induced aminopeptidase	Appils;Arts1;Erap1	106.6	2.0639e-07	0.124472	0.54131	58184	178110	0.99434	434050	1881700		#DIV/0!	#VALUE!	0	0	NaN	0	0
P43406;A2AKI5	Integrin alpha-V;Integrin alpha-V heavy chain;Integrin alpha-V light chain;Vitronectin receptor subunit alpha;Integrin alpha V	Itgav;RP23-111F12.3-005	115.36	2.2434e-21	0.0160216	0.45718	58159	387830	0.6137	3370700	4769700		#DIV/0!	#VALUE!	0	0	NaN	0	0
Q3TYK4;E9Q276;Q9DBC7	Putative uncharacterized protein;cAMP-dependent protein kinase type I-alpha regulatory subunit	Prkar1a	57.28	7.352e-08	#DIV/0!	0.13944	56909	1603700	NaN	0	770240		#DIV/0!	4.90485	1160600	127020	NaN	0	0
P62717	60S ribosomal protein L18a	Rpl18a	20.732	5.5122e-09	0.0855561	1.8529	56634	146950	1.155	614660	1907700		0	#VALUE!	0	0	1.05553	850810	224170
Q9QUI0	Transforming protein RhoA	Arha;Arha2;Rhoa	21.782	1.9123e-234	0.625889	0.91685	56518	249530	0.61085	83849	221100		0	#VALUE!	0	0	0.581463	945970	2989100
Q80U83	MKIAA0079 protein;SEC24 related gene family, member C (S. cerevisiae), isoform CRA_b	mCG_121333;mKIAA0079;Sec24c	112.44	0.0002493	0.236912	0.54281	55863	184590	0.56875	218950	815700		#DIV/0!	#VALUE!	0	0	NaN	0	0
F6XLC7;Q99K48;Q99K48-2	Non-POU domain-containing octamer-binding protein	Nono	60.349	2.4787e-10	0.0253261	1.111	49048	158940	0.70713	1798300	6281300		0	#VALUE!	0	0	0.51636	2052400	1107400
Q9CZI5;P62267;D3YXF9	Putative uncharacterized protein;40S ribosomal protein S23;Putative uncharacterized protein Gm8618	Rps23;Gm8618	16.017	7.045e-21	0.062599	1.1055	48231	44712	1.2135	715430	2336600		0	#VALUE!	0	0	0.49141	1127200	351230
D3YXG3;P62852	Putative uncharacterized protein Gm4963;40S ribosomal protein S25	Gm4963;Rps25	13.708	6.2745e-07	0.10771	0.81954	47923	237390	0.98298	413140	1774200		0.0284666	0.976372	206940	171020	1.10963	12463000	3701900
E9Q972;P61750;E9Q798	ADP-ribosylation factor 4	Arf4	20.453	3.9613e-24	0.265895	0.65714	47337	217160	0.72312	165310	1113200		0	#VALUE!	0	0	0.87991	16314000	4355900
P56395;E0CY88	Cytochrome b5	Cyb5;Cyb5a	15.241	3.6554e-05	#DIV/0!	0.77811	43431	378040	NaN	0	0		0	#VALUE!	0	0	0.874738	2542100	2171700
Q9D1D4	21 kDa transmembrane-trafficking protein;Transmembrane emp24 domain-containing protein 10;Transmembrane protein Tmp21	Tmed10;Tmp21	24.911	2.5095e-36	0.00726706	0.66504	42972	222640	0.98062	5490800	17885000		0.0391588	1.34317	383090	437530	0.94402	16772000	6905300
Q9D3D9	ATP synthase subunit delta, mitochondrial;F-ATPase delta subunit	Atp5d	17.6	4.2746e-08	0.269327	1.1134	37135	147720	0.99189	128030	482410		0	#VALUE!	0	0	1.81196	2095000	650080
Q9CU62	Chromosome segregation protein SmcB;Sb1.8;Structural maintenance of chromosomes protein 1A	Sb1.8;Smc1;Smc1a;Smc1l1;Smcb	143.23	0.0089156	0.0217955	0.96303	33812	127190	0.8665	1440500	653400		#DIV/0!	#VALUE!	0	0	NaN	0	0
E9Q2T1;P62317;D3Z5N9	Small nuclear ribonucleoprotein Sm D2;snRNP core protein D2;MCG49198;Putative uncharacterized protein Gm5449	Snrpd2;Gm5449;mCG_49198	13.516	2.4444e-18	0.159491	1.0996	32688	72111	0.92105	190310	270800		0	#VALUE!	0	0	0.86484	1433700	441030
B1AQZ0;B1AQY9;B7ZC46;Q8CHH9-2;Q8CHH9;F7C5C1	Septin 8;Septin-8	RP23-188H3.2-004;Sept8;RP23-188H3.2-003;RP23-188H3.2-007;Kiaa0202	55.874	1.7271e-05	0.046821	0.2372	30366	194380	0.22859	602220	3076200		#DIV/0!	#VALUE!	0	0	NaN	0	0
D3Z3K1;E9PYL9;Q9CXW4;E9PZB3;D3YW69;A2BH06	MCG11809;Putative uncharacterized protein Gm5093;60S ribosomal protein L11;Putative uncharacterized protein Gm7589;Ribosomal protein L11	Gm5093;mCG_11809;Rpl11;Gm7589;RP23-49E16.1-002	20.279	7.8597e-42	0.0117994	0.75756	29515	142970	0.98171	2322700	9010100		0.452857	0.922935	5650400	4360800	1.09731	21391000	7199300
Q61937;Q5SQB0	Nucleolar phosphoprotein B23;Nucleolar protein NO38;Nucleophosmin;Numatrin;Nucleophosmin 1	Npm1;RP23-323L8.2-006	32.56	5.7377e-25	0.0185417	1.0101	27041	70817	0.7184	1354200	7728200		#DIV/0!	#VALUE!	0	0	NaN	0	0
Q9EST5-2;Q9EST5;E9QKP8	Acidic leucine-rich nuclear phosphoprotein 32 family member B;Proliferation-related acidic leucine-rich protein PAL31	Anp32b;Pal31	37.447	2.9428e-37	0.00846076	0.44165	26065	65417	0.7425	2860600	10464000		0.965781	0.85317	1043800	873980	0.9944	1852900	518600
D3Z1P6;P62264	Putative uncharacterized protein Gm5805;40S ribosomal protein S14	Gm5805;Rps14	16.32	4.2957e-07	0.0791135	1.5812	25325	47963	0.69003	297240	971120		0	#VALUE!	0	0	1.1994	6167100	2114100
P11983;P11983-2	CCT-alpha;Tailless complex polypeptide 1A;Tailless complex polypeptide 1B;T-complex protein 1 subunit alpha	Cct1;Ccta;Tcp1	60.448	7.2196e-08	1.30663	1.4969	25198	88589	1.2184	17907	136580		0.984779	0.904241	1794700	9334300	1.68674	3124400	1045300
Q9R0P5	Actin-depolymerizing factor;Destrin;Sid 23	Dsn;Dstn;Sid23	18.521	4.7192e-26	0.013567	0.61581	22004	192300	0.2154	1506000	5459500		0.076723	2.68449	359770	92053	0.885191	8039200	11164000
Q99PV0;B7ZC27;E9Q3K7	Pre-mRNA-processing-splicing factor 8;Splicing factor Prp8;Pre-mRNA processing factor 8	Prp8;Prpf8;RP23-384C18.4-004	273.61	1.2573e-10	0.10446	0.24819	21739	367020	0.63345	193240	1103600		#DIV/0!	#VALUE!	0	0	NaN	0	0
Q9JM76;D3Z2F8;D3Z2F7	Actin-related protein 2/3 complex subunit 3;Arp2/3 complex 21 kDa subunit;Putative uncharacterized protein Arpc3	Arpc3	20.524	1.1363e-23	0.0472434	1.2263	21087	40008	0.6473	414460	2846400		0.068062	1.25767	277190	305340	0.91025	6982100	1814700
Q8VDP4	Protein KIAA1967 homolog		103	6.1981e-13	0.0101078	0.12851	20283	85941	0.62971	1863300	9634900		#DIV/0!	#VALUE!	0	0	NaN	0	0
Q8VDM4;Q80V77	26S proteasome non-ATPase regulatory subunit 2;26S proteasome regulatory subunit RPN1;26S proteasome regulatory subunit S2;26S proteasome subunit p97;Psmd2 protein	Psmd2	100.2	2.0059e-11	0.0150484	0.035593	19193	622080	0.55402	1184300	3892400		#DIV/0!	#VALUE!	0	0	#VALUE!	0	0
Q9QZD8	Mitochondrial dicarboxylate carrier;Solute carrier family 25 member 10	Dic;Slc25a10	31.715	1.7736e-28	0.0262193	1.8128	18844	26192	0.97848	667360	3044500		#DIV/0!	#VALUE!	0	0	NaN	0	0
O55126;Q7TMG8	Glioblastoma-amplified sequence;Protein NipSnap homolog 2;Glioblastoma amplified sequence	Gbas;Nipsnap2	32.932	2.6186e-08	0.0265907	1.3273	18641	24460	1.0338	650950	1729000		#DIV/0!	#VALUE!	0	0	#VALUE!	0	0
P14131	40S ribosomal protein S16	Rps16	16.445	4.6547e-22	0.008249	1.2201	17245	78952	0.77812	1941200	6988000		0	#VALUE!	0	0	1.33058	28198000	10043000
Q9CQI3	Glia maturation factor beta	Gmfb	16.723	8.0768e-28	0.0235756	0.012726	16002	104140	0.58814	630260	844430		#DIV/0!	#VALUE!	0	0	NaN	0	0
Q99PT1	GDI-1;Rho GDP-dissociation inhibitor 1;Rho-GDI alpha	Arhgdia;C87222;Gdi1	23.407	1.9283e-46	0.056957	0.58053	15444	93682	0.47705	251780	1799300		2.4027	1.02637	5618100	2398100	0.64667	4008700	907800
P35979;D3YX33	60S ribosomal protein L12;MCG49189;Putative uncharacterized protein Gm4957	Rpl12;Gm4957;mCG_49189	17.804	2.8278e-40	0.00343491	1.0156	13788	69774	1.2105	3727300	8935500		0.467029	1.00408	5147000	4104800	0.831601	18894000	44812000
P09671	Superoxide dismutase [Mn], mitochondrial	Sod2;Sod-2	24.603	4.5681e-17	0.00616337	1.1297	12476	41171	0.99728	1879600	6282300		0.500128	1.04798	1747000	978330	1.04721	5988600	2160000
P42125;Q8QZV3	3,2-trans-enoyl-CoA isomerase, mitochondrial;Delta(3),Delta(2)-enoyl-CoA isomerase;Dodecenoyl-CoA isomerase;Dci protein;Dodecenoyl-Coenzyme A delta isomerase (3,2 trans-enoyl-Coenyme A isomerase);Putative uncharacterized protein	Dci;mCG_12836	32.078	0.0036062	0.031637	0.37263	10482	30552	0.58437	307650	958210		#DIV/0!	#VALUE!	0	0	NaN	0	0
Q99JZ4;Q9CQC9	Putative uncharacterized protein;SAR1 gene homolog A (S. cerevisiae);SAR1 gene homolog A (S. cerevisiae), isoform CRA_b;GTP-binding protein SAR1b	mCG_15771;Sar1a;Sara1;Sar1b;Sara1b;Sara2	22.399	4.0068e-11	0.00708858	0.50724	4195.4	75421	0.44224	549570	1978800		1.11564	11.7578	2171600	608330	1.51547	3337100	657760
Q91VR7	Autophagy-related protein LC3 A;Autophagy-related ubiquitin-like modifier LC3 A;MAP1 light chain 3-like protein 1;MAP1A/MAP1B light chain 3 A;Microtubule-associated protein 1 light chain 3 alpha;Microtubule-associated proteins 1A/1B light chain 3A	Map1lc3a	14.272	0.0054217	0.0288651	0.020838	4179.2	52357	0.21827	134440	226180		0	#VALUE!	0	0	12.1149	1411100	198570
P62827;Q14AA6;Q61820	GTPase Ran;GTP-binding nuclear protein Ran;Ras-like protein TC4;Ras-related nuclear protein;MCG49183;Novel Ras protein (1700009N14Rik);RIKEN cDNA 1700009N14 gene;GTP-binding nuclear protein Ran, testis-specific isoform	Ran;Rasl2-8;1700009N14Rik;mCG_49183;RP23-143B14.1;RP23-143B14.1-001;Rasl2-9	24.423	4.0338e-06	#DIV/0!	NaN	0	0	NaN	0	0		0.326841	2.05086	238000	381190	0.985513	1248400	448790
Q9D7S7;Q9D7S7-2	60S ribosomal protein L22-like 1	Rpl22l1	14.467	0.031326	#DIV/0!	NaN	0	0	NaN	0	0		0.247256	1.47247	239150	267520	0.83369	1658200	516020
Q9CQD1	Ras-related protein Rab-5A	Rab5a	23.598	5.3938e-66	0	NaN	0	0	0.41266	512610	2488100		0.187106	1.37007	250340	575090	1.32827	2293800	917950
Q9CZ44-3;Q9CZ44;A2AT02;Q9CZ44-2	NSFL1 cofactor p47;p97 cofactor p47;NSFL1 (P97) cofactor (P47)	Nsfl1c;RP23-419G21.4-003	40.953	1.8967e-12	#DIV/0!	NaN	0	0	NaN	0	0		0.249914	1.42408	259010	133680	0.71517	1776800	298680
P15497			30.276	5.3594e-06	#DIV/0!	NaN	0	0	NaN	0	0		0.165143	1.14142	311530	675820	1.6022	3234100	5117200
O70492;Q78ZM0;D3Z6Z0;D3Z789	SDP3 protein;Sorting nexin-3;Putative uncharacterized protein;Sorting nexin 3;Sorting nexin 3, isoform CRA_b;Putative uncharacterized protein Snx3	Snx3;mCG_121767	18.757	1.5817e-07	0	NaN	0	0	0.53948	254180	671650		0.103934	1.60767	321460	271870	0.87296	5302500	2411200
E9PWI2;Q99KF1;Q8BLM5	Glycoprotein 25L2;Transmembrane emp24 domain-containing protein 9;Putative uncharacterized protein;Transmembrane emp24 protein transport domain containing 9, isoform CRA_a	Gp25l2;Tmed9;mCG_3193	30.742	6.3195e-83	0	NaN	0	0	2.1127	34332000	6044300		0.109041	2.70849	445760	953220	0.997506	7008500	2343000
Q9R0Q7;E9PXA6;D3Z7C6	Cytosolic prostaglandin E2 synthase;Hsp90 co-chaperone;Progesterone receptor complex p23;Prostaglandin E synthase 3;Sid 3177;Telomerase-binding protein p23;Putative uncharacterized protein Ptges3	Ptges3;Sid3177;Tebp	18.721	8.1401e-24	0	NaN	0	0	0.70811	245980	1877400		0.367006	1.1408	493950	230570	0.88437	2307400	584880
Q6ZWN5;Q9CXW7;D3YWH9;F7CJS8	40S ribosomal protein S9;Putative uncharacterized protein;Putative uncharacterized protein Rps9	Rps9	22.591	1.3321e-10	0	NaN	0	0	0.92112	313470	1101300		0.118715	0.953107	503320	330040	1.1307	7268600	3066600
P32883-2;P32883;E9Q753;P08556;Q9D091	c-Ki-ras;c-K-ras;GTPase KRas;GTPase KRas, N-terminally processed;Ki-Ras;K-Ras 2;GTPase NRas;Transforming protein N-Ras;Neuroblastoma ras oncogene;Putative uncharacterized protein	Kras;Kras2;Nras;mCG_6411	21.482	2.0758e-05	0	NaN	0	0	0.60489	388450	804870		#DIV/0!	1.33458	508510	363390	#VALUE!	0	0
Q61739;Q61739-2;Q8CC06;F8WI09;F6VSK8	CD49 antigen-like family member F;Integrin alpha-6;Integrin alpha-6 heavy chain;Integrin alpha-6 light chain;VLA-6;Integrin alpha 6;Putative uncharacterized protein	Itga6;RP23-5K9.4-001	122.16	2.7641e-11	0	NaN	0	871640	0.67585	440390	947240		0.890046	1.66226	534680	280780	1.20077	1029900	190750
Q9Z0R9	Delta(6) fatty acid desaturase;Fatty acid desaturase 2	Fads2;Fadsd2	52.387	1.2879e-08	0	NaN	0	0	1.2383	370970	474890		0.571828	3.78716	588670	123170	0.051277	1764900	33981
P51174	Long-chain specific acyl-CoA dehydrogenase, mitochondrial	Acadl	47.907	0.0089188	0	NaN	0	0	1.6694	658950	788880		#DIV/0!	0.790014	602080	565790	NaN	0	0
D3YVN7;Q8BFR5;Q8BFR5-2	MCG1048875, isoform CRA_c;Putative uncharacterized protein 100046745;Elongation factor Tu, mitochondrial	100046745;mCG_1048875;Tufm	49.538	2.5171e-19	0	NaN	0	0	1.0612	1120800	1895100		#DIV/0!	1.89699	658280	278550	#VALUE!	0	0
P12815	ALG-257;PMP41;Probable calcium-binding protein ALG-2;Programmed cell death protein 6	Alg2;Pdcd6	21.867	1.8638e-12	0	NaN	0	0	0.63067	1271300	1846300		#DIV/0!	1.33811	662970	985320	NaN	0	0
P05201;F7ALS6	Aspartate aminotransferase, cytoplasmic;Glutamate oxaloacetate transaminase 1;Transaminase A	Got1	46.247	0.0017601	#DIV/0!	NaN	0	0	NaN	0	0		4.801	1.04948	838240	461130	0.697301	299330	202080
Q9R1P1;D3YUM8;D3YVS3	Proteasome chain 13;Proteasome component C10-II;Proteasome subunit beta type-3;Proteasome theta chain;Putative uncharacterized protein ENSMUSP00000089519;Putative uncharacterized protein ENSMUSP00000091015	Psmb3	22.965	7.8791e-28	0	NaN	0	0	1.085	1041700	2376100		0.240165	1.09358	914360	491880	0.92673	6527100	1976400
P20108	Antioxidant protein 1;Perioredoxin-3;Protein MER5;PRX III;Thioredoxin-dependent peroxide reductase, mitochondrial	Aop1;Mer5;Prdx3	28.127	1.5297e-19	0	NaN	0	0	1.1842	877810	2423600		0.41558	0.806712	954930	631300	1.01277	3939400	1407400
Q9R0P9	Neuron cytoplasmic protein 9.5;PGP 9.5;Ubiquitin carboxyl-terminal hydrolase isozyme L1;Ubiquitin thioesterase L1	Uchl1	24.838	5.1962e-40	0	NaN	0	0	0.69575	641830	3782700		0.298047	2.11011	1061400	471620	1.00565	6105300	5621300
Q3V2H3;Q3TGS7;O70493;Q6ZWQ5	Putative uncharacterized protein;Sorting nexin 12;Sorting nexin 12, isoform CRA_b;SDP8 protein;Sorting nexin-12;Sorting nexin 12, isoform CRA_c	RP23-356J7.1-003;Snx12;mCG_2194;RP23-356J7.1-001;RP23-356J7.1-002	19.807	1.4163e-05	#DIV/0!	NaN	0	0	NaN	0	0		2.09305	1.43885	1104100	1465600	0.50284	904360	274800
O09061	Macropain subunit C5;Multicatalytic endopeptidase complex subunit C5;Proteasome component C5;Proteasome gamma chain;Proteasome subunit beta type-1	Psmb1	26.372	5.7083e-26	0	NaN	0	0	0.74581	1009400	3961100		0.936304	0.998801	1210900	545270	1.0255	2217200	894980
Q9DB77	Complex III subunit 2;Core protein II;Cytochrome b-c1 complex subunit 2, mitochondrial;Ubiquinol-cytochrome-c reductase complex core protein 2	Uqcrc2	48.234	1.3564e-85	0	NaN	0	0	1.0554	1145600	4498900		0.263104	1.33994	1250000	510510	1.05254	8145100	3838000
Q9D1J3	Nuclear protein Hcc-1;SAP domain-containing ribonucleoprotein	Hcc1;Sarnp	23.532	1.3702e-05	#DIV/0!	NaN	0	67891	NaN	0	0		#DIV/0!	2.10859	1292600	809850	NaN	0	0
P26443	Glutamate dehydrogenase 1, mitochondrial	Glud;Glud1	61.336	9.3108e-37	0	NaN	0	0	0.69529	1295100	9257300		0.891902	1.00406	1394400	2222300	0.842531	2680300	904480
Q8BMD8	Calcium-binding mitochondrial carrier protein SCaMC-1;Small calcium-binding mitochondrial carrier protein 1;Solute carrier family 25 member 24	Scamc1;Slc25a24	52.901	0.0002448	0	NaN	0	0	0.7685	195750	1131200		0.630426	1.23683	1457800	630480	0.89307	3964400	875860
Q3UV17	Keratin, type II cytoskeletal 2 oral;Keratin-76;Type-II keratin Kb9	Krt76	62.844	9.7576e-17	0	NaN	0	0	0.4876	938520	1697500		0.530309	1.35323	1601100	4722700	1.27615	5176100	6175900
P53994;Q3TEG7	Ras-related protein Rab-2A;Putative uncharacterized protein	Rab2;Rab2a;Rab2b	23.547	1.204e-128	0	NaN	0	0	0.62797	2100200	6037200		0.201939	1.82886	1680500	491580	1.17036	14267000	7923700
Q8C2Q7;O35737	Heterogeneous nuclear ribonucleoprotein H1;Putative uncharacterized protein;Heterogeneous nuclear ribonucleoprotein H;Heterogeneous nuclear ribonucleoprotein H, N-terminally processed	Hnrnph1;Hnrph1;RP23-121P11.1-006;Hnrph	51.217	2.8767e-178	0	NaN	0	0	1.028	6369300	24423000		0.449105	1.20146	1751200	1792600	0.912326	6685000	3885400
Q8C1B7;Q8C1B7-2;Q8C1B7-3	Septin-11	D5Ertd606e;Sept11	49.694	2.0887e-05	#DIV/0!	NaN	0	0	NaN	0	0		1.43486	1.03585	1751300	660320	0.59259	2092500	768390
D3YYQ0;P51410;D3Z629	Putative uncharacterized protein Gm5451;60S ribosomal protein L9;Putative uncharacterized protein Rpl9	Gm5451;Rpl9	21.933	1.4441e-06	0	NaN	0	0	1.1394	125030	422260		0.380465	0.882924	1818700	3023000	0.98524	8195200	2538900
P24668	46 kDa mannose 6-phosphate receptor;Cation-dependent mannose-6-phosphate receptor	46mpr;M6pr	31.172	1.7503e-05	#DIV/0!	NaN	0	0	NaN	0	0		0.466617	1.8997	1902200	574780	0.63486	6988900	1411900
Q99LX0;A2A813;A2A815;A2A816;A2A817	Parkinson disease protein 7 homolog;Protein DJ-1;Parkinson disease (Autosomal recessive, early onset) 7	Park7;RP23-272N19.5-004;RP23-272N19.5-005;RP23-272N19.5-006;RP23-272N19.5-010	20.021	2.8318e-07	0	NaN	0	0	0.84852	194170	900150		0.341029	1.07447	1962800	2086900	1.0346	9867300	4311500
P07214;Q5NCU4;Q5NCU3	Basement-membrane protein 40;Osteonectin;Secreted protein acidic and rich in cysteine;SPARC;Secreted acidic cysteine rich glycoprotein	Sparc;RP23-465I4.1-002;RP23-465I4.1-003	34.45	1.9675e-08	0	NaN	0	0	1.0119	54524	100920		0.471652	4.87092	2293600	285320	0.16629	8337000	238610
P12763			38.418	6.1707e-05	#DIV/0!	NaN	0	0	NaN	0	0		#DIV/0!	75.3693	2632800	69588	NaN	0	0
P50247	Adenosylhomocysteinase;CUBP;Liver copper-binding protein;S-adenosyl-L-homocysteine hydrolase	Ahcy	47.688	3.0254e-17	0	NaN	0	0	1.1279	4266000	11523000		1.02927	0.952381	2713900	1477300	0.87927	4520400	1525300
Q91X78;Q8BFZ9;E9PUH5	Endoplasmic reticulum lipid raft-associated protein 1;Erlin-1;Protein KE04 homolog;Stomatin-prohibitin-flotillin-HflC/K domain-containing protein 1;Endoplasmic reticulum lipid raft-associated protein 2;Erlin-2;Stomatin-prohibitin-flotillin-HflC/K domain-containing protein 2	Erlin1;Keo4;Spfh1;Erlin2;Spfh2	38.936	4.2335e-39	#DIV/0!	NaN	0	0	NaN	0	0		7.72506	1.36444	2724400	1053300	1.16504	604620	161220
Q9QYS9-7;Q9QYS9;F8WHX7;Q9QYS9-2;Q9QYS9-6;Q9QYS9-3;Q9QYS9-4;Q9QYS9-8;Q9QYS9-5	Protein quaking	Qk;Qk1;Qka1;Qki	38.07	5.7544e-27	0	NaN	0	0	0.5177	134980	647120		0.480349	2.21405	3040000	730250	0.5862	10850000	1625900
P03995;P03995-2	Glial fibrillary acidic protein	Gfap	49.899	1.1292e-44	#DIV/0!	NaN	0	0	NaN	0	0		1.16559	0.817327	3104200	2493500	1.5544	4565800	1843400
Q8C4U3	Secreted frizzled-related protein 1	Sfrp1	35.412	7.6561e-05	#DIV/0!	NaN	0	0	NaN	0	0		#DIV/0!	4.0662	3273700	771910	NaN	0	0
Q61753	A10;D-3-phosphoglycerate dehydrogenase	Phgdh	56.585	1.0442e-44	0	NaN	0	0	1.2585	1286000	3855200		0.338244	1.06854	3990500	2285400	1.13527	20226000	7293800
O08547;E9Q6R3	ER-Golgi SNARE of 24 kDa;SEC22 vesicle-trafficking protein homolog B;SEC22 vesicle-trafficking protein-like 1;Vesicle-trafficking protein SEC22b	Sec22b;Sec22l1	24.74	1.6431e-198	0	NaN	0	0	0.83294	1165700	2865300		0.322422	1.14587	4048700	4021300	0.974279	21528000	8559500
O08709;Q6GT24;D3Z0Y2	1-Cys peroxiredoxin;Acidic calcium-independent phospholipase A2;Antioxidant protein 2;Non-selenium glutathione peroxidase;Peroxiredoxin-6;Peroxiredoxin 6;Putative uncharacterized protein;Putative uncharacterized protein Prdx6	Aop2;Ltw4;Prdx5;Prdx6	24.87	1.0398e-31	0	NaN	0	0	1.0169	1582100	3520900		0.727853	0.831186	4800400	3442900	1.2678	11307000	9307300
P13595;F7C5V8;E9QB01;P13595-2;F6RLF6;E9Q589;P13595-3;F7C5W6	Neural cell adhesion molecule 1	Ncam;Ncam1	119.43	4.2039e-149	#DIV/0!	NaN	0	0	NaN	0	0		15.8328	1.60576	7128700	1990400	1.16653	771910	163860
Q9WV02;Q91VM5;A2AFI3;Q9R0Y0;A2AFI4;O35479	Heterogeneous nuclear ribonucleoprotein G;Putative uncharacterized protein;RNA binding motif protein, X chromosome;RNA binding motif protein, X chromosome, isoform CRA_e;Rbmxrt protein;RNA binding motif protein, X chromosome retrogene;RNA binding motif protein, X chromosome, isoform CRA_b;RNA binding motif protein, X chromosome, isoform CRA_c;RNA-binding motif protein, X chromosome	mCG_17339;Rbmx;RP23-372E6.2-002;Rbmxrt;RP23-372E6.2-004;RP23-372E6.2-006;Hnrnpg;Hnrpg;Rbmxp1	42.3	7.6853e-56	0	NaN	0	0	1.0965	4247500	7387900		0.455524	1.21319	9054400	4892500	1	34077000	9609700
Q99KJ8	50 kDa dynein-associated polypeptide;Dynactin complex 50 kDa subunit;Dynactin subunit 2;Growth cone membrane protein 23-48K;p50 dynamitin	Dctn2	44.116	3.2545e-114	#DIV/0!	NaN	0	0	NaN	0	0		1.68378	1.25269	9094900	5831300	1.16098	9260300	3224200
Q8CCK0;E9PZH7;E9Q4Z0	Core histone macro-H2A.2	H2afy2;H2afy3	40.092	0.0022289	#DIV/0!	NaN	0	0	NaN	0	0		1.59739	3.73106	12027000	2790500	4.35939	12908000	2712900
Q9DB20;D3Z4J0	ATP synthase subunit O, mitochondrial;Oligomycin sensitivity conferral protein;MCG51900;Putative uncharacterized protein Gm5436	Atp5o;D12Wsu28e;Gm5436;mCG_51900	23.363	1.9622e-50	0	NaN	0	0	1.2307	8323900	21540000		0.700508	1.11691	12294000	3420400	1.09244	30088000	15325000
P15331-2;P15331;P15331-3	Peripherin	Prph;Prph1	57.833	0	#DIV/0!	NaN	0	0	NaN	0	0		#DIV/0!	10.2141	100900000	2759800	#VALUE!	0	0
