# Supplementary material for: Spatial mapping of juxtacrine axo-glial interactions identifies novel molecules in peripheral myelination
Source: Nat Commun. 2015 Sep 18;6:8303. doi: 10.1038/ncomms9303 (PMC4576721; doi:10.1038/ncomms9303)
Supplement: Supplementary Data 2 — Proteins more abundant in pseudopods and enriched by neuronal membranes. 95 proteins were found to be more abundant in pseudopods (Ps/CB ratio > 1.25) after induction by neuronal membranes (Ps induced/non-induced > 1). The subcellular localization of each protein was derived from UniProt subcellular location. [file ncomms9303-s3.xlsx]

## Sheet: Pseudopods + 95
Proteins polarized in pseudopods and enriched by neuronal membranes.
Proteins with Ps/CB ratio>1.25 and Ps induced/non-induced>1 were selected.
Column M (protein polarized in Pseudopods by serum+GFs) was extracted from Supplementary Data 3 for comparison.
												Extract from Table S3 for comparison
Uniprot	Protein Names	Gene Names	Ps Silac ratio average	Ps Silac ratio (induced/non-induced) - experiment 1	Ps Silac ratio (induced/non-induced) - experiment 2	Ps/CB ratio average	Ps/CB ratio of proteins induced by neuronal membranes - experiment 1	Ps/CB ratio of proteins induced by neuronal membranes - experiment 2		UniProt Subcellular location		Ps/CB ratio average - serum+GFs
Q6ZQA6	Immunoglobulin superfamily member 3	Igsf3	302.72	302.72		Ps only	Ps			cell membrane		Ps only
A8DUK4;P02088;E9Q223	Beta-globin;Beta-1-globin;Hemoglobin beta-1 chain;Hemoglobin beta-major chain;Hemoglobin subunit beta-1	Hbb	14.6153	0.26264	28.9679	Ps only	Ps	Ps		cytoplasm		CB only
Q3TLH4-2;Q3TLH4;Q3TLH4-5;Q3TLH4-3;E9QKG5;D3Z3U3;D3Z7M2	BAT2 domain-containing protein 1;HLA-B-associated transcript 2-like 2;Protein BAT2-like 2;Putative uncharacterized protein Bat2l2	Prr2c	10.5642	0.05442	21.0739	Ps only	Ps	Ps		cytoplasm
P15331-2;P15331;P15331-3	Peripherin	Prph	10.2141		10.2141	Ps only		Ps		cytoskeleton		133.624
P11214	Tissue-type plasminogen activator;Tissue-type plasminogen activator chain A;Tissue-type plasminogen activator chain B	Plat	8.76528	0.18842	17.3421	10.9055	10.9055	Ps		secreted
Q9R118	Serine protease HTRA1	Htra1	7.4266	1.6531	13.2001	1.61319	1.61319	Ps		secreted
Q8C4U3	Secreted frizzled-related protein 1	Sfrp1	4.0662		4.0662	Ps only		Ps		secreted
Q8CCK0;E9PZH7;E9Q4Z0	Core histone macro-H2A.2	H2afy2	3.73106		3.73106	1.59739		1.59739		nucleus
Q9Z110;Q9Z110-2	Aldehyde dehydrogenase family 18 member A1;Delta-1-pyrroline-5-carboxylate synthase;Gamma-glutamyl kinase;Gamma-glutamyl phosphate reductase;Glutamate 5-kinase;Glutamate-5-semialdehyde dehydrogenase;Glutamyl-gamma-semialdehyde dehydrogenase	Aldh18a1	3.4391	3.4391		Ps only	Ps			mitochondria		CB only
Q3TYK4;E9Q276;Q9DBC7	Putative uncharacterized protein;cAMP-dependent protein kinase type I-alpha regulatory subunit	Prkar1a	2.52214	0.13944	4.90485	Ps only	Ps	Ps		cytoplasm
P08553;D3YZ35	160 kDa neurofilament protein;Neurofilament 3;Neurofilament medium polypeptide;Neurofilament triplet M protein;Putative uncharacterized protein Nefm	Nefm	2.32465	0.96674	3.68256	12.258	0.647445	23.8686		cytoskeleton		Ps only
P01942;Q91VB8;F7CAE1	Alpha-globin;Hemoglobin alpha chain;Hemoglobin subunit alpha;Alpha globin 1;Alpha globin 2;Hemoglobin alpha, adult chain 1;Hemoglobin alpha, adult chain 2;Putative uncharacterized protein	Hba1	2.19208	0.39516	3.98899	Ps only	Ps	Ps		cytoplasm		CB only
Q9D1J3	Nuclear protein Hcc-1;SAP domain-containing ribonucleoprotein	Sarnp	2.10859		2.10859	Ps only		Ps		nucleus
P67778;Q5SQG5	Prohibitin	Phb	1.85875	2.4149	1.30261	1.32375	1.52449	1.123		mitochondria		1.77404
E9QKR0;P62880;D3Z1M1;D3Z1T4;D3YZX3	G protein subunit beta-2	Gnb2	1.66819	1.7674	1.56897	2.21865	2.21865	Ps		peripheral membrane protein
Q8R464	Cell adhesion molecule 4;Immunoglobulin superfamily member 4C;Nectin-like protein 4;TSLC1-like protein 2	Cadm4	1.64931	0.21096	3.08766	1.43591	Ps	1.43591		cell membrane		Ps only
P13595;F7C5V8;E9QB01;P13595-2;F6RLF6;E9Q589;P13595-3;F7C5W6	Neural cell adhesion molecule 1	Ncam1	1.60576		1.60576	15.8328		15.8328		cell membrane		85.5627
Q8K2B3	Flavoprotein subunit of complex II;Succinate dehydrogenase [ubiquinone] flavoprotein subunit, mitochondrial	Sdha	1.568	1.568		2.5765	2.5765			mitochondria		Ps only
Q8BH59	Calcium-binding mitochondrial carrier protein Aralar1;Mitochondrial aspartate glutamate carrier 1;Solute carrier family 25 member 12	Slc25a12	1.5331	1.5331		Ps only	Ps			mitochondria		Ps only
P61164	Actin-RPV;Alpha-centractin;ARP1;Centrosome-associated actin homolog	Actr1a	1.49613	0.90836	2.0839	6.67755	12.7829	0.572223		cytoskeleton		0.823245
Q3V2H3;Q3TGS7;O70493;Q6ZWQ5	Putative uncharacterized protein;Sorting nexin 12;Sorting nexin 12, isoform CRA_b;SDP8 protein;Sorting nexin-12;Sorting nexin 12, isoform CRA_c	Snx12	1.43885		1.43885	2.09305		2.09305		peripheral membrane protein		2.78278
P08551	68 kDa neurofilament protein;Neurofilament light polypeptide;Neurofilament triplet L protein	Nefl	1.38804	0.50098	2.27511	2.90371	2.15238	3.65504		cytoskeleton
Q9DC69	Complex I-39kD;NADH dehydrogenase [ubiquinone] 1 alpha subcomplex subunit 9, mitochondrial;NADH-ubiquinone oxidoreductase 39 kDa subunit	Ndufa9	1.3759	1.3759		1.86	1.86			mitochondria
P61089	Bendless-like ubiquitin-conjugating enzyme;Ubc13;Ubiquitin carrier protein N;Ubiquitin-conjugating enzyme E2 N;Ubiquitin-protein ligase N	Ube2n	1.37075	0.9483	1.79321	25.4491	50.7731	0.125153		cytoplasm
Q91VR2;Q8C2Q8;A2AKU9;A2AKV3;A2AKV2;A2AKV1;A2AKV0	ATP synthase subunit gamma, mitochondrial	Atp5c1	1.36864	1.2577	1.47957	1.63582	1.25704	2.01459		mitochondria		0.261084
Q91X78;Q8BFZ9;E9PUH5	Endoplasmic reticulum lipid raft-associated protein 1;Erlin-1;Protein KE04 homolog;Stomatin-prohibitin-flotillin-HflC/K domain-containing protein 1;Endoplasmic reticulum lipid raft-associated protein 2;Erlin-2;Stomatin-prohibitin-flotillin-HflC/K domain-containing protein 2	Erlin1	1.36444		1.36444	7.72506		7.72506		endoplasmic reticulum
Q06185;Q8BTB6	ATP synthase subunit e, mitochondrial;MCG13600, isoform CRA_c;Putative uncharacterized protein	Atp5i	1.3625	1.3625		3.84609	3.84609			mitochondria		Ps only
F8WGT0;P26039	Talin-1	Tln1	1.34433	0.73155	1.9571	2.8915	5.72625	0.0567571		cytoskeleton		4.8148
P18872-2;P18872;D3Z2M7	Guanine nucleotide-binding protein G(o) subunit alpha;Putative uncharacterized protein Gnao1	Gnao1	1.33697	0.50526	2.16868	2.93914	4.63886	1.23943		peripheral membrane protein		3.35666
Q62159	Rho-related GTP-binding protein RhoC;Silica-induced gene 61 protein	Rhoc	1.32029	0.60076	2.03982	5.28805	0.302065	10.274		cytoplasm		7.7122
Q8BU30	Isoleucine--tRNA ligase;Isoleucyl-tRNA synthetase, cytoplasmic	Iars	1.3201	1.3201		Ps only	Ps			cytoplasm (translation)
Q9DAW9	Calponin, acidic isoform;Calponin-3	Cnn3	1.31952	0.63342	2.00562	3.22999	6.21038	0.249607		cytoskeleton		0.31928
E9QLA0;Q8CAQ8-5;Q8CAQ8;Q8CAQ8-2;E9QAY3;Q8CAQ8-3;E9Q800;E9Q0J9	Mitochondrial inner membrane protein;Mitofilin	Immt	1.3184	1.3184		16.8614	16.8614			mitochondria		Ps only
P16110;Q8C253;F6TS28	35 kDa lectin;Carbohydrate-binding protein 35;Galactose-specific lectin 3;Galectin-3;IgE-binding protein;L-34 galactoside-binding lectin;Laminin-binding protein;Lectin L-29;Mac-2 antigen;Lectin, galactose binding, soluble 3;Lectin, galactose binding, soluble 3, isoform CRA_a;Lectin, galactose binding, soluble 3, isoform CRA_d;Putative uncharacterized protein	Lgals3	1.2829	0.45525	2.11055	2.24312	2.24312	Ps		secreted
P62874	Guanine nucleotide-binding protein G(I)/G(S)/G(T) subunit beta-1;Transducin beta chain 1	Gnb1	1.27092	0.47047	2.07138	3.79015	2.12677	5.45354		peripheral membrane protein		1.89936
Q99KJ8	50 kDa dynein-associated polypeptide;Dynactin complex 50 kDa subunit;Dynactin subunit 2;Growth cone membrane protein 23-48K;p50 dynamitin	Dctn2	1.25269		1.25269	1.68378		1.68378		peripheral membrane protein
P17439	Acid beta-glucosidase;Beta-glucocerebrosidase;D-glucosyl-N-acylsphingosine glucohydrolase;Glucosylceramidase	Gba	1.2436	1.2436		1.25716	1.25716			peripheral membrane protein
P24452;Q99LB4	Actin regulatory protein CAP-G;Actin-capping protein GCAP39;Macrophage-capping protein;Myc basic motif homolog 1;Capping protein (Actin filament), gelsolin-like;Capping protein (Actin filament), gelsolin-like, isoform CRA_a;Putative uncharacterized protein	Capg	1.20682	1.4257	0.987947	3.21067	2.58665	3.83468		cytoskeleton
Q64012;A2AU62;Q64012-2;Q3U3F6;A2AU61;A2AU60	hnRNP associated with lethal yellow protein;Maternally-expressed hnRNP C-related protein;RNA-binding protein Raly;HnRNP-associated with lethal yellow;HnRNP-associated with lethal yellow, isoform CRA_f;Putative uncharacterized protein	Raly	1.20218	0.37428	2.03009	1.4463	0.953553	1.93904		cytoplasm (splicing)		CB only
Q9CQM5	14 kDa thioredoxin-related protein;Protein 42-9-9;Thioredoxin domain-containing protein 17;Thioredoxin-like protein 5	Txndc17	1.20053	0.94545	1.4556	1.86238	3.42001	0.304757		cytoplasm
Q01730;Q9D031;A2AUR7	Ras suppressor protein 1;Putative uncharacterized protein;Ras suppressor protein 1, isoform CRA_b;Ras suppressor protein 1, isoform CRA_a	Rsp1	1.19776	0.47539	1.92012	2.35997	1.84532	2.87461		cytoplasm
O55026	CD39 antigen-like 1;Ecto-ATP diphosphohydrolase 2;Ectonucleoside triphosphate diphosphohydrolase 2	Entpd2	1.19443	1.5708	0.818063	1.83854	0.910341	2.76675		cell membrane
O35129;E9Q313;F6QPR1	B-cell receptor-associated protein BAP37;Prohibitin-2;Repressor of estrogen receptor activity	Phb2	1.19262	1.1297	1.25554	2.87653	0.972194	4.78087		mitochondria		0.907605
Q9CWF2	Tubulin beta-2B chain	Tubb2b	1.19183	1.1534	1.23027	1.82747	0.900183	2.75475		cytoskeleton		4.94036
E9PWE8;Q62188;Q3TT92	Dihydropyrimidinase-related protein 3;Unc-33-like phosphoprotein 1;Putative uncharacterized protein	Dpysl3	1.17997	1.4457	0.914244	1.50121	2.63276	0.369653		cytoplasm		0.624685
Q04447	B-CK;Creatine kinase B chain;Creatine kinase B-type	Ckb	1.17829	1.0327	1.32389	1.79424	0.776402	2.81209		cytoplasm
Q922B9;A2AQD5;A2AQD6;Q922B9-3;Q922B9-2	Ki-ras-induced actin-interacting protein;Sperm-specific antigen 2 homolog;Sperm specific antigen 2	Ssfa2	1.1729	1.1729		Ps only	Ps			cytoplasm
Q8R1F1	Niban-like protein 1;Protein FAM129B	Fam129b	1.17032	0.65598	1.68466	1.95453	2.43705	1.47201		cytoplasm
P67984	60S ribosomal protein L22;Heparin-binding protein HBp15	Rpl22	1.16739	1.1629	1.17188	1.87215	3.69042	0.0538817		cytoplasm (translation)		0.325908
Q80X90	ABP-280-like protein;Actin-binding-like protein;Beta-filamin;Filamin-B	Flnb	1.1557	1.1557		8.6514	8.6514			cytoskeleton
P45376;F8WJG5;D3YVJ7	Aldose reductase	Akr1b1	1.15456	1.0399	1.26923	3.74617	3.06637	4.42598		cytoplasm		0.175244
P14873	MAP1 light chain LC1;MAP1(X);MAP1.2;Microtubule-associated protein 1B	Map1b	1.15025	0.80975	1.49076	1.41041	1.45089	1.36993		cytoskeleton		2.31672
D4AFX7	Receptor mediated endocytosis-8	Dnajc13	1.1468	1.1468		3.43436	3.43436			endosome
E9PVA8		Gcn1l1	1.1419	1.1419		9.71439	9.71439			cytoplasm
Q922Q8;Q3TF84	Leucine-rich repeat-containing protein 59;Putative uncharacterized protein	Lrrc59	1.13625	0.87261	1.39989	2.19962	1.90633	2.49292		endoplasmic reticulum
P47962;D3YYV8	60S ribosomal protein L5;Putative uncharacterized protein Rpl5	Rpl5	1.1362	1.1362		2.0842	2.0842			cytoplasm (translation)		0.0129296
P27546;P27546-2;E9QPW8;P27546-3;F7CK47;E9PZ43;E9QKJ8;E9PWC0;P27546-4	Microtubule-associated protein 4	Map4	1.1354	1.1142	1.15659	1.75393	1.98583	1.52202		cytoskeleton
P62334	26S protease regulatory subunit 10B;26S proteasome AAA-ATPase subunit RPT4;Proteasome 26S subunit ATPase 6;Proteasome subunit p42	Psmc6	1.13105	0.79307	1.46903	2.29032	0.374399	4.20625		cytoplasm
Q9CWJ9	5-aminoimidazole-4-carboxamide ribonucleotide formyltransferase;AICAR transformylase;ATIC;Bifunctional purine biosynthesis protein PURH;IMP cyclohydrolase;IMP synthase;Inosinicase;Phosphoribosylaminoimidazolecarboxamide formyltransferase	Atic	1.1298	1.1298		3.82492	3.82492			cytoplasm
P40124	Adenylyl cyclase-associated protein 1	Cap1	1.12619	0.8793	1.37308	4.51267	7.21912	1.80622		peripheral membrane protein
D3Z6C3;P97351;D3Z7W7	40S ribosomal protein S3a	Rps3a	1.12577	1.2056	1.04595	2.78191	2.78191	Ps		cytoplasm (translation)		0.0295266
Q8BTM8;B7FAU9;B7FAV1	Actin-binding protein 280;Alpha-filamin;Endothelial actin-binding protein;Filamin-1;Filamin-A;Non-muscle filamin;Filamin, alpha	Flna	1.12529	1.0094	1.24117	2.13411	4.23502	0.033192		cytoskeleton
Q99LD8	DDAHII;Dimethylargininase-2;N(G),N(G)-dimethylarginine dimethylaminohydrolase 2	Ddah2	1.12498	1.112	1.13797	1.67646	0.294914	3.058		cytoplasm		1.00981
Q8VIJ6	DNA-binding p52/p100 complex, 100 kDa subunit;Polypyrimidine tract-binding protein-associated-splicing factor;Splicing factor, proline- and glutamine-rich	Sfpq	1.11958	0.95407	1.2851	1.39072	0.24518	2.53625		cytoplasm (splicing)		CB only
Q60931	Outer mitochondrial membrane protein porin 3;Voltage-dependent anion-selective channel protein 3	Vdac3	1.1191	1.1191		1.49216	1.49216			mitochondria
P68040	12-3;Guanine nucleotide-binding protein subunit beta-2-like 1;p205;Receptor for activated C kinase;Receptor of activated protein kinase C 1	Gnb2l1	1.11353	1.0778	1.14925	10.114	0.694406	19.5336		peripheral membrane protein		0.0817687
E9Q9A7;Q9CY50	Signal sequence receptor subunit alpha;Translocon-associated protein subunit alpha	Ssr1	1.10605	0.81455	1.39755	6.44139	Ps	6.44139		endoplasmic reticulum
P08752	Adenylate cyclase-inhibiting G alpha protein;Guanine nucleotide-binding protein G(i) subunit alpha-2	Gnai2	1.1039	0.56781	1.63999	1.73929	2.49429	0.984286		peripheral membrane protein
Q7TQI3;D3YWF6	Deubiquitinating enzyme OTUB1;OTU domain-containing ubiquitin aldehyde-binding protein 1;Otubain-1;Ubiquitin thioesterase OTUB1;Ubiquitin-specific-processing protease OTUB1;Putative uncharacterized protein Otub1	Otub1	1.10365	0.75127	1.45603	1.38851	1.38851	Ps		cytoplasm
Q99KI0	Aconitate hydratase, mitochondrial;Citrate hydro-lyase	Aco2	1.10301	1.2927	0.913325	1.62457	1.62251	1.62663		mitochondria
Q9ERD7	Tubulin beta-3 chain	Tubb3	1.0968	1.1682	1.02541	6.04515	1.70112	10.3892		cytoskeleton		Ps only
D3YWA0;E9PV46;P25444;D3Z659;D3YWJ3;D3YWT9;D3YVC1;E9Q1N8;F8VQ36;F6YTZ4	Putative uncharacterized protein Gm6139;40S ribosomal protein S2;40S ribosomal protein S4;Protein LLRep3;MCG49675;Putative uncharacterized protein Gm4968;Putative uncharacterized protein Rps2;Putative uncharacterized protein Gm5921	Rps2	1.09574	1.1418	1.04968	1.60589	2.43519	0.776587		cytoplasm (translation)		0.253828
P61161	Actin-like protein 2;Actin-related protein 2	Actr2	1.08985	0.87134	1.30835	3.95157	0.621424	7.28171		cytoskeleton
Q9JII6	Alcohol dehydrogenase [NADP+];Aldehyde reductase;Aldo-keto reductase family 1 member A1	Akr1a1	1.081	1.1975	0.964506	2.8851	3.2836	2.48659		cytoplasm		0.2775
O88342	WD repeat-containing protein 1	Wdr1	1.07828	1.0466	1.10996	3.16954	1.25682	5.08226		cytoskeleton
P57776-3;P57776;F6ZFU0;Q80T06;Q91VK2;P57776-2;E9QN08;D3YY68	Elongation factor 1-delta;Putative uncharacterized protein;Eef1d protein;MCG22130, isoform CRA_b;MCG22130, isoform CRA_c;Putative uncharacterized protein Eef1d	Eef1d	1.07477	0.89828	1.25125	1.30307	1.42431	1.18182		cytoplasm (translation)		0.290707
Q9D880	Mitochondrial import inner membrane translocase subunit TIM50	Tim50	1.07359	0.88488	1.26231	2.63275	2.63275	Ps		mitochondria
P62918	60S ribosomal protein L8	Rpl8	1.07307	1.0321	1.11403	1.6214	1.19727	2.04554		cytoplasm (translation)		0.29242
Q91YQ5	Dolichyl-diphosphooligosaccharide--protein glycosyltransferase 67 kDa subunit;Dolichyl-diphosphooligosaccharide--protein glycosyltransferase subunit 1;Ribophorin I;Ribophorin-1	Rpn1	1.066	1.2185	0.913492	1.38776	0.66009	2.11543		endoplasmic reticulum		0.480062
P63017;Q504P4	Heat shock 70 kDa protein 8;Heat shock cognate 71 kDa protein;Hspa8 protein	Hsc70	1.06305	0.78205	1.34405	1.8235	1.67546	1.97155		cytoplasm		0.324876
Q9CWK8	Sorting nexin-2	Snx2	1.0623	0.76841	1.35619	3.31664	5.56007	1.07321		peripheral membrane protein
O35604;Q3U2B2	Niemann-Pick C1 protein;Putative uncharacterized protein	Npc1	1.0558	1.0558		4.73679	4.73679			cell membrane
P14152	Cytosolic malate dehydrogenase;Malate dehydrogenase, cytoplasmic	Mdh1	1.0502	1.1491	0.951294	2.45345	1.1449	3.762		cytoplasm		0.0814875
P05201;F7ALS6	Aspartate aminotransferase, cytoplasmic;Glutamate oxaloacetate transaminase 1;Transaminase A	Got1	1.04948		1.04948	4.801		4.801		cytoplasm
Q8BFZ3	Beta-actin-like protein 2;Kappa-actin	Actbl2	1.0484	1.165	0.931793	1.27999	1.37194	1.18804		cytoskeleton		0.020993
P05202	Aspartate aminotransferase, mitochondrial;Fatty acid-binding protein;Glutamate oxaloacetate transaminase 2;Plasma membrane-associated fatty acid-binding protein;Transaminase A	Got2	1.0468	1.1374	0.956206	1.31414	0.912799	1.71548		mitochondria		3.16596
O08795-2;O08795	80K-H protein;Glucosidase 2 subunit beta;Glucosidase II subunit beta;Protein kinase C substrate 60.1 kDa protein heavy chain	Prkcsh	1.04276	1.0805	1.00502	1.47747	0.204968	2.74998		endoplasmic reticulum
P16330	2,3-cyclic-nucleotide 3-phosphodiesterase	Cnp	1.03781	0.58104	1.49459	1.5943	1.02003	2.16857		cytoplasm		5.26613
Q8C1B7;Q8C1B7-2;Q8C1B7-3	Septin-11	Sept11	1.03585		1.03585	1.43486		1.43486		cytoskeleton
Q9Z172-2;Q9Z172;P61957;D3Z794	Small ubiquitin-related modifier 3;SMT3 homolog 1;Ubiquitin-like protein SMT3A;Sentrin-2;Small ubiquitin-related modifier 2;SMT3 homolog 2;Ubiquitin-like protein SMT3B;Putative uncharacterized protein Sumo2	Sumo2	1.0276	1.0431	1.01209	105.549	210.933	0.166314		nucleus
Q9D0I9	Arginine--tRNA ligase;Arginyl-tRNA synthetase, cytoplasmic	Rars	1.0182	1.0182		Ps only	Ps			cytoplasm (translation)
P09055	Fibronectin receptor subunit beta;Integrin beta-1;VLA-4 subunit beta	Itgb1	1.01269	0.2295	1.79588	1.43048	0.424491	2.43647		cell membrane		3.21763
E9Q070;P14869;D3YVM5	60S acidic ribosomal protein P0;60S ribosomal protein L10E;Putative uncharacterized protein Rplp0	Rplp0	1.00737	1.1585	0.856238	1.60709	1.53942	1.67476		cytoplasm (translation)		0.181182
P68033;P68134;P62737;P63268;D3YZY0;D3Z2K3	Actin, alpha cardiac muscle 1;Alpha-cardiac actin;Actin, alpha skeletal muscle;Alpha-actin-1;Actin, aortic smooth muscle;Alpha-actin-2;Actin, gamma-enteric smooth muscle;Alpha-actin-3;Gamma-2-actin;Smooth muscle gamma-actin;Putative uncharacterized protein Actg2	Acta1	1.00588	1.094	0.917768	1.45262	0.979678	1.92556		cytoskeleton		1.15145
P62908;D3YV43	40S ribosomal protein S3;Putative uncharacterized protein Rps3	Rps3	1.00106	1.0224	0.97972	1.72401	1.11177	2.33625		cytoplasm (translation)		0.340539

## Sheet: Cell Body+ 126
Proteins polarized in cell bodies and enriched by neuronal membranes.
Proteins with Ps/CB ratio<1.25 and CB induced/non-induced>1 were selected.
Column M (protein polarized in Pseudopods by serum+GFs) was extracted from Supplementary Data 3 for comparison.
												Extract from Table S3 for comparison
Uniprot	Protein Names	Gene Names	CB silac average	CB Silac ratio (induced/non-induced) - experiment 1	CB Silac ratio (induced/non-induced) - experiment 2	Ps/CB average	Ps/CB ratio of proteins induced by neuronal membranes - experiment 1	Ps/CB ratio of proteins induced by neuronal membranes - experiment 2		UniProt Subcellular location		Ps/CB ratio average - serum+GFs
Q9CYN2	Microsomal signal peptidase 25 kDa subunit	Spcs2	12.0671	0.90535	23.2288	CB only	CB	CB		endoplasmic reticulum
Q9Z0R9	Fatty acid desaturase 2	Fads2	10.3701	1.2383	19.5019	0.571828	CB	0.571828		endoplasmic reticulum
Q02257	Junction plakoglobin	Jup	6.68208		13.3642	CB only		CB		peripheral membrane protein
Q91VR7	Microtubule-associated protein 1 light chain 3 alpha	Map1lc3a	6.16658	0.21827	12.1149	0.0288651	0.0288651	CB		cytoskeleton
P07214	Secreted acidic cysteine rich glycoprotein	Sparc	3.51275	1.0119	6.01359	0.471652	CB	0.471652		secreted
P84089	Enhancer of rudimentary homolog	Erh	2.54783	0.85315	4.2425	0.509944	0.509944	CB		cytoplasm
Q9CQZ0	ORM1-like protein 2	Ormdl2	2.39509		4.79019	CB only		CB		endoplasmic reticulum
P16045	Galectin-1	Lgals1	1.73862	0.73384	2.74341	0.61305	1.07292	0.153184		secreted
Q61768	Kinesin-1 heavy chain	Kif5b	1.73532	0.81573	2.65491	0.793492	0.793492	CB		cytoskeleton		3.0621
Q9QYR6	Microtubule-associated protein 1 A	Map1a	1.66125	1.071	2.25149	0.221432	0.221432	CB		cytoskeleton
Q9CZI5	40S ribosomal protein S23	Rps23	1.62423	1.2135	2.03496	0.062599	0.062599	CB		cytoplasm (translation)		CB only
Q6GSS7	Histone H2A type 2-A	Hist2h2aa2	1.60044	0.10011	3.10078	0.291519	0.291519	CB		nucleus		0.0121316
Q99KF1	Transmembrane emp24 domain-containing protein 9	Tmed9	1.5551	2.1127	0.997506	0.109041	CB	0.109041		endoplasmic reticulum
P63087	Serine/threonine-protein phosphatase PP1-beta catalytic subunit	Ppp1cb	1.54695	3.0939		CB only	CB			cytoplasm
Q5EBP8	Heterogeneous nuclear ribonucleoprotein A1	Hnrpa1	1.52097	1.0348	2.00715	0.0245552	0.0245552	CB		cytoplasm (translation)		0.0855916
P84104	Splicing factor, arginine/serine-rich 3	Sfrs3	1.51367	0.81426	2.21307	0.232109	0.0585879	0.405631		cytoplasm (transcription)
P62315	snRNP core protein D1	Snrpd1	1.43856	0.89224	1.98488	CB only	CB	CB		cytoplasm (transcription)
Q8CGC7	Glutamate--tRNA ligase	Eprs	1.41492	0.36958	2.46027	0.354837	0.354837	CB		cytoplasm (translation)		0.613606
Q9D3D9	ATP synthase subunit delta, mitochondrial	Atp5d	1.40192	0.99189	1.81196	0.269327	0.269327	CB		mitochondria		4.49442
Q6X893	Choline transporter-like protein 1	Slc44a1	1.36693	1.592	1.14185	CB only	CB	CB		cell membrane
P19253	60S ribosomal protein L13a	Rpl13a	1.34131	1.7091	0.97352	0.123748	0.123748	CB		cytoplasm (translation)		0.631668
Q922F4	Tubulin beta-6 chain	Tubb6	1.33977	2.0719	0.607644	0.199243	0.199243	CB		cytoskeleton		CB only
P62983	40S ribosomal protein S27a	Rps27a	1.3312	0.33433	2.32807	0.605179	0.511558	0.698801		cytoplasm (translation)		0.571577
P97823	Acyl-protein thioesterase 1	Lypla1	1.32672	1.4329	1.22054	CB only	CB	CB		cytoplasm
Q99K48	Non-POU domain-containing octamer-binding protein	Nono	1.32188	0.70713	1.93663	0.0253261	0.0253261	CB		nucleus
Q02053	Ubiquitin-activating enzyme E1	Uba1	1.31857	0.77568	1.86147	0.508701	0.508701	CB		cytoplasm
P62320	snRNP core protein D3	Snrpd3	1.31739	1.0336	1.60118	0.239044	0.297002	0.181087		cytoplasm (transcription)
Q91VD9	NADH-ubiquinone oxidoreductase 75 kDa subunit, mitochondrial	Ndufs1	1.30519	1.385	1.22539	0.476387	0.476387	CB		mitochondria		Ps only
Q9DBG6	Dolichyl-diphosphooligosaccharide--protein glycosyltransferase subunit 2	Rpn2	1.2929	1.405	1.18079	0.330847	0.202333	0.45936		endoplasmic reticulum
P40142	Transketolase	Tkt	1.28801	1.1747	1.40133	0.3311	0.170683	0.491517		nucleus		0.0839958
P17751	Triosephosphate isomerase	Tpi1	1.28744	1.0749	1.49997	0.129289	0.129289	CB		-		0.806062
Q9ET22	Dipeptidyl peptidase 2	Dpp7	1.28677	1.2611	1.31244	0.403013	0.539895	0.26613		cytoplasm (lysosome)
Q9EPR5	VPS10 domain-containing receptor SorCS2	Sorcs2	1.28151	0.67814	1.88487	0.315819	0.354155	0.277484		cell membrane		Ps only
P17710	Hexokinase type I	Hk1	1.27875	1.0392	1.5183	0.0853992	0.0853992	CB		mitochondria		11.0155
P62900	60S ribosomal protein L31	Rpl31	1.27446	1.1455	1.40343	0.261673	0.261673	CB		cytoplasm (translation)
Q8C7K6	Prenylcysteine oxidase-like	Pcyox1l	1.27353	1.3675	1.17957	0.132856	0.132856	CB		secreted		CB only
Q8BL97	Splicing factor, arginine/serine-rich 7	Sfrs7	1.25719	1.1357	1.37868	0.281396	0.281396	CB		cytoplasm (transcription)
P63242	Eukaryotic translation initiation factor 5A-1	Eif5a	1.24926	0.81064	1.68788	CB only	CB	CB		cytoplasm (translation)
Q8BMK4	Cytoskeleton-associated protein 4	Ckap4	1.2247	1.3788	1.07061	0.1678	0.273975	0.0616246		endoplasmic reticulum		Ps only
Q9WUM4	Coronin-1C	Coro1c	1.22	0.92828	1.51172	0.49931	0.49931	CB		cytoskeleton		1.47107
Q99M71	Mammalian ependymin-related protein 1	Epdr1	1.21277	0.99782	1.42771	CB only	CB	CB		secreted		1.03506
Q60668	Heterogeneous nuclear ribonucleoprotein D0	Hnrpd	1.20548	0.98418	1.42678	0.55054	0.391	0.71008		cytoplasm (translation)
P17182	Alpha-enolase	Eno1	1.20406	1.157	1.25111	0.706356	0.454771	0.957941		cell membrane		0.558535
Q61753	D-3-phosphoglycerate dehydrogenase	Phgdh	1.19688	1.2585	1.13527	0.338244	CB	0.338244		cytoplasm		0.282014
Q6ZQ38	Cullin-associated NEDD8-dissociated protein 1	Cand1	1.18841	0.98508	1.39175	0.507642	0.507642	CB		cytoplasm		0.513796
P54071	Isocitrate dehydrogenase [NADP], mitochondrial	Idh2	1.18107	0.99593	1.36621	0.590956	0.355404	0.826507		mitochondria		CB only
Q9CW03	Structural maintenance of chromosomes protein 3	Smc3	1.17356	0.54823	1.79888	CB only	CB	CB		nucleus
P49945	Ferritin light chain 2	Ftl2	1.17264	1.3191	1.02619	0.0795454	0.0795454	CB		cytoplasm
Q78PY7	Staphylococcal nuclease domain-containing protein 1	Snd1	1.16814	0.62925	1.70704	0.346537	0.346537	CB		cytoplasm		CB only
Q9DB20	ATP synthase subunit O, mitochondrial	Atp5o	1.16157	1.2307	1.09244	0.700508	CB	0.700508		mitochondria		1.52836
P14685	26S proteasome non-ATPase regulatory subunit 3	Psmd3	1.15947	0.77011	1.54883	0.692011	0.692011	CB		cytoplasm (proteosome)		Ps only
P61979	Heterogeneous nuclear ribonucleoprotein K	Hnrpk	1.15401	0.67035	1.63768	0.401645	0.375771	0.427519		cytoplasm (translation)
Q9D0E1	Heterogeneous nuclear ribonucleoprotein M	Hnrpm	1.15228	1.063	1.24156	0.269698	0.316317	0.223079		cytoplasm (translation)		CB only
P48962	ADP/ATP translocase 1	Slc25a4	1.15125	1.3195	0.982994	0.42006	0.470538	0.369582		mitochondria
Q7TMK9	Heterogeneous nuclear ribonucleoprotein Q	Hnrpq	1.14584	0.75194	1.53974	0.752566	1.06367	0.441465		cytoplasm (translation)		CB only
P51881	ADP/ATP translocase 2	Slc25a5	1.14033	1.2084	1.07226	0.734629	1.15763	0.311625		mitochondria		2.00628
Q9CZU6	Citrate synthase, mitochondrial	Cs	1.13635	1.2971	0.97561	0.795508	0.568028	1.02299		mitochondria		1.57258
Q9CZY3	Ubiquitin-conjugating enzyme E2 variant 1	Ube2v1	1.13141	0.90805	1.35477	CB only	CB	CB		cytoplasm		0.673104
Q9CQM8	60S ribosomal protein L21	Rpl21	1.12938	1.3166	0.942152	0.740274	0.570964	0.909583		cytoplasm (translation)
Q9R0P6	Signal peptidase complex catalytic subunit SEC11A	Sec11a	1.12088	1.0325	1.20926	0.156289	0.156289	CB		endoplasmic reticulum
Q68FD5	Clathrin heavy chain 1	Cltc	1.11999	0.94553	1.29445	0.740084	1.33745	0.142721		cell membrane		1.91555
P62270	40S ribosomal protein S18	Rps18	1.11974	1.1705	1.06898	0.209815	0.209815	CB		cytoplasm (translation)		0.478811
Q9Z1N5	Spliceosome RNA helicase Bat1	Bat1	1.11773	0.97909	1.25636	0.513014	0.218444	0.807584		cytoplasm (splicing)
P18242	Cathepsin D	Ctsd	1.11727	0.80095	1.43359	0.685797	0.637334	0.73426		cytoplasm (lysosome)
P63038	Heat shock protein 60	Hsp60	1.11627	1.2385	0.994036	0.541848	0.520788	0.562908		mitochondria		0.578698
Q9Z247	Peptidyl-prolyl cis-trans isomerase FKBP9	Fkbp9	1.11372	0.6926	1.53485	0.50032	0.202119	0.798521		endoplasmic reticulum
Q8CIE6	Coatomer subunit alpha	Copa	1.1127	0.9297	1.29571	0.588936	0.588936	CB		cytoplasm		0.177637
Q9QYS9	Protein quaking	Qki	1.1118	0.5177	1.7059	0.480349	CB	0.480349		cytoplasm
Q9QUM9	Proteasome subunit alpha type-6	Psma6	1.10908	0.86784	1.35031	0.680067	1.14497	0.21516		cytoplasm (proteosome)		Ps only
Q80UU9	Membrane-associated progesterone receptor component 2	Pgrmc2	1.10623	0.69439	1.51807	CB only	CB	CB		cell membrane
P62717	60S ribosomal protein L18a	Rpl18a	1.10527	1.155	1.05553	0.0855561	0.0855561	CB		cytoplasm (translation)		CB only
P09103	Protein disulfide-isomerase	P4hb	1.0995	0.9666	1.23239	0.332282	0.4002	0.264364		endoplasmic reticulum		0.508715
Q9CQU0	Thioredoxin domain-containing protein 12	Txndc12	1.09932	0.8934	1.30524	CB only	CB	CB		endoplasmic reticulum
P20108	Perioredoxin-3	Prdx3	1.09849	1.1842	1.01277	0.41558	CB	0.41558		mitochondria		1.46836
Q9DBS1	Transmembrane protein 43	Tmem43	1.09809	0.99311	1.20308	0.586458	0.879976	0.292939		nuclear membrane
Q9JKR6	Hypoxia up-regulated protein 1	Hyou1	1.09546	1.1784	1.01252	0.171522	0.171522	CB		endoplasmic reticulum
Q6WVG3	BTB/POZ domain-containing protein KCTD12	Kctd12	1.09529	0.5436	1.64699	0.705085	1.27341	0.136763		-		0.197236
P00405	Cytochrome c oxidase subunit 2	Mtco2	1.09474	1.0822	1.10727	0.541296	0.120361	0.962232		mitochondria		1.10461
Q20BD0	Heterogeneous nuclear ribonucleoprotein A/B	Hnrpab	1.09326	0.81327	1.37325	0.0736809	0.0714985	0.0758633		cytoplasm (translation)
P62889;F7CZ57	60S ribosomal protein L30	Rpl30	1.09308	1.0244	1.16176	0.537486	0.518169	0.556803		cytoplasm (translation)		0.448569
P27773	Protein disulfide-isomerase A3	Pdia3	1.08991	0.84789	1.33193	0.531717	0.582344	0.48109		endoplasmic reticulum		0.795308
P24270	Catalase	Cat	1.08787	0.72533	1.45041	0.321068	0.505768	0.136368		peroxisome		Ps only
Q03265	ATP synthase subunit alpha, mitochondrial	Atp5a	1.085	1.2224	0.947598	0.534545	0.385616	0.683473		mitochondria		1.96138
Q9R1P1	Proteasome subunit beta type-3	Psmb3	1.08203	1.085	1.07906	0.240165	CB	0.240165		cytoplasm (proteosome)		0.572852
P35980	60S ribosomal protein L18	Rpl18	1.07974	0.87293	1.28655	0.439001	0.667636	0.210367		cytoplasm (translation)		0.411612
P51410	60S ribosomal protein L9	Rpl9	1.07719	1.1394	1.01498	0.380465	CB	0.380465		cytoplasm (translation)		0.210038
O55029	Coatomer subunit beta	Copb2	1.07412	0.79632	1.35192	CB only	CB	CB		cytoplasm		Ps only
P09528	Ferritin heavy chain	Fth1	1.07391	1.3178	0.830013	0.109959	0.0242945	0.195623		cytoplasm
P60867	40S ribosomal protein S20	Rps20	1.06899	0.83453	1.30346	0.592013	0.759555	0.424471		cytoplasm (translation)		0.2629
P56480	ATP synthase subunit beta, mitochondrial	Atp5b	1.06698	1.2644	0.869565	0.581654	0.570116	0.593192		mitochondria		1.77934
Q9CZX8	40S ribosomal protein S19	Rps19	1.06524	1.0379	1.09259	0.0749919	0.11015	0.0398337		cytoplasm (translation)		0.981801
Q8CGP2	Histone H2B type 1-P	Hist1h2bp	1.05988	1.1519	0.967867	0.189682	0.127586	0.251777		nucleus		0.173866
P68433	Histone H3.1	Hist1h3a	1.05807	1.1547	0.961446	0.300465	0.409028	0.191903		nucleus		0.194397
Q6P5E4	UDP-glucose ceramide glucosyltransferase 1	Ugt1	1.05786	1.1037	1.01201	0.701035	0.701035	CB		endoplasmic reticulum
P70168	Importin subunit beta-1	Impnb	1.05782	0.87689	1.23876	0.671483	1.16639	0.176579		cytoplasm		0.524273
P14131	40S ribosomal protein S16	Rps16	1.05435	0.77812	1.33058	0.008249	0.008249	CB		cytoplasm (translation)		0.200541
Q9DB77	Cytochrome b-c1 complex subunit 2, mitochondrial	Uqcrc2	1.05397	1.0554	1.05254	0.263104	CB	0.263104		mitochondria		Ps only
P35550	rRNA 2-O-methyltransferase fibrillarin	Fbl	1.05301	0.49857	1.60746	CB only	CB	CB		nucleus
P29416	Beta-hexosaminidase subunit alpha	Hexa	1.04886	0.98574	1.11198	0.269543	0.169449	0.369637		cytoplasm (lysosome)
Q9WV02	Heterogeneous nuclear ribonucleoprotein G	Hnrpg	1.04825	1.0965	1	0.455524	CB	0.455524		cytoplasm (translation)		CB only
P62852	40S ribosomal protein S25	Rps25	1.04631	0.98298	1.10963	0.0680882	0.10771	0.0284666		cytoplasm (translation)		0.486239
P62245	40S ribosomal protein S15a	Rps15a	1.04504	1.0679	1.02218	0.718345	1.35455	0.0821421		cytoplasm (translation)		0.207898
Q9CXW4	60S ribosomal protein L11	Rpl11	1.03951	0.98171	1.09731	0.232328	0.0117994	0.452857		cytoplasm (translation)		0.226795
P62317	snRNP core protein D2	Snrpd2	1.03867	0.92105	1.15628	0.159491	0.159491	CB		cytoplasm (transcription)
Q9WTP7	GTP:AMP phosphotransferase mitochondrial	Ak3	1.03454	0.96102	1.10806	CB only	CB	CB		mitochondria		0.0703803
P62751	60S ribosomal protein L23a	Rpl23a	1.03363	0.90273	1.16454	0.231912	0.427835	0.0359887		cytoplasm (translation)		0.162142
Q60930	Voltage-dependent anion-selective channel protein 2	Vdac2	1.03057	1.1831	0.87804	0.752352	0.732959	0.771745		mitochondria
O54734	Dolichyl-diphosphooligosaccharide--protein glycosyltransferase 48 kDa subunit	Ddost	1.0268	1.2021	0.851499	0.467488	0.486145	0.44883		endoplasmic reticulum		0.818722
Q9WV54	Acid ceramidase	Asah	1.02604	1.1265	0.925583	0.384733	0.384733	CB		cytoplasm (lysosome)
P19324	Serpin H1	Serpinh1	1.02284	0.92624	1.11944	0.489295	0.314073	0.664516		endoplasmic reticulum		0.617539
P09671	Superoxide dismutase [Mn], mitochondrial	Sod2	1.02224	0.99728	1.04721	0.253146	0.00616337	0.500128		mitochondria		8.64039
Q8BHN3	Neutral alpha-glucosidase AB	Ganab	1.02208	0.85298	1.19119	0.264408	0.197266	0.331549		endoplasmic reticulum
P35979	60S ribosomal protein L12	Rpl12	1.02105	1.2105	0.831601	0.235232	0.00343491	0.467029		cytoplasm (translation)
Q91V92	ATP-citrate synthase	Acly	1.02103	1.0809	0.961169	0.597986	0.711761	0.484211		cytoplasm		0.690264
P17225	Heterogeneous nuclear ribonucleoprotein I	Hnrpi	1.02025	0.74869	1.29181	0.120839	0.175999	0.065679		cytoplasm (translation)		CB only
Q8BG05	Heterogeneous nuclear ribonucleoprotein A3	Hnrpa3	1.01995	0.64083	1.39907	0.101436	0.101436	CB		cytoplasm (translation)		CB only
Q9QZQ8	Core histone macro-H2A.1	H2afy	1.0193	0.83823	1.20038	CB only	CB	CB		nucleus
Q9JIK5	Nucleolar RNA helicase 2	Ddx21	1.01765	0.94154	1.09377	CB only	CB	CB		nucleus
P61027	Ras-related protein Rab-10	Rab10	1.01752		2.03504	CB only		CB		cytoplasm		3.5206
P18760	Cofilin-1	Cfl1	1.01523	0.49263	1.53782	0.489857	0.150767	0.828948		cytoskeleton
O88569	Heterogeneous nuclear ribonucleoproteins A2/B1	Hnrpa2b1	1.01432	0.79738	1.23127	0.40031	0.400018	0.400602		cytoplasm (translation)		0.0194985
P22752	Histone H2A type 1	Hist1h2ab	1.01387	1.1687	0.859033	0.506029	0.120333	0.891725		nucleus		0.381148
Q63844	Mitogen-activated protein kinase 3	Mapk3	1.01316	0.68285	1.34347	0.773516	0.965594	0.581438		cytoplasm
Q920A5	Serine carboxypeptidase 1	Scpep1	1.01177	1.1737	0.849834	0.484622	0.484622	CB		secreted
Q8BP67	60S ribosomal protein L24	Rpl24	1.01068	1.0469	0.974469	0.205615	0.177828	0.233402		cytoplasm (translation)
Q3UW53	Protein Niban	Niban	1.0042	0.54769	1.46071	0.634381	0.634381	CB		cytoplasm		2.26909
