# Supplementary material for: Spatial mapping of juxtacrine axo-glial interactions identifies novel molecules in peripheral myelination
Source: Nat Commun. 2015 Sep 18;6:8303. doi: 10.1038/ncomms9303 (PMC4576721; doi:10.1038/ncomms9303)
Supplement: Supplementary Data 3 — Label-free mass spectrometry data from Schwann cell bodies and pseudopods, after induction with serum and growth factors. List of proteins identified by two different label-free proteomic analyses in Schwann cell body and pseudopod, after induction by fetal calf serum and growth factors. [file ncomms9303-s4.xlsx]

## Sheet: label free EXP# 1
Label free mass spectrometry data derived from Schwann cell bodies or pseudopods induced by serum and growth factors
To calculate PS/CB ratio, the intensity of each protein was first normalized by the total protein intensities of its column. This normalization was calculated automatically by MaxQuant software as the median of all peptide ratios assigned to the protein.
* Posterior Error Probability (indicates the probability of false hit. the smaller the PEP the more certain is the identification of a peptide)
Protein Names	Uniprot	PEP*	Intensity CB	Intensity Ps	ratio Ps/Cb
BTB/POZ domain-containing protein KCTD12;Pfetin;Predominantly fetal expressed T1 domain	Q6WVG3	0.0071529	8969.4	0	CB only
Putative uncharacterized protein	Q3TT79	0.018088	10663	0	CB only
10 kDa heat shock protein, mitochondrial;Hsp10;10 kDa chaperonin;CPN10;CPN10-like protein	Q64433;Q9JI95	1.0418e-14	14212	0	CB only
Thyroglobulin;Thyroglobulin, isoform CRA_a	O08710;Q2NKY1	0.005589	14789	0	CB only
Eukaryotic initiation factor 4A-II;ATP-dependent RNA helicase eIF4A-2;Eukaryotic initiation factor 4A-I;ATP-dependent RNA helicase eIF4A-1;Putative uncharacterized protein	P10630-2;P10630;P10630-1;P60843;Q3TLL6;Q8BTU6	2.053e-05	17977	0	CB only
Serine/threonine-protein kinase DCLK1;Doublecortin-like and CAM kinase-like 1;Doublecortin-like protein;Double cortin and calcium/calmodulin-dependent protein kinase-like 1, isoform CRA_c;Putative uncharacterized protein	Q9JLM8-1;Q9JLM8;Q9JLM7;Q8BRN4;Q9JLM8-2	0.010285	20516	0	CB only
14-3-3 protein sigma;Stratifin;Putative uncharacterized protein	O70456;Q3TEZ1	0.014405	22272	0	CB only
Putative uncharacterized protein;Polyadenylate-binding protein 1;Poly(A) binding protein, cytoplasmic 2;PolyA binding protein, testis-enriched isoform;Poly A binding protein, cytoplasmic 2	Q9D4E6;P29341;Q3U8U8;Q62029	2.0137e-05	23888	0	CB only
Moesin;Membrane-organizing extension spike protein	P26041	0.015031	24397	0	CB only
ELAV-like protein 1;Hu-antigen R;Elav-like generic protein;MelG;Putative uncharacterized protein	P70372;Q3UFF9	0.021503	35634	0	CB only
Ccdc19 protein;Putative uncharacterized protein;Coiled-coil domain containing 19;MCG117653	Q9D9U9	0.11083	56171	0	CB only
Spectrin beta chain, brain 1;Spectrin, non-erythroid beta chain 1;Beta-II spectrin;Fodrin beta chain;Embryonic liver fodrin;MKIAA4049 protein	Q62261-1;Q62261;Q62261-2;Q5DTR4	4.0905e-07	0	11796	Ps only
Cytochrome b-c1 complex subunit 2, mitochondrial;Ubiquinol-cytochrome-c reductase complex core protein 2;Core protein II;Complex III subunit 2	Q9DB77	2.5934e-05	0	23545	Ps only
Putative uncharacterized protein;Cofilin-1;Cofilin, non-muscle isoform;Cofilin-2;Cofilin, muscle isoform	P18760	1.2226e-23	0	31054	Ps only
Voltage-dependent anion-selective channel protein 1;Voltage-dependent anion-selective channel protein 5;Outer mitochondrial membrane protein porin 1;Plasmalemmal porin	Q60932-1;Q60932;Q60932-2	1.148e-06	0	47945	Ps only
Dead end protein homolog 1;RNA-binding motif, single-stranded-interacting protein 4	Q6VY05-1;Q6VY05;Q6VY05-2	0.063564	0	55035	Ps only
Putative uncharacterized protein	Q3UFX9	0.013675	0	72748	Ps only
ADP/ATP translocase 1;Adenine nucleotide translocator 1;ADP,ATP carrier protein 1;Solute carrier family 25 member 4;ADP,ATP carrier protein, heart/skeletal muscle isoform T1	P48962	0.01869	0	59139	Ps only
Voltage-dependent anion-selective channel protein 2;Voltage-dependent anion-selective channel protein 6;Outer mitochondrial membrane protein porin 2	Q60930	2.8608e-07	0	75662	Ps only
Neurofilament light polypeptide	P08551	1.3908e-31	0	149880	Ps only
Wdr72	D3YYM4	0.0082201	0	594710	Ps only
Peripherin	P15331-2;P15331;P15331-1;P15331-3	2.3448e-122	0	621680	Ps only
Guanine nucleotide-binding protein G(s) subunit alpha isoforms XLas;Adenylate cyclase-stimulating G alpha protein;Extra large alphas protein;Guanine nucleotide binding protein, alpha stimulating, olfactory type;Guanine nucleotide-binding protein G(s) subunit alpha isoforms short;Guanine nucleotide-binding protein G(olf) subunit alpha;Adenylate cyclase-stimulating G alpha protein, olfactory type;G…	Q6R0H7-1;Q6R0H7;Q6R0H7-4;Q66L47;P63094-1;P63094;Q8CGK7;P63094-2;P08752;Q3TXK7;B2RSH2;P18872-1;P18872;P18872-2;P50149;Q9DC51;Q3V3I2;P20612;A2AE32;Q9WUC0;A2AE31;A2A610	0.00019064	51182	279890	5.46852
Aspartate aminotransferase, mitochondrial;Transaminase A;Glutamate oxaloacetate transaminase 2;Fatty acid-binding protein;FABP-1;FABPpm	P05202	7.6238e-12	20430	58400	2.85854
ATP synthase subunit alpha, mitochondrial	Q03265	1.7515e-19	146710	283350	1.93136
Histone H4	P62806	1.7774e-54	134450	252710	1.87958
Sodium/potassium-transporting ATPase subunit alpha-1;Na(+)/K(+) ATPase alpha-1 subunit;ATPase, Na+/K+ transporting, alpha 3 polypeptide;ATPase, Na+/K+ transporting, alpha 3 polypeptide, isoform CRA_c;ATPase, H+/K+ transporting, nongastric, alpha polypeptide;Potassium-transporting ATPase alpha chain 2;Proton pump;Non-gastric H(+)/K(+) ATPase subunit alpha;Sodium/potassium-transporting ATPase subun…	Q8VDN2;Q8VCE0;Q32MR8;Q9Z1W8;Q9WV27;Q6PIE5;Q6PIC6;D3YYN7	1.6269e-13	83869	154700	1.84454
ATP synthase subunit beta, mitochondrial	P56480	4.9741e-14	46244	73291	1.58488
Guanine nucleotide-binding protein G(I)/G(S)/G(T) subunit beta-1;Transducin beta chain 1;Guanine nucleotide-binding protein subunit beta-4;Transducin beta chain 4;Guanine nucleotide-binding protein G(I)/G(S)/G(T) subunit beta-3;Transducin beta chain 3	P62874;P29387;Q61011;D3Z1T4	0.0009541	24029	36838	1.53306
Annexin A5;Annexin-5;Annexin V;Lipocortin V;Endonexin II;Calphobindin I;Placental anticoagulant protein I;Placental anticoagulant protein 4;Thromboplastin inhibitor;Vascular anticoagulant-alpha;Anchorin CII	P48036	4.0738e-07	48181	55595	1.15388
Prohibitin;B-cell receptor-associated protein 32;Putative uncharacterized protein;MCG48927;RIKEN cDNA 1700071K01 gene	P67778;Q3V2K0;Q3TV00;Q5SQG5	0.004066	27171	29838	1.09816
Guanine nucleotide-binding protein G(I)/G(S)/G(T) subunit beta-2;Transducin beta chain 2;G protein subunit beta-2	P62880;D3YZX3;D3Z1M1	2.9331e-07	29514	24868	0.842583
Alpha-centractin;Centrosome-associated actin homolog;Actin-RPV;ARP1;Beta-centractin;Actin-related protein 1B	P61164;Q8R5C5	0.014995	24186	19911	0.823245
Serpin H1;Collagen-binding protein;47 kDa heat shock protein;Serine protease inhibitor J6;Putative uncharacterized protein	P19324;Q3TJK3	9.9112e-28	77863	59950	0.769942
Trypsinogen 11	Q792Z0	0.0075055	48526	34805	0.717244
Vimentin	P20152	1.3082e-99	1139200	795360	0.698174
Glyceraldehyde-3-phosphate dehydrogenase;Putative uncharacterized protein	D3YU05;D3Z1B7;D3YUV0;D3YV03;P10096;P16858;D3Z0Z9;D3YYI5;D3Z4M0;Q8CEV2	5.6926e-07	117130	35657	0.304422
Dihydropyrimidinase-related protein 2;ULIP 2 protein	O08553	5.9052e-54	64234	40325	0.627783
Synaptic vesicle membrane protein VAT-1 homolog	Q62465	0.0049992	76591	39222	0.512097
Alpha-enolase;2-phospho-D-glycerate hydro-lyase;Non-neural enolase;Enolase 1;Enolase	P17182;Q6PHC1;Q8CF78;B0QZL1	5.4882e-59	64614	31396	0.485901
60 kDa heat shock protein, mitochondrial;Heat shock protein 60;60 kDa chaperonin;Chaperonin 60;Mitochondrial matrix protein P1;HSP-65	P63038-1;P63038;P63038-2	5.6552e-17	99742	45010	0.451264
Tubulin beta-5 chain;Tubulin beta-2B chain;Tubulin beta-2A chain;Tubulin beta-3 chain	P99024;Q9CWF2;Q7TMM9;Q9ERD7	1.4039e-32	556430	240880	0.432903
Histone H2A.x;Histone H2A type 1;Histone H2A type 2-B;H2a-613A;Histone H2A type 3;Histone H2A type 1-F;Histone H2A type 1-K;Histone H2A type 2-A;H2a-614;H2a-615;Histone H2A type 2-C;H2a-613B;Histone H2A;Histone H2A.J;Histone H2A.Z;Histone H2A type 1-H;Histone H2A.V;H2A.F/Z	P27661;P22752;Q64522;Q8BFU2;Q8CGP5;Q8CGP7;Q6GSS7;Q64523;Q8CGP4;Q8R1M2;P0C0S6;Q8CGP6;Q3THW5;Q3UA95	0.01235	110070	41953	0.381148
Myosin light chain 6B;Smooth muscle and nonmuscle myosin light chain alkali 6B;Myosin light polypeptide 6;Smooth muscle and nonmuscle myosin light chain alkali 6;Myosin light chain alkali 3;LC17;Putative uncharacterized protein	Q8CI43;Q60605-1;Q60605;Q60605-2;Q3TIG9	1.3222e-22	114390	42310	0.369875
Fructose-bisphosphate aldolase;Fructose-bisphosphate aldolase A;Muscle-type aldolase;Aldolase 1	A6ZI44;A6ZI47;P05064;D3YWI1;D3YV98;D3Z510	8.2791e-26	103710	35357	0.340922
Dihydropyrimidinase-related protein 3;Unc-33-like phosphoprotein;Putative uncharacterized protein	Q62188;Q3TT92;D3YUS0	4.475e-60	151210	46766	0.309278
Heat shock cognate 71 kDa protein;Heat shock 70 kDa protein 8;Hspa8 protein;Heat shock 70 kDa protein 1B;HSP70.1;Heat shock 70 kDa protein 1L;Heat shock 70 kDa protein 1-like;Heat shock 70 kDa-like protein 1;Spermatid-specific heat shock protein 70;Heat shock 70 kDa protein 1A;Heat shock 70 kDa protein 3;HSP70.3;Hsp68;Heat shock-related 70 kDa protein 2;Heat shock protein 2	P63017;Q504P4;D3Z6R4;D3YW43;D3Z5E2;P17879;P16627;Q61696;P17156;Q99KD7;Q9R2A1	6.3322e-32	121770	35496	0.2915
D-3-phosphoglycerate dehydrogenase;A10	Q61753	4.0658e-21	114310	32237	0.282014
Hsc70-interacting protein;Protein ST13 homolog;Protein FAM10A1	Q99L47	0.00055129	545210	144970	0.265898
SH2 domain-containing protein 3C;SH2 domain-containing Eph receptor-binding protein 1;Cas/HEF1-associated signal transducer	Q9QZS8-1;Q9QZS8	0.10295	67208	256910	3.82261
Tubulin beta-2C chain;Tubulin beta-4 chain;Beta-tubulin gene M-beta-2, 3' end.	P68372;Q9D6F9;Q62363	7.2421e-34	149910	29172	0.194597
40S ribosomal protein SA;Laminin receptor 1;37/67 kDa laminin receptor;Laminin-binding protein precursor p40;37 kDa laminin receptor precursor;67 kDa laminin receptor;37 kDa oncofetal antigen;OFA/iLRP	D3YTT7;P14206	0.0053777	82481	13392	0.162365
60S ribosomal protein L13;A52	P47963;Q5RKP3;D3YX54	1.6625e-06	98815	15982	0.161737
UDP-glucose 6-dehydrogenase	O70475;D3Z3F7;D3YXP9	8.9901e-14	66979	9093.7	0.135769
Pyruvate kinase isozymes M1/M2;Pyruvate kinase muscle isozyme;Pyruvate kinase isozymes R/L;L-PK;Pyruvate kinase	P52480-1;P52480;P52480-2;P53657-1;P53657;Q3UEI4	1.0036e-24	101310	12614	0.124509
Microtubule-associated protein 4	P27546-1;P27546;P27546-2;P27546-3;P27546-4	0.0053162	107240	11612	0.10828
Exportin-2;Importin-alpha re-exporter;Chromosome segregation 1-like protein	Q9ERK4	0.011252	460890	49262	0.106885
L-lactate dehydrogenase A chain;LDH muscle subunit;L-lactate dehydrogenase	P06151;Q3TCI7;D3YZQ9;D3Z736	4.1353e-36	708570	53422	0.0753941
Tubulin alpha-1B chain;Tubulin alpha-2 chain;Alpha-tubulin 2;Alpha-tubulin isotype M-alpha-2;Tubulin alpha-1A chain;Tubulin alpha-1 chain;Alpha-tubulin 1;Alpha-tubulin isotype M-alpha-1;Tubulin alpha-3 chain;Tubulin alpha-3/alpha-7 chain;Alpha-tubulin 3/7;Alpha-tubulin isotype M-alpha-3/7;Tubulin alpha-1C chain;Tubulin alpha-6 chain;Alpha-tubulin 6;Alpha-tubulin isotype M-alpha-6;Putative unchara…	P05213;P68369;D3YXI3;P05214;P68373;Q9D9Y2	3.721e-34	906330	842740	0.929838
Heat shock protein HSP 90-beta;HSP 84;Tumor-specific transplantation 84 kDa antigen;Heat shock protein 84b;Heat shock protein 90 alpha (Cytosolic), class B member 1;Putative uncharacterized protein;MCG18238	P11499;Q71LX8	3.5966e-59	340860	18620	0.0546265
Filamin, alpha;Filamin-A;Alpha-filamin;Filamin-1;Endothelial actin-binding protein;Actin-binding protein 280;Non-muscle filamin	B7FAV0;Q8BTM8-1;Q8BTM8;B7FAU9;B7FAV1	4.2194e-128	977730	18739	0.0191658
Actin, cytoplasmic 1;Beta-actin;Actin, cytoplasmic 1, N-terminally processed;Putative uncharacterized protein;Actin, aortic smooth muscle;Alpha-actin-2;Actin, alpha cardiac muscle 1;Alpha-cardiac actin;Actin, alpha skeletal muscle;Alpha-actin-1;Actin, gamma-enteric smooth muscle;Smooth muscle gamma-actin;Gamma-2-actin;Alpha-actin-3	P60712;P60710;Q3U804;P62737;P68033;P68134;Q9CXK3;Q3TG92;Q3UIJ3;P63268	7.5481e-162	1008900	1161700	1.15145
Plectin-1;Plectin-6	Q9QXS1-1;Q9QXS1;Q9QXS1-2;Q9QXS1-8;Q9QXS1-7;Q9QXS1-6;Q9QXS1-14;Q9QXS1-4;Q9QXS1-16;Q9QXS1-3;Q9QXS1-5;Q9QXS1-13;Q9QXS1-11;Q9QXS1-12;Q9QXS1-9;Q9QXS1-10;Q9QXS1-15	1.5632e-174	1527800	18161	0.011887
Myosin-9;Myosin heavy chain 9;Myosin heavy chain, non-muscle IIa;Non-muscle myosin heavy chain IIa;Cellular myosin heavy chain, type A;Non-muscle myosin heavy chain A	Q8VDD5	2.6846e-124	687200	7396.5	0.0107632
60S ribosomal protein L35	Q6ZWV7	0.015039	19019	0	CB only
60S ribosomal protein L15;Ribosomal protein L15	D3Z7B4;Q9CZM2;D3Z0H4;B8JKK2	0.0042492	21581	0	CB only
Peroxiredoxin-4;Prx-IV;Thioredoxin peroxidase AO372;Thioredoxin-dependent peroxide reductase A0372;Antioxidant enzyme AOE372;Peroxiredoxin 4	O08807;B1AZS9	0.0053586	22733	0	CB only
Rps16 protein;40S ribosomal protein S16	Q5CZY9;P14131	0.036233	24643	0	CB only
Peroxiredoxin-1;Thioredoxin peroxidase 2;Thioredoxin-dependent peroxide reductase 2;Osteoblast-specific factor 3;Macrophage 23 kDa stress protein;Peroxiredoxin 1	P35700;B1AXW6;B1AXW5;B1AXW4	1.1488e-06	30950	0	CB only
60S ribosomal protein L8	P62918	0.0055773	33131	0	CB only
Transgelin-2;SM22-beta	Q9WVA4	1.0869e-11	35016	0	CB only
78 kDa glucose-regulated protein;GRP 78;Heat shock 70 kDa protein 5;Immunoglobulin heavy chain-binding protein	P20029	4.4687e-20	37244	0	CB only
Tubulin beta-6 chain	Q922F4	1.361e-10	41020	0	CB only
ADP-ribosylation factor 4	P61750	0.012797	43202	0	CB only
Nonmuscle myosin II-C2;Myosin-14;Myosin heavy chain 14;Myosin heavy chain, non-muscle IIc;Non-muscle myosin heavy chain IIc	B3F3T1;Q6URW6-1;Q6URW6;Q6URW6-2	3.8906e-09	52343	0	CB only
60S ribosomal protein L31	D3Z2W2;P62900	2.055e-08	63123	0	CB only
Alpha-actinin-4;Non-muscle alpha-actinin 4;F-actin cross-linking protein;Alpha-actinin-1;Alpha-actinin cytoskeletal isoform;Non-muscle alpha-actinin-1;Alpha-actinin-3;Alpha-actinin skeletal muscle isoform 3;Actinin alpha 2;Alpha-actinin-2;Alpha-actinin skeletal muscle isoform 2	P57780;Q7TPR4;O88990;Q5FW75;Q9JI91;D3Z0L8;D3Z761	9.7644e-32	67587	0	CB only
40S ribosomal protein S26	P62855	0.024523	91257	0	CB only
Adenylyl cyclase-associated protein 1	P40124	0.0053097	30328	0	CB only
Dolichyl-diphosphooligosaccharide--protein glycosyltransferase subunit 1;Dolichyl-diphosphooligosaccharide--protein glycosyltransferase 67 kDa subunit;Ribophorin-1;Ribophorin I	Q91YQ5	4.0735e-08	33870	0	CB only
SNW domain-containing protein 1;Nuclear protein SkiP;Ski-interacting protein	Q9CSN1	0.18626	711780	0	CB only
Protein disulfide-isomerase A3;Disulfide isomerase ER-60;ERp60;58 kDa microsomal protein;p58;ERp57	P27773	0.005388	36042	0	CB only
Stress-70 protein, mitochondrial;75 kDa glucose-regulated protein;GRP 75;Heat shock 70 kDa protein 9;Peptide-binding protein 74;P66 MOT;Mortalin;Putative uncharacterized protein	P38647;Q3TW93	4.8566e-08	48784	0	CB only
Endoplasmin;Heat shock protein 90 kDa beta member 1;94 kDa glucose-regulated protein;ERP99;Polymorphic tumor rejection antigen 1;Tumor rejection antigen gp96	P08113	1.601e-32	60828	0	CB only
Malate dehydrogenase, cytoplasmic;Cytosolic malate dehydrogenase	P14152	0.00076848	63532	0	CB only
Heterogeneous nuclear ribonucleoproteins A2/B1;hnRNP A2 / hnRNP B1;Heterogeneous nuclear ribonucleoprotein A2/B1	O88569-1;O88569;B7ZP22;O88569-2;O88569-3	6.2774e-07	71003	0	CB only
Malate dehydrogenase, mitochondrial	P08249	1.6905e-05	109320	0	CB only
Aconitate hydratase, mitochondrial;Citrate hydro-lyase	Q99KI0	2.2085e-48	129400	0	CB only
Protein disulfide-isomerase;Prolyl 4-hydroxylase subunit beta;Cellular thyroid hormone-binding protein;p55;Erp59;Putative uncharacterized protein	P09103;Q3TF72	6.3726e-11	133970	0	CB only
14-3-3 protein zeta/delta;Protein kinase C inhibitor protein 1;SEZ-2;Putative uncharacterized protein	P63101;Q8BWN0;D3YXF4	8.2375e-32	54239	0	CB only
Putative uncharacterized protein;Apolipoprotein A-I	Q3V2G1;Q00623	4.5593e-08	79697	0	CB only
Hemoglobin subunit beta-2;Hemoglobin beta-2 chain;Beta-2-globin;Hemoglobin beta-minor chain	P02089	1.3314e-05	86501	0	CB only
Nuclear receptor subfamily 1 group D member 2;Rev-erb-beta;Orphan nuclear receptor RVR	Q60674	0.0047104	202250	0	CB only
Proteasome subunit alpha type-6;Proteasome iota chain;Macropain iota chain;Multicatalytic endopeptidase complex iota chain	Q9QUM9	0.0002918	0	9301.4	Ps only
MKIAA1620 protein;Periaxin	Q69ZE6;O55103-1;O55103	0.065386	0	44878	Ps only
Guanine nucleotide-binding protein subunit alpha-11;Guanine nucleotide-binding protein G(q) subunit alpha;Guanine nucleotide-binding protein alpha-q;Guanine nucleotide-binding protein subunit alpha-14;Putative uncharacterized protein	P21278;P21279;P30677;Q8C3M7	0.0055156	0	48642	Ps only
Thioredoxin;ATL-derived factor	P10639	2.089e-05	16032	18247	1.13816
Annexin A2;Annexin-2;Annexin II;Lipocortin II;Calpactin I heavy chain;Chromobindin-8;p36;Protein I;Placental anticoagulant protein IV	P07356;B0V2N7;B0V2N8;B0V2N5	2.8213e-08	15401	18224	1.1833
Vinculin;Metavinculin	Q64727	5.669e-07	56661	0	CB only
Calcitonin	P70160-1;P70160	3.4261e-163	172890	0	CB only
Elongation factor 1-alpha 2;eEF1A-2;Statin S1;Elongation factor 1-alpha 1;eEF1A-1;Elongation factor Tu	P62631;P10126;D3YZ68;D3Z3I8	7.9871e-05	223760	0	CB only
Adenylate cyclase 10;Adenylate cyclase type 10;Testicular soluble adenylyl cyclase;Germ cell soluble adenylyl cyclase	B2RRJ9;Q8C0T9-1;Q8C0T9;Q8C0T9-2	0.063837	261610	0	CB only
Histone H3.1;Histone H3.2;Histone H3.3	P68433;P84228;P84244	0.0033366	628130	0	CB only
Elongation factor 2	P58252	1.4739e-44	159990	0	CB only
Hemoglobin subunit beta-1;Hemoglobin beta-1 chain;Beta-1-globin;Hemoglobin beta-major chain;Beta-globin	P02088;Q61650;A8DUK2;A8DUK7	1.2152e-220	1139100	0	CB only
Spectrin alpha 2;Spna2 protein;Spectrin alpha chain, brain;Spectrin, non-erythroid alpha chain;Alpha-II spectrin;Fodrin alpha chain	A3KGU7;B2RXX6;P16546-1;P16546;P16546-2	5.2966e-30	176490	0	CB only
	D3Z576;D3YW87	3.3935e-32	202040	0	CB only
Hemoglobin subunit alpha;Hemoglobin alpha chain;Alpha-globin;Putative uncharacterized protein	P01942;Q61287;Q9CY10	1.1735e-15	468080	0	CB only
Lamin-A/C	P48678-1;P48678;P48678-2;P48678-3	1.8358e-47	422570	0	CB only
Serum albumin	P07724	5.0936e-124	420990	0	CB only

## Sheet: label free EXP # 2
Label free mass spectrometry data derived from Schwann cell bodies or pseudopods induced by serum and growth factors
To calculate PS/CB ratio, the intensity of each protein was first normalized by the total protein intensities of its column.
* Posterior Error Probability (indicates the probability of false hit. the smaller the PEP the more certain is the identification of a peptide)
Protein Names	Uniprot	PEP*	Intensity CB	Intensity Ps	ratio Ps/Cb
Cytochrome b-c1 complex subunit 2, mitochondrial;Ubiquinol-cytochrome-c reductase complex core protein 2;Core protein II;Complex III subunit 2	Q9DB77	9.568e-38	0	795390	Ps only
Cytoskeleton-associated protein 4;63 kDa membrane protein;p63	Q8BMK4	4.4455e-06	0	226190	Ps only
26S proteasome non-ATPase regulatory subunit 3;Proteasome subunit p58;Transplantation antigen P91A;Tum-P91A antigen;Proteasome (Prosome, macropain) 26S subunit, non-ATPase, 3;Putative uncharacterized protein;Proteasome (Prosome, macropain) 26S subunit, non-ATPase, 3, isoform CRA_b	P14685;Q3TP95;Q3U5M8;Q3ULJ5;Q8BK46;A3KFN0	7.0846e-07	0	183940	Ps only
Sideroflexin-1;Putative uncharacterized protein	Q99JR1;Q8BPC9	8.8222e-09	0	110050	Ps only
Prostaglandin E synthase 3;Cytosolic prostaglandin E2 synthase;Telomerase-binding protein p23;Hsp90 co-chaperone;Progesterone receptor complex p23;Sid 3177;Putative uncharacterized protein	Q9R0Q7;Q3TJG6;Q9CRH1;D3Z7C6	0.0018546	0	61852	Ps only
Coatomer subunit beta';Beta'-coat protein;p102	O55029	2.449e-05	0	60248	Ps only
Contactin-2;Axonin-1;Axonal glycoprotein TAG-1;Transient axonal glycoprotein 1;Putative uncharacterized protein	Q61330;Q3UGZ2;Q3UH39	0.0035409	0	56165	Ps only
Glycosyltransferase 25 family member 1	Q8K297	0.00050891	0	55035	Ps only
Rho-related GTP-binding protein RhoG;Sid 10750;Ras homolog gene family member G;Putative uncharacterized protein;Ras homolog gene family, member G	P84096;B2KKU6;Q3UDZ1	2.7641e-07	0	54055	Ps only
Nckap1 protein;NCK-associated protein 1;Nck-associated protein 1;p125Nap1;Membrane-associated protein HEM-2;Brain protein H19;MH19	A1L0U6;A2AS98;P28660-1;P28660;A2AS97;P28660-2	0.0022934	0	50948	Ps only
Threonyl-tRNA synthetase, cytoplasmic;Threonine--tRNA ligase;Putative uncharacterized protein;Tars protein	Q9D0R2;Q3U630;Q99KJ4	0.0042103	0	42534	Ps only
Ras-related protein Ral-B;Putative uncharacterized protein	Q9JIW9;Q8CCG5	2.6227e-05	0	12788	Ps only
6-phosphofructokinase, liver type;Phosphofructokinase 1;Phosphohexokinase;Phosphofructo-1-kinase isozyme B;Putative uncharacterized protein;Phosphofructokinase, liver, B-type;Phosphofructokinase, liver, B-type, isoform CRA_b	P12382;Q8CD98;Q8VDX7	6.8854e-12	0	197460	Ps only
ATPase, Ca++ transporting, plasma membrane 3;Putative uncharacterized protein;Atp2b3 protein	Q0VF55;A2ALL9;Q8C048;Q0VF54	1.7988e-34	0	105760	Ps only
V-type proton ATPase catalytic subunit A;Vacuolar proton pump subunit alpha;V-ATPase 69 kDa subunit	P50516-1;P50516;P50516-2;D3Z1B9;D3YWH3	7.0893e-41	0	130750	Ps only
Alpha-internexin;66 kDa neurofilament protein;Neurofilament-66;Putative uncharacterized protein	P46660;Q3UMG4	6.5675e-19	0	973210	Ps only
Heat shock protein 70-2;Heat shock protein 2;Heat shock-related 70 kDa protein 2	B7U582;Q99KD7;P17156	2.7401e-82	0	104040	Ps only
Tubulin beta-2A chain;Tubb2a protein	Q7TMM9;Q99J49	2.0927e-142	0	5217700	Ps only
Golgi-associated plant pathogenesis-related protein 1;Glioma pathogenesis-related protein 2;GLI pathogenesis-related 2	Q9CYL5;B1AWD5;B1AWD6	1.9281e-06	0	413590	Ps only
Putative uncharacterized protein;X-prolyl aminopeptidase (Aminopeptidase P) 1, soluble, isoform CRA_b;Xaa-Pro aminopeptidase 1;X-Pro aminopeptidase 1;X-prolyl aminopeptidase 1, soluble;Cytosolic aminopeptidase P;Soluble aminopeptidase P;Aminoacylproline aminopeptidase;X-prolyl aminopeptidase;Xpnpep1 protein	Q3UE92;Q6P1B1;Q3TL27;Q3UKF5;Q8BKH1;Q8BV43;Q8VDK8	0.00057602	0	378090	Ps only
LEK1;Putative uncharacterized protein	Q155P7;Q3TNJ4;Q3TZQ0;Q8BV30;Q8BVF5;Q8C0X4;Q9CUL0;Q9QZ84	0.0014233	0	360100	Ps only
Mitogen-activated protein kinase kinase kinase 7-interacting protein 2;TAK1-binding protein 2	Q99K90;D3Z216;D3Z564	0.0039638	0	192340	Ps only
Synaptogyrin-3	Q8R191	0.00046856	0	156130	Ps only
PRA1 family protein 2;PRA1 domain family 2	Q9JIG8;A2AEV6	0.00023658	0	153100	Ps only
Solute carrier family 2, facilitated glucose transporter member 1;Glucose transporter type 1, erythrocyte/brain;Putative uncharacterized protein;Solute carrier family 2 (Facilitated glucose transporter) member 1;Solute carrier family 2 (Facilitated glucose transporter), member 1	P17809;Q3TD17;Q3U2J2;Q6GTI3;Q8BTM5	0.0030082	0	127650	Ps only
CPN10-like protein;10 kDa heat shock protein, mitochondrial;Hsp10;10 kDa chaperonin;CPN10;Heat shock protein 1 (Chaperonin 10);Putative uncharacterized protein;MCG117539	Q9JI95;Q64433;Q4KL76	2.3038e-05	0	124110	Ps only
Vesicle-associated membrane 2;Vesicle associated membrane protein 2;Vesicle-associated membrane protein 2;Synaptobrevin-2;Vesicle-associated membrane protein 3;Synaptobrevin-3;Cellubrevin	B0QZN5;O35619;P63044;Q8CHR4;P63024;A2A895	4.2556e-18	0	105240	Ps only
40S ribosomal protein S17;Putative uncharacterized protein;Ribosomal protein S17;MCG15301, isoform CRA_a	P63276;Q3TK12;Q5M9L7;Q8BT90;D3Z173	0.0010239	0	100120	Ps only
Trafficking protein particle complex subunit 3;BET3 homolog;Putative uncharacterized protein;Trafficking protein particle complex 3	O55013;Q3U9K9	0.0011094	0	94299	Ps only
Mitochondrial import receptor subunit TOM20 homolog;Mitochondrial 20 kDa outer membrane protein;Outer mitochondrial membrane receptor Tom20;Putative uncharacterized protein;Translocase of outer mitochondrial membrane 20 homolog (Yeast);MCG10089;MCG114456	Q9DCC8;Q4KL41	0.0044861	0	89541	Ps only
Synaptophysin;Major synaptic vesicle protein p38;BM89 antigen;Syp protein	Q62277;B1AVA7;A4FUR8	0.0071177	0	87865	Ps only
Thioredoxin;ATL-derived factor;MCG2706;Thioredoxin 1	P10639;A2AV97	0.00052312	0	79251	Ps only
Microsomal glutathione S-transferase 3;Microsomal GST-III	Q9CPU4	0.00042166	0	63929	Ps only
AP-1 complex subunit sigma-1A;Adapter-related protein complex 1 sigma-1A subunit;Adaptor protein complex AP-1 sigma-1A subunit;Sigma-adaptin 1A;Sigma1A-adaptin;Golgi adaptor HA1/AP1 adaptin sigma-1A subunit;HA1 19 kDa subunit;Clathrin assembly protein complex 1 sigma-1A small chain;Clathrin coat assembly protein AP19;Sigma 1a subunit of AP-1 clathrin	P61967	1.8697e-06	0	51450	Ps only
Profilin-2;Profilin II	Q9JJV2-2;Q9JJV2;Q9JJV2-1;D3YWS3;Q9JJV2-3	0.00093357	0	44497	Ps only
Putative uncharacterized protein;Lymphocyte antigen 6 complex, locus H;Lymphocyte antigen 6H;Lymphocyte antigen 6 complex, locus H, isoform CRA_a	Q9D1X6;Q8K356;Q9WUC3;Q544M1	0.0051955	0	44301	Ps only
Myotrophin;Protein V-1;Granule cell differentiation protein	P62774	0.00043081	0	39781	Ps only
Synaptogyrin-1;Putative uncharacterized protein;Synaptogyrin 1, isoform CRA_a	O55100-1;O55100;O55100-2;Q3U6D7	0.0050639	0	20552	Ps only
Ornithine aminotransferase, mitochondrial;Ornithine--oxo-acid aminotransferase;Putative uncharacterized protein;Ornithine aminotransferase, isoform CRA_b	P29758;Q3TG75;Q3UJK5;Q3UKT3	1.7001e-05	0	1271400	Ps only
Catalase	P24270;Q542K4;Q3TVZ1;Q3TXQ6;Q3UF58;Q3UZE7;Q8C6E3;Q91XI2	5.7991e-05	0	813950	Ps only
Succinate dehydrogenase [ubiquinone] flavoprotein subunit, mitochondrial;Flavoprotein subunit of complex II;Succinate dehydrogenase subunit A	Q8K2B3;Q6IWE1	9.148e-07	0	466060	Ps only
NADH-ubiquinone oxidoreductase 75 kDa subunit;NADH-ubiquinone oxidoreductase 75 kDa subunit, mitochondrial;Complex I-75kD	Q3TIU7;Q3UIQ2;Q3UQ73;Q91VD9	7.2601e-17	0	380520	Ps only
Ras-related protein Rab-3A;Rab3A;RAB3A, member RAS oncogene family, isoform CRA_a	P63011;Q0PD63	3.1036e-08	0	230150	Ps only
Advillin;p92;Actin-binding protein DOC6;Putative uncharacterized protein	O88398;Q0VEI6;Q3TBC1;Q3TBC5;Q3TC69;Q3U1K5	2.4509e-07	0	195800	Ps only
Cell division control protein 42 homolog;G25K GTP-binding protein	P60766-1;P60766	5.421e-07	0	111550	Ps only
Cytochrome c oxidase subunit 6C;Cytochrome c oxidase polypeptide VIc	Q9CPQ1;D3Z6E1;D3Z3Q8	0.020806	0	99779	Ps only
Ras-related protein Rab-39A;Rab39A;RAB39, member RAS oncogene family;Putative uncharacterized protein;Ras-related protein Rab-39B;RAB39B, member RAS oncogene family;Rab39B	Q8BHD0;Q0PD15;Q8BLW7;Q8BHC1;Q0PD14	0.00011412	0	72532	Ps only
ADP-ribosylation factor 5	P84084	1.071e-06	0	30793	Ps only
ATP synthase subunit f, mitochondrial	P56135	9.4431e-06	0	21936	Ps only
Dolichyl-diphosphooligosaccharide--protein glycosyltransferase subunit DAD1;Defender against cell death 1;Defender against cell death 1, isoform CRA_a	P61804;B8JJY6	0.0026842	0	19198	Ps only
Heat shock protein 75 kDa, mitochondrial;Tumor necrosis factor type 1 receptor-associated protein;TNFR-associated protein 1;Putative uncharacterized protein;Trap1 protein	Q9CQN1;Q3TK29;Q3TSG8;Q3UPJ8;Q922R9;Q922Z3	1.9639e-10	0	284370	Ps only
MKIAA4233 protein;ATPase, aminophospholipid transporter (APLT), class I, type 8A, member 1, isoform CRA_b;Putative uncharacterized protein;Atp8a1 protein;Probable phospholipid-transporting ATPase IA;Chromaffin granule ATPase II;ATPase class I type 8A member 1	Q5DTG0;Q8BR88;A1L332;Q52KQ7;P70704;Q3TRP7;Q8CA15	3.4296e-09	0	124710	Ps only
Immunoglobulin superfamily member 3	Q6ZQA6	0.00070014	0	123280	Ps only
Mitochondrial inner membrane protein;Mitofilin;Immt protein;Putative uncharacterized protein	Q8CAQ8-5;Q8CAQ8;A6H604;Q8CAQ8-1;Q2YDW0;Q3TEY5;Q8CAQ8-2;Q3TQL4;Q3TVZ5;Q3U7N2;Q8CAQ8-3;Q3TZK4;Q6P8Y5	0.00015599	0	112370	Ps only
Sortilin-related VPS10 domain containing receptor 2;Putative uncharacterized protein;MKIAA1329 protein;VPS10 domain-containing receptor SorCS2	B2RSI2;Q3TU45;Q8CHA4;Q9EPR5;Q8BI61	6.5926e-09	0	80867	Ps only
Ras-related protein Rab-5B;Rab5b protein;RAB5B, member RAS oncogene family;RAB5B, member RAS oncogene family, isoform CRA_a;Rab5B;Putative uncharacterized protein;RAB5B, member RAS oncogene family, isoform CRA_b;RAB5C, member RAS oncogene family	P61021;B2RPS1;Q0PD56;Q8C458;A2A5F5	7.0146e-09	0	82968	Ps only
Tln2 protein;Talin-2;Putative uncharacterized protein;MKIAA0320 protein	B2RY15;Q71LX4;Q3TKJ2;Q3TN69;Q68FD6;Q8CHG4;Q9CS79;Q6PB69;Q8CDM9	2.9918e-13	0	50623	Ps only
Protein NipSnap homolog 1;4-nitrophenylphosphatase domain and non-neuronal SNAP25-like protein homolog 1 (C. elegans);Putative uncharacterized protein;4-nitrophenylphosphatase domain and non-neuronal SNAP25-like protein homolog 1 (C. elegans), isoform CRA_f	O55125;Q5SVF7	0.00035369	0	226670	Ps only
40S ribosomal protein S21;Ribosomal protein S21;MCG6739, isoform CRA_a;Putative uncharacterized protein;MCG6739, isoform CRA_b	Q9CQR2;A2ABW8;Q8C1L7;D3YVT1	0.0051509	0	54180	Ps only
Putative uncharacterized protein;4F2 cell-surface antigen heavy chain;CD98 heavy chain	Q3TN39;Q8BTJ9;P10852;Q3TIP1;Q3U144;Q60849	7.8142e-08	0	792380	Ps only
Cell adhesion molecule 4;Immunoglobulin superfamily member 4C;Nectin-like protein 4;TSLC1-like protein 2	Q8R464	0.0011073	0	288450	Ps only
Plexin-A4;Plexin A4;Plexin A4, isoform CRA_b	Q80UG2;B9EJ29	5.0339e-07	0	167280	Ps only
60S ribosomal protein L36	D3YW41;P47964;Q5M9L1;Q6ZWZ4;D3Z3R1;D3YY01;D3YX71	8.2564e-06	0	98962	Ps only
Mitochondrial glutamate carrier 1;Glutamate/H(+) symporter 1;Solute carrier family 25 member 22;Slc25a22 protein	Q9D6M3;Q80X52	1.611e-08	0	380350	Ps only
Transcription elongation factor SPT6;Putative uncharacterized protein	Q62383;Q3TY72;Q3UWU8	0.0007544	0	527460	Ps only
Proteolipid protein 2	Q9R1Q7;Q0VEW4;Q58E29	0.00096155	0	93580	Ps only
Cytochrome c oxidase subunit 5A, mitochondrial;Cytochrome c oxidase polypeptide Va	P12787	0.00061889	0	203030	Ps only
Putative uncharacterized protein;Brain protein 44-like protein;Brain protein 44-like;Brain protein 44-like, isoform CRA_e	Q9D6B6;P63030;Q3TCV4;Q3UX28;D3Z5S0;D3YWY6;D3Z786	0.0017726	0	114300	Ps only
NADH dehydrogenase [ubiquinone] 1 alpha subcomplex subunit 4;NADH-ubiquinone oxidoreductase MLRQ subunit;Complex I-MLRQ	Q62425	0.00019997	0	46168	Ps only
Rho-related GTP-binding protein RhoB;Putative uncharacterized protein;Ras homolog gene family, member B;Rhob protein	P62746;Q3TIC2;Q4FJM5	2.4746e-09	0	370960	Ps only
Putative uncharacterized protein;Atp2b1 protein	Q3TSK3;Q6PG79;Q8K314	2.0246e-35	0	225260	Ps only
ATPase, H+/K+ transporting, nongastric, alpha polypeptide;Potassium-transporting ATPase alpha chain 2;Proton pump;Non-gastric H(+)/K(+) ATPase subunit alpha	Q32MR8;Q9Z1W8	7.8648e-11	0	342170	Ps only
Ras-related protein Rab-6B;Rab6B;RAB6B, member RAS oncogene family	P61294;Q0PD53	1.1262e-16	0	196510	Ps only
40S ribosomal protein S27;40S ribosomal protein S27-like protein	Q6ZWU9;Q6ZWY3;D3YYB0	1.9588e-06	0	147840	Ps only
Syntaxin-binding protein 1;Unc-18 homolog;Unc-18-1;Unc-18A	O08599-2;O08599;O08599-1	4.57e-16	0	1159800	Ps only
Calcium-binding mitochondrial carrier protein Aralar1;Mitochondrial aspartate glutamate carrier 1;Solute carrier family 25 member 12	Q8BH59	1.9482e-25	0	863580	Ps only
Coactosin-like protein;Cotl1 protein;Putative uncharacterized protein	Q9CQI6;Q544F6	6.7152e-10	0	750350	Ps only
V-type proton ATPase 116 kDa subunit a isoform 1;Vacuolar proton translocating ATPase 116 kDa subunit a isoform 1;Clathrin-coated vesicle/synaptic vesicle proton pump 116 kDa subunit;Vacuolar proton pump subunit 1;Vacuolar adenosine triphosphatase subunit Ac116;ATPase, H+ transporting, lysosomal V0 subunit a isoform 1;ATPase, H+ transporting, lysosomal V0 subunit A1, isoform CRA_c;ATPase, H+ tran…	Q9Z1G4-2;Q9Z1G4;A2A5A1;Q9Z1G4-1;Q9Z1G4-3;A2A5A0;Q3TXT5;Q3TY98;Q6NXX6;A2A5A2;Q99M55	1.6286e-07	0	603260	Ps only
ATP synthase subunit e, mitochondrial;ATP synthase, H+ transporting, mitochondrial F1F0 complex, subunit e;Putative uncharacterized protein;MCG13600, isoform CRA_c	Q06185;Q5EBI8;Q8BTB6	5.1026e-05	0	168460	Ps only
ATPase, Na+/K+ transporting, alpha 3 polypeptide;ATPase, Na+/K+ transporting, alpha 3 polypeptide, isoform CRA_c;Sodium/potassium-transporting ATPase subunit alpha-3;Na(+)/K(+) ATPase alpha-3 subunit;Na(+)/K(+) ATPase alpha(III) subunit;Atp1a3 protein	Q8VCE0;Q6PIC6;Q8CGD9;Q8R0B0;Q8R0E8	3.2573e-141	0	982440	Ps only
CD166 antigen;Activated leukocyte cell adhesion molecule;Protein DM-GRASP;Putative uncharacterized protein;MuSC;Activated leukocyte cell adhesion molecule soluble isoform	Q61490;Q3TTY3;Q54AJ5;Q5MPX5	5.4029e-11	0	1318900	Ps only
CDP-diacylglycerol--inositol 3-phosphatidyltransferase;Phosphatidylinositol synthase;Cdipt protein	Q8VDP6;Q05BY1	1.3548e-06	0	457230	Ps only
Tubulin beta-3 chain;Putative uncharacterized protein	Q9ERD7;Q9CRT0	2.8868e-94	0	4171700	Ps only
Neurofilament light polypeptide;Neurofilament triplet L protein;68 kDa neurofilament protein;Nefl protein	P08551;Q05DD2	2.0063e-88	0	12387000	Ps only
Contactin-1;Neural cell surface protein F3	P12960	6.5415e-34	8629.8	2266900	262.683
Peripherin	P15331-1;P15331;P15331-3;P15331-2	1.4524e-129	833980	111440000	133.624
Neural cell adhesion molecule 1;Neural cell adhesion molecule;Neural cell adhesion molecule NCAM-120;Ncam gene exon 13 for neural cell adhesion molecule (NCAM)	P13595-1;P13595;P13595-2;P13595-3;O08909;O88682;Q61946;Q6LBT4;P13595-4	5.6829e-58	44302	3790600	85.5627
L1 cell adhesion molecule;Neural cell adhesion molecule L1	Q6PGJ3;A2AFG8;Q9QYQ7;A2AFG7;P11627;D3Z6R3	3.6166e-59	10320	655200	63.4884
Sodium/potassium-transporting ATPase subunit beta-1;Sodium/potassium-dependent ATPase subunit beta-1;ATPase Na+/K+ transporting beta 1 polypeptide;Putative uncharacterized protein;ATPase, Na+/K+ transporting, beta 1 polypeptide;ATPase, Na+/K+ transporting, beta 1 polypeptide, isoform CRA_d	P14094;B0LAB6;Q3TRA6;Q3TSQ1;Q3TV47;Q545P0	7.3489e-18	365280	14055000	38.4773
Receptor expression-enhancing protein 5;Polyposis locus protein 1 homolog;TB2 protein homolog;GP106;Receptor expression enhancing protein 5;Receptor accessory protein 5;Putative uncharacterized protein	Q60870;Q5QGU0;Q921E4;Q9CQG4	3.3261e-08	31678	543110	17.1447
Spectrin alpha 2;Spna2 protein;Spectrin alpha chain, brain;Spectrin, non-erythroid alpha chain;Alpha-II spectrin;Fodrin alpha chain;Putative uncharacterized protein	A3KGU9;B2RXX6;B7ZWK3;B9EKJ1;A3KGU7;P16546-1;P16546;A3KGU5;P16546-2;Q3TNY2;Q3TYI8;Q3URW8;Q3V1V5;Q58ES7;Q6PA04	2.0661e-160	216540	3296100	15.2217
Myosin, heavy polypeptide 10, non-muscle;Putative uncharacterized protein;Myosin-10;Myosin heavy chain 10;Myosin heavy chain, non-muscle IIb;Non-muscle myosin heavy chain IIb;Cellular myosin heavy chain, type B;Non-muscle myosin heavy chain B;Myh10 protein;MKIAA3005 protein	Q3UH59;Q5SV64;Q61879;Q4KMN4;Q6PB65;Q80T68;Q8BLI1;Q8BLI3;Q8BWI3	1.5718e-24	34183	386700	11.3126
Neurofilament medium polypeptide;Neurofilament triplet M protein;160 kDa neurofilament protein;Neurofilament 3	P08553;D3YZ35	1.517e-56	432070	4883300	11.3021
Hexokinase-1;Hexokinase type I;Hexokinase, tumor isozyme;Putative uncharacterized protein;Hk1 protein;Hexokinase 1, isoform CRA_d	P17710-3;P17710;D3Z2I0;Q3TJE3;Q3UPC4;Q3UE51;Q6GQU1;Q3TTB4;P17710-1;P17710-2;P17710-4	8.6973e-39	130570	1438300	11.0155
Ahnak protein;Putative uncharacterized protein;AHNAK	A0JLR7;A0PJF4;Q3UYW8;Q6UIL4;Q8BKS2;Q8BRB8;Q8CGE7;Q8VDN3	3.1122e-19	87336	951080	10.8899
Spectrin beta chain, brain 1;Spectrin, non-erythroid beta chain 1;Beta-II spectrin;Fodrin beta chain;Embryonic liver fodrin;Putative uncharacterized protein;Spnb2 protein;Brain beta-spectrin;MKIAA4049 protein	Q62261-1;Q62261;Q8BQ35;Q8R1C2;Q62261-2;Q3TTX2;Q3TZN6;Q8C509;P70435;Q5DTR4	7.65e-94	421950	4358900	10.3304
Alpha-adducin;Erythrocyte adducin subunit alpha;Adducin 1 (Alpha);Putative uncharacterized protein	Q9QYC0-1;Q9QYC0;Q8K232;Q9QYC0-2;Q8BJT2;D3Z0T1	1.8114e-20	41953	431180	10.2777
Cytoplasmic dynein 1 heavy chain 1;Cytoplasmic dynein heavy chain 1;Dynein heavy chain, cytosolic;Cytoplasmic dynein heavy chain;Putative uncharacterized protein;MKIAA0325 protein;Dync1h1 protein	Q9JHU4;O08821;O70182;Q3TAZ3;Q3UA73;Q80U36;Q8C6T5;Q923F5	1.7278e-135	373940	3295600	8.81318
ADP-ribosylation factor-like protein 8A;ADP-ribosylation factor-like protein 10B;Novel small G protein indispensable for equal chromosome segregation 2;ADP-ribosylation factor-like protein 8B;ADP-ribosylation factor-like protein 10C;Novel small G protein indispensable for equal chromosome segregation 1;Putative uncharacterized protein	Q8VEH3;Q9CQW2;Q9DAB3	2.8141e-10	59313	514200	8.66926
Superoxide dismutase [Mn], mitochondrial;Superoxide dismutase	P09671;Q3TJA2;Q3U8W4;Q4FJX9	3.1899e-05	39357	340060	8.64039
Sodium/potassium-transporting ATPase subunit alpha-1;Na(+)/K(+) ATPase alpha-1 subunit;Putative uncharacterized protein;Atp1a1 protein	Q8VDN2;Q3TXF9;Q3UCH8;Q3UF49;Q8K2R2;Q8R3M4	5.3685e-249	5540200	45359000	8.18725
GTPase KRas;K-Ras 2;Ki-Ras;c-K-ras;c-Ki-ras;GTPase KRas, N-terminally processed;Kras protein;V-Ki-ras2 Kirsten rat sarcoma viral oncogene homolog;GTPase NRas;Transforming protein N-Ras;Putative uncharacterized protein;Nras protein;Neuroblastoma ras oncogene;p21B;p21 protein;Hras1 protein;GTPase HRas;Transforming protein p21;p21ras;H-Ras-1;c-H-ras;GTPase HRas, N-terminally processed;HRAS1;C-Ha-ras…	P32883-1;P32883;Q0VDV7;P08556;Q3TMF4;Q3UCX0;Q4FJP3;Q9D091;P32883-2;Q3U2W7;Q5J7N1;Q9QWR5;Q6P716;Q61411;Q76LV5;Q9R0B8;C0H5X4;P97870;Q71SW8;Q811B9;Q53WZ3;Q675B0;B2KGV5	0.0011161	65280	522920	8.01042
Rho-related GTP-binding protein RhoC;Silica-induced gene 61 protein;Testis specific expressed protein 5;Putative uncharacterized protein;RIKEN cDNA 4930544G11	Q62159;C0IQA7;Q9CR99	9.245e-12	110390	851350	7.7122
Filamin-C;Gamma-filamin;Filamin-2;FLN-C;Actin-binding-like protein;ABP-L;ABP-280-like protein;Putative uncharacterized protein	Q8VHX6-1;Q8VHX6;D3Z576;Q8VHX6-2;D3YW87;Q3UXJ8	1.4089e-62	313910	2044600	6.51333
Tenascin;Tenascin-C;Hexabrachion;Fibronectin type III;Tnc protein;Tenascin C, isoform CRA_a;Tenascin C (Hexabrachion);Putative uncharacterized protein	Q80YX1-1;Q80YX1;Q9WUU4;Q80YX1-2;Q80YX1-3;Q80YX1-4;Q80YX1-5;Q148T4;Q148T5;Q80YX0;Q8C9Z1	1.1923e-05	34955	226300	6.47404
Reticulon 1;Rtn1 protein;RTN1-C;Reticulon-1;Neuroendocrine-specific protein;Putative uncharacterized protein;Reticulon 1, isoform CRA_a;RTN1-A2	A3QM89;Q05CD8;Q7M6W1;Q8K0T0;Q4FJL2;Q4FZ95	4.6342e-11	434710	2775200	6.38403
Electron transfer flavoprotein subunit beta	Q9DCW4	0.00082733	18574	103480	5.57123
Myosin-9;Myosin heavy chain 9;Myosin heavy chain, non-muscle IIa;Non-muscle myosin heavy chain IIa;Cellular myosin heavy chain, type A;Non-muscle myosin heavy chain A;Nonmuscle myosin heavy chain-A;Putative uncharacterized protein;Myh9 protein	Q8VDD5;O89055;Q3UFT0;Q7TQJ6;Q811J9;Q99JJ3	7.032e-155	1863300	9901000	5.31369
2',3'-cyclic-nucleotide 3'-phosphodiesterase;2',3'-cyclic nucleotide 3' phosphodiesterase;Putative uncharacterized protein;Cyclic nucleotide phosphodiesterase 1, isoform CRA_b	P16330-1;P16330;Q3TYV5;P16330-2;Q09J73;Q3TYL9	9.7017e-05	37669	198370	5.26613
Tubulin beta-2B chain;Tubulin, beta 2B;MCG1395;Putative uncharacterized protein	Q9CWF2;B2RSN3;Q8BK89	2.4862e-142	3454200	17065000	4.94036
Talin 1;Tln1 protein;Putative uncharacterized protein;MKIAA1027 protein;Talin-1	A2AIM8;Q0V930;Q3TBC3;Q3UHS6;Q80TM2;Q8C9Z8;P26039	5.2802e-178	512420	2467200	4.8148
Filamin-A;Alpha-filamin;Filamin-1;Endothelial actin-binding protein;Actin-binding protein 280;Non-muscle filamin;Filamin, alpha;MCG21234, isoform CRA_b;MFLJ00343 protein;Putative uncharacterized protein;Flna protein;Filamin	Q8BTM8-1;Q8BTM8;B7FAV0;B9EKP5;B7FAU9;Q6KAM8;B7FAV1;Q3U7N9;Q4FZG4;Q9JJ37	3.1293e-147	2388200	11184000	4.68302
Putative uncharacterized protein;Solute carrier family 25 (Mitochondrial carrier, citrate transporter), member 1	Q3TDH6;Q8JZU2	1.3562e-13	148630	677620	4.55911
Fatty acid synthase;[Acyl-carrier-protein] S-acetyltransferase;[Acyl-carrier-protein] S-malonyltransferase;3-oxoacyl-[acyl-carrier-protein] synthase;3-oxoacyl-[acyl-carrier-protein] reductase;3-hydroxypalmitoyl-[acyl-carrier-protein] dehydratase;Enoyl-[acyl-carrier-protein] reductase;Oleoyl-[acyl-carrier-protein] hydrolase;Putative uncharacterized protein	P19096;O89060;Q3TB22;Q3UHT6	1.7242e-10	52741	238150	4.51546
ATP synthase subunit delta, mitochondrial;F-ATPase delta subunit;Atp5d protein;Putative uncharacterized protein;ATP synthase, H+ transporting, mitochondrial F1 complex, delta subunit, isoform CRA_c	Q9D3D9;Q4FK74;Q9D0J2;Q9DCZ0	1.0096e-05	304400	1368100	4.49442
		4.1112e-05	148900	662130	4.44681
Guanine nucleotide-binding protein G(I)/G(S)/G(T) subunit beta-2;Transducin beta chain 2;G protein subunit beta-2;Putative uncharacterized protein;Guanine nucleotide binding protein, beta 2, isoform CRA_a	P62880;Q3U9V4;D3YZX3;D3Z1M1;D3Z1T4	9.4986e-40	2786300	12126000	4.35201
Guanine nucleotide-binding protein G(o) subunit alpha;Putative uncharacterized protein;Guanine nucleotide binding protein, alpha o, isoform CRA_b	P18872-2;P18872;D3Z2M7;P18872-1;Q543S2	1.9841e-39	2054200	8506700	4.14113
14-3-3 protein beta/alpha;Protein kinase C inhibitor protein 1;14-3-3 protein beta/alpha, N-terminally processed;Tyrosine 3-monooxygenase/tryptophan 5-monooxygenase activation protein, beta;Tyrosine 3-monooxygenase/tryptophan 5-monooxygenase activation protein, beta polypeptide;Tyrosine 3-monooxygenase/tryptophan 5-monooxygenase activation protein, beta polypeptide, isoform CRA_c	Q9CQV8-1;Q9CQV8;A2A5N2;A2A5N1	1.4455e-23	134340	505660	3.76403
Tubulin beta-5 chain;Tubb5 protein	P99024;Q80ZV2	1.4857e-186	13551000	48614000	3.58748
Ras-related protein Rab-10;Putative uncharacterized protein;Rab10;Rab10 protein;RAB10, member RAS oncogene family	P61027;Q3U621;Q4FJL0	2.9665e-06	50784	178790	3.5206
Aspartate aminotransferase, mitochondrial;Transaminase A;Glutamate oxaloacetate transaminase 2;Fatty acid-binding protein;FABP-1;FABPpm	P05202	1.238e-44	2538100	8815800	3.47339
Transmembrane protein C9orf46 homolog	Q9D3P8	0.00093048	24283	83579	3.44187
Mitochondrial import receptor subunit TOM22 homolog;Translocase of outer membrane 22 kDa subunit homolog;Putative uncharacterized protein	Q9CPQ3;Q3UBW3	1.2185e-05	28320	95520	3.37288
Integrin beta-1;Fibronectin receptor subunit beta;Integrin VLA-4 subunit beta;Putative uncharacterized protein	P09055;Q8BUD1	2.2148e-12	401010	1290300	3.21763
Kif5b protein;Putative uncharacterized protein;Kinesin family member 5B;Kinesin-1 heavy chain;Ubiquitous kinesin heavy chain;Conventional kinesin heavy chain;Kinesin heavy chain isoform 5A;Neuronal kinesin heavy chain;Kinesin heavy chain neuron-specific 1;Kinesin heavy chain;Kif5a protein;Kinesin heavy chain isoform 5C;Kinesin heavy chain neuron-specific 2;Kinesin family member 5C;MKIAA0531 prote…	Q05CG8;Q3UWI9;Q5BL10;Q6NSS5;Q8CFE7;Q9CUT6;Q61768;P33175;O70402;Q05CD7;Q3US62;P28738;Q3TY51;Q6NXI9;Q8CHF1;A2ARD4	1.5746e-19	130910	400860	3.0621
Adenine phosphoribosyltransferase;Adenine phosphoribosyl transferase;APRT protein;Putative uncharacterized protein;Adenine phosphoribosyl transferase, isoform CRA_b	P08030;Q564P4;Q61319;Q6PK77;Q9DCY3	0.00012734	29195	87142	2.98483
Erythrocyte protein band 4.1-like 2;Putative uncharacterized protein;Protein 4.1G;Band 4.1-like protein 2;Generally expressed protein 4.1;4.1G;Epb4.1l2 protein;Erythrocyte protein band 4.1-like 2, isoform CRA_c;4.1G protein	B6ZHD0;Q3UNQ6;Q80UE3;O70318;Q7TPN6;Q80UE5;Q8BSR4;Q8C928;B6ZHC5;B6ZHC7;Q80UE4;B6ZHC6;Q811B2;Q8CGJ6;Q811C0	2.4076e-08	189250	561910	2.96914
Plectin-1;Plectin-6;Plec1 protein;Putative uncharacterized protein;Plectin 10;Plectin 8;Plectin 2;Plectin 3;Plectin 7;Plectin 4;Plectin 5;Plectin 9	Q9QXS1-2;Q9QXS1;Q499F9;Q9QXS1-8;Q8C8S5;Q9QXS1-14;Q6S385;Q9QXS1-16;Q9QXS1-3;Q05CR3;Q9QXS1-5;Q6S387;Q9QXS1-13;Q6S393;Q9QXS1-12;Q6S392;Q9QXS1-10;Q6S388;Q9QXS1-15;Q6S390	1.1969e-160	1845100	5181500	2.80825
Putative uncharacterized protein;Sorting nexin 12;Sorting nexin 12, isoform CRA_b;Sorting nexin-12;SDP8 protein;Sorting nexin 12, isoform CRA_c	Q3V2H3;Q99M52;Q3TGS7;O70493;Q6ZWQ5	1.726e-06	145200	404060	2.78278
Gamma actin-like protein	Q9QZ83	1.7791e-274	18167000	47379000	2.60797
Ras-related protein Rab-14;RAB14 protein variant;RAB14 protein;Putative uncharacterized protein;RAB14, member RAS oncogene family;Rab14;RAB14, member RAS oncogene family, isoform CRA_b	Q91V41;Q50HW9;Q50HX0;Q50HX1;Q50HX2;Q50HX3;Q50HX4	3.9142e-16	178730	456720	2.55536
Nonmuscle myosin II-C2;Myosin-14;Myosin heavy chain 14;Myosin heavy chain, non-muscle IIc;Non-muscle myosin heavy chain IIc;Myh14 protein	B3F3T1;Q6URW6-1;Q6URW6;Q6URW6-2;Q7TQH2	8.5402e-13	594040	1512800	2.54663
Sorcin	Q6P069-1;Q6P069;Q6P069-2	1.4506e-05	51524	130050	2.52407
Myosin-Ic;Myosin I beta;MMI-beta	Q9WTI7-1;Q9WTI7;Q9WTI7-3;Q9WTI7-2;Q9WTI7-4	4.0738e-16	138870	344840	2.48319
Cofilin-2;Cofilin, muscle isoform;Putative uncharacterized protein	P45591;Q3UHW9	1.1507e-18	120230	298240	2.48058
Prohibitin;B-cell receptor-associated protein 32;Putative uncharacterized protein;MCG48927;RIKEN cDNA 1700071K01 gene	P67778;Q5SQG5;Q3V2K0;Q3TV00	3.7297e-13	1841330	2061200	2.44993
Glutamate dehydrogenase 1, mitochondrial;Putative uncharacterized protein	P26443;Q3TSQ7	0.00010725	616690	1481000	2.40153
Microtubule-associated protein 4;Putative uncharacterized protein	P27546-1;P27546;P27546-2;P27546-3;Q78TF3;P27546-4	1.3241e-08	261540	622280	2.37929
T-complex protein 1 subunit gamma;CCT-gamma;Matricin;mTRiC-P5;Putative uncharacterized protein;Chaperonin containing Tcp1, subunit 3 (Gamma);Chaperonin subunit 3 (Gamma);Chaperonin containing TCP-1 gamma subunit	P80318;Q3TBM6;Q3U0I3;Q3U4U6;Q3UJP4;Q9R1U1	4.3386e-19	1024900	2402100	2.34374
Mtap1b protein;Microtubule-associated protein 1B;Putative uncharacterized protein;MAP1.2;MAP1(X);MAP1 light chain LC1	A0PJ96;B2RQQ5;Q3TYV8;Q3TZM8;Q3UF78;Q3UPV4;Q8CAI9;Q8CFR9;P14873	1.1214e-11	260510	603530	2.31672
Peptidyl-prolyl cis-trans isomerase A;Cyclophilin A;Cyclosporin A-binding protein;SP18;Peptidyl-prolyl cis-trans isomerase	P17742;Q3TE63;Q3UAJ1;Q5SVY2;Q9CZK9;D3Z476	2.057e-07	442360	1006400	2.27507
Protein Niban;Putative uncharacterized protein	Q3UW53;Q3TDH5;D3Z233;D3YYZ9	1.1576e-07	165260	374990	2.26909
Guanine nucleotide-binding protein G(I)/G(S)/G(T) subunit beta-1;Transducin beta chain 1;Beta1 subnuit of GTP-binding protein;Beta1 subunit of GTP-binding protein;Guanine nucleotide binding protein, beta 1;Putative uncharacterized protein;Guanine nucleotide binding protein, beta 1, isoform CRA_b;G-protein beta subunit	P62874;Q3TQ70;Q3U1B1;Q61621	3.783e-67	752190	1704200	2.26565
Fructose-bisphosphate aldolase;Fructose-bisphosphate aldolase A;Muscle-type aldolase;Aldolase 1	A6ZI44;Q6NY00;P05064;Q5FWB7;D3YWI1;D3YV98;D3Z510	6.1136e-99	6497200	14625000	2.25097
Rho-related GTP-binding protein RhoQ;Ras-related GTP-binding protein TC10;Cell division control protein 42 homolog;G25K GTP-binding protein;Putative uncharacterized protein;Cell division cycle protein CDC42;Rho-related GTP-binding protein RhoJ;Tc10-like GTP-binding protein TCL;Arhj protein;Rhoj protein	Q8R527;P60766-2;P60766;Q3UL78;Q99JI7;Q9ER71-1;Q9ER71;Q3TZU6;Q7TMY0;Q9ER71-2;D3YX61;D3Z3L1;Q8CEV8	1.0329e-06	292020	639880	2.19122
Tubulin beta-2C chain;Putative uncharacterized protein;Tubulin beta-4 chain	P68372;Q9CVR0;Q9DCR1;Q9D6F9	1.4609e-215	56946000	122850000	2.15731
Tubulin alpha-1A chain;Tubulin alpha-1 chain;Alpha-tubulin 1;Alpha-tubulin isotype M-alpha-1;Tubulin alpha-1C chain;Tubulin alpha-6 chain;Alpha-tubulin 6;Alpha-tubulin isotype M-alpha-6;Putative uncharacterized protein;Tubulin, alpha 1C;Tubulin alpha-3 chain;Tubulin alpha-3/alpha-7 chain;Alpha-tubulin 3/7;Alpha-tubulin isotype M-alpha-3/7;Tubulin, alpha 3A;Tubulin, alpha 3B;MCG129425;MCG13302, is…	P68369;P68373;Q3TIZ0;Q52L87;P05214;Q5FW91;Q9D9Y2	3.1721e-229	100910000	215740000	2.13794
Prss3 protein;Trypsinogen 11	Q4G0C2;Q792Z0	0.010012	19091	40802	2.13724
Fermitin family homolog 2;Pleckstrin homology domain-containing family C member 1;Kindlin-2;Putative uncharacterized protein;Pleckstrin homology domain containing, family C (With FERM domain) member 1	Q8CIB5;Q3TLE2;Q3UMA4	1.0874e-05	156600	332000	2.12005
ATP synthase subunit epsilon, mitochondrial;ATP synthase, H+ transporting, mitochondrial F1 complex, epsilon subunit;Putative uncharacterized protein;ATP synthase, H+ transporting, mitochondrial F1 complex, epsilon subunit, isoform CRA_a;H+ transporting F1 ATP synthase epsilon subunit	P56382;Q545F5;Q6VEU5	0.00031706	33538	70882	2.11348
Vesicle-associated membrane protein-associated protein A;33 kDa Vamp-associated protein;VAP-33	Q9WV55	7.4988e-05	79882	168760	2.11262
Mitochondrial 2-oxoglutarate/malate carrier protein;Solute carrier family 25 member 11;Putative uncharacterized protein;Solute carrier family 25 (Mitochondrial carrier; oxoglutarate carrier), member 11;Solute carrier family 25 (Mitochondrial carrier oxoglutarate carrier), member 11, isoform CRA_b	Q9CR62;Q5SX53;Q9CTC7;Q5SX46	2.4988e-17	130100	272700	2.09608
AP-3 complex subunit sigma-1;Adapter-related protein complex 3 sigma-1 subunit;AP-3 complex sigma-3A subunit;Sigma-adaptin 3a;Sigma-3A-adaptin;Sigma3A-adaptin;Adaptor-related protein complex 3, sigma 1 subunit;Putative uncharacterized protein;MCG3457, isoform CRA_b	Q9DCR2;Q3U8S0	0.0014621	11924	24761	2.07657
Ras-related protein Rab-11B;Putative uncharacterized protein;Rab11B;MCG22989, isoform CRA_b;RAB11B protein;RAB11B, member RAS oncogene family;Ras-related protein Rab-11A;Rab 11;Rab11A;RAB11a, member RAS oncogene family	P46638;Q78ZJ8;P62492;P97345;Q0PD45;Q3UZ37	1.34e-20	333630	691480	2.0726
Ras GTPase-activating-like protein IQGAP1;Iqgap1 protein;Putative uncharacterized protein;MKIAA0051 protein;IQ motif containing GTPase activating protein 1	Q9JKF1;Q05CQ4;Q3TPD2;Q3TR56;Q3TU98;Q6ZQK2;Q80UW7;Q8BPA6;Q8CC64;Q8CDT3;Q8CDW9;Q8CGH5;Q9D408	9.5135e-21	157780	326900	2.07187
Guanine nucleotide-binding protein G(q) subunit alpha;Guanine nucleotide-binding protein alpha-q;Putative uncharacterized protein	P21279;Q3UHH5	1.1038e-17	627000	1281200	2.04338
Glia maturation factor beta;Glia maturation factor, beta	Q9CQI3;A7VJ98;Q80X87	1.4436e-08	218260	441550	2.02305
60S ribosomal protein L15;Ribosomal protein L15	D3Z7B4;Q9CZM2;Q3U7D2;Q5M8Q0;D3Z0H4;B8JKK2	0.0072014	31740	63765	2.00898
ADP/ATP translocase 2;Adenine nucleotide translocator 2;ADP,ATP carrier protein 2;Solute carrier family 25 member 5;Putative uncharacterized protein;Solute carrier family 25, member 5;MCG11560	P51881;B0LAB5;Q545A2	4.1075e-31	11791000	23656000	2.00628
ATP synthase subunit alpha, mitochondrial	Q03265;D3Z6F5	1.3727e-129	18733000	37305000	1.99141
ATP synthase subunit beta, mitochondrial	P56480	9.3177e-179	25339000	50014000	1.9738
Aconitate hydratase, mitochondrial;Citrate hydro-lyase	Q99KI0	1.4503e-13	443370	875080	1.9737
Epiplakin	Q8R0W0	0.0038196	59459	116150	1.95345
Vacuolar protein sorting-associated protein 35;Vesicle protein sorting 35;Maternal-embryonic 3;Putative uncharacterized protein;Vacuolar protein sorting 35, isoform CRA_a	Q9EQH3;Q3TJ43;Q3TKU6;Q3TRJ1;Q3TUV7;Q3UQJ1	9.3521e-07	63501	122900	1.9354
Clathrin, heavy polypeptide (Hc);MKIAA0034 protein;Clathrin heavy chain 1;Putative uncharacterized protein;Cltc protein	Q5SXR6;Q80U89;Q68FD5;Q3TAN1;Q3TJ98;Q3TYQ2;Q3U0H2;Q3UPJ3;Q8K2I5	3.9782e-222	4592300	8796800	1.91555
Putative uncharacterized protein;MKIAA4020 protein;Septin-7;CDC10 protein homolog;Septin-10;Septin-14	Q3UGE0;Q3UNN1;Q5DTS3;Q8C2A3;O55131;Q8C650-1;Q8C650;Q9DA97;Q8C650-2	0.0022589	1235900	2365800	1.91423
Myof protein;Myoferlin;Fer-1-like protein 3	B9EK95;Q69ZN7-1;Q69ZN7;Q69ZN7-4;D3Z1Q0;Q69ZN7-2	1.2634e-08	76232	143470	1.88202
Phosphate carrier protein, mitochondrial;Phosphate transport protein;Solute carrier family 25 member 3;Putative uncharacterized protein	Q8VEM8;Q3THU8;Q3U995;Q3UB63	6.2115e-12	1565800	2911600	1.8595
40S ribosomal protein S4, X isoform;Putative uncharacterized protein;Ribosomal protein S4 X-linked;MCG116623;Ribosomal protein S4, X-linked;Ribosomal protein S4, Y-linked 2;RIKEN cDNA 1110033J19	P62702;Q3UXQ6;Q545F8;Q545X8;D3Z2I5;Q3V1Z5	4.912e-07	118510	215750	1.82052
Stress-70 protein, mitochondrial;75 kDa glucose-regulated protein;GRP 75;Heat shock 70 kDa protein 9;Peptide-binding protein 74;P66 MOT;Mortalin;Putative uncharacterized protein;Heat shock protein 9;Heat shock protein 9A	P38647;Q3TW93;Q3UVN1;Q3V015;Q7TSZ0	3.7822e-88	2999900	5387100	1.79576
Transforming protein RhoA;Putative uncharacterized protein;Ras homolog gene family, member A;Ras homolog gene family, member A, isoform CRA_a	Q9QUI0;Q3TN61;Q4VAE6	3.8531e-10	144820	258100	1.78221
NADH dehydrogenase [ubiquinone] iron-sulfur protein 3, mitochondrial;NADH-ubiquinone oxidoreductase 30 kDa subunit;Complex I-30kD	Q9DCT2	3.5233e-11	172040	297400	1.72867
Adenylyl cyclase-associated protein 1;Adenylyl cyclase-associated protein	P40124;Q3U0U5;Q3TC53;Q3UNQ0;Q3UVJ2;Q8BPT7	2.3656e-59	1719600	2943900	1.71197
Citrate synthase, mitochondrial;Citrate synthase	Q9CZU6;Q0QEL9;Q80X68;Q9DAM4	3.2032e-30	2745800	4318000	1.57258
Mitochondrial fission 1 protein;Fis1 homolog;Tetratricopeptide repeat protein 11;TPR repeat protein 11	Q9CQ92;D3YZ32	2.7299e-07	60561	93928	1.55097
Ras-related protein Rab-18;Rab18;RAB18, member RAS oncogene family, isoform CRA_a;Putative uncharacterized protein	P35293;Q0PD38;Q8CEH2	0.0095298	98802	152340	1.54187
60S ribosomal protein L31;Rpl31 protein;Putative uncharacterized protein;Ribosomal protein L31;MCG126194, isoform CRA_a	D3Z2W2;P62900;Q58DZ1;Q5M9K9;Q9CY93	0.00043715	499640	766580	1.53426
Pyruvate kinase isozymes M1/M2;Pyruvate kinase muscle isozyme	P52480-1;P52480;P52480-2	2.2959e-85	6636400	10156000	1.53035
ATP synthase subunit O, mitochondrial;Oligomycin sensitivity conferral protein;ATP synthase	Q9DB20;Q3TF25;Q3THG0;D3Z4J0	2.2732e-13	871520	1332000	1.52836
Eukaryotic translation initiation factor 2 subunit 1;Eukaryotic translation initiation factor 2 subunit alpha;Putative uncharacterized protein	Q6ZWX6;Q9CV24	1.6854e-36	288090	436250	1.51428
Hydroxysteroid (17-beta) dehydrogenase 10;Putative uncharacterized protein;17beta-hydroxysteroid dehydrogenase type 10/short chain L-3-hydroxyacyl-CoA dehydrogenase	A2AFQ2;Q9CYT3;Q99N15	2.0381e-05	44960	67879	1.50976
Ras-related protein Rap-1b;GTP-binding protein smg p21B;Putative uncharacterized protein;RAS related protein 1b;RAS related protein 1b, isoform CRA_a;Ras-related protein Rap-1A;Ras-related protein Krev-1;Rap1A-retro2;Rap1A-retro1	Q99JI6;Q52L50;P62835;C5H0E9;Q3U7U8;Q3V3W9;C5H0E8	1.814e-10	746030	1122600	1.50477
Actin-related protein 2/3 complex subunit 3;Arp2/3 complex 21 kDa subunit	Q9JM76;D3Z1E9;D3Z2F8;D3Z2F7	1.7174e-05	210530	310550	1.47509
Coronin-1C;Coronin-3;Putative uncharacterized protein;Coronin, actin binding protein 1C	Q9WUM4;Q3TEU8;Q3TF74;Q3U8F0;Q499X7;Q5PPQ7	3.1737e-20	795610	1170400	1.47107
Thioredoxin-dependent peroxide reductase, mitochondrial;Perioredoxin-3;PRX III;Antioxidant protein 1;Protein MER5;Antioxidant protein	P20108;Q8K4K8	1.1902e-19	75765	111250	1.46836
Sideroflexin-3;Putative uncharacterized protein	Q91V61-1;Q91V61;Q91V61-2;Q3U4F0	1.0602e-11	217330	316940	1.45834
		0.0014821	172550	251470	1.45737
Annexin A2;Annexin-2;Annexin II;Lipocortin II;Calpactin I heavy chain;Chromobindin-8;p36;Protein I;Placental anticoagulant protein IV;Putative uncharacterized protein;Annexin A2, isoform CRA_a;Anxa2 protein	P07356;Q3UCD3;Q542G9;Q99KH3;Q9CZI7;B0V2N7;B0V2N8	3.3808e-141	8141900	11814000	1.45101
Ras-related protein Rab-5A;Putative uncharacterized protein;Rab5A;Rab5a protein;RAB5A, member RAS oncogene family	Q9CQD1;Q3UCX7;Q4VAA1	3.8405e-14	282280	389110	1.37845
Ubiquitin-like modifier-activating enzyme 1 Y;Ubiquitin-activating enzyme E1 Y;Ubiquitin-activating enzyme E1;Ubiquitin-activating enzyme	P31254;Q61341	3.5962e-22	97992	134740	1.37501
Putative uncharacterized protein;RAB5C, member RAS oncogene family;Ras-related protein Rab-5C;Rab5C;RAB5C, member RAS oncogene family, isoform CRA_a	Q8C266;P35278;Q3TCT9;Q3TJ39	2.3681e-15	891500	1219900	1.36837
Actin-related protein 2/3 complex subunit 2;Arp2/3 complex 34 kDa subunit;Putative uncharacterized protein;Arpc2 protein	Q9CVB6;Q3UA52;Q4FZG5	0.00268	136700	186010	1.36072
Pyruvate dehydrogenase E1 component subunit beta, mitochondrial	Q9D051	1.7039e-14	410960	534210	1.29991
14-3-3 protein sigma;Stratifin;Putative uncharacterized protein	O70456;Q3TEZ1;Q9JJ20	1.9965e-09	505470	653600	1.29305
Destrin;Actin-depolymerizing factor;Sid 23;Dstn protein;Destrin, isoform CRA_a	Q9R0P5;Q4FK36	5.6938e-18	669350	834100	1.24613
Putative uncharacterized protein;Gnai2 protein;Guanine nucleotide-binding protein G(i), alpha-2 subunit;Adenylate cyclase-inhibiting G alpha protein;Guanine nucleotide binding protein (G protein), alpha inhibiting 1;G protein alpha i1 subunit	Q3TXK7;Q8JZT4;Q922Y6;P08752;B2RSH2;Q61018	5.0984e-47	1068200	1329700	1.2448
Acyl-protein thioesterase 1;Lysophospholipase 1;Lysophospholipase I;Lypla1 protein	P97823-1;P97823;Q4FK51;P97823-2;D3YUG4;D3Z111;D3Z269	4.7273e-12	84819	101870	1.20103
V-type proton ATPase subunit d 1;Vacuolar proton pump subunit d 1;V-ATPase AC39 subunit;V-ATPase 40 kDa accessory protein;P39;Physophilin;ATPase, H+ transporting, lysosomal V0 subunit D1	P51863;Q921S5	1.7029e-08	382480	445080	1.16367
Protein NipSnap homolog 2;Glioblastoma-amplified sequence;Putative uncharacterized protein;Glioblastoma amplified sequence	O55126;Q3TD78;Q7TMG8	4.8654e-05	171190	197980	1.15649
Proteasome subunit alpha type-1;Proteasome component C2;Macropain subunit C2;Multicatalytic endopeptidase complex subunit C2;Proteasome nu chain;Proteasome subunit alpha type;20S proteasome subunit C2	Q9R1P4;Q3TS44;Q8BTU5;Q9JHS5	0.00019246	98389	110290	1.12096
Ras-related protein Rab-1A;YPT1-related protein;Rab1A;RAB1, member RAS oncogene family, isoform CRA_a;Putative uncharacterized protein;RAB1, member RAS oncogene family;MKIAA3012 protein	P62821;Q0PD67;Q3UB66;Q5SW88;Q6ZPF0;D3YX72;Q5SW87;D3Z5G6;Q5SW86	3.2379e-12	956600	1067800	1.11625
Cytochrome c oxidase subunit 2;Cytochrome c oxidase polypeptide II	P00405;Q7JCZ1	1.2955e-17	743780	821590	1.10461
T-complex protein 1 subunit zeta;CCT-zeta;CCT-zeta-1;Chaperonin containing Tcp1, subunit 6a (Zeta);Putative uncharacterized protein;Chaperonin subunit 6a (Zeta);Cct6a protein	P80317;Q3TI05;Q3TI62;Q3TIX8;Q3TW97;Q52KG9;Q8VEI1	2.7261e-25	1184000	1290000	1.08953
Ras-related protein Rab-2A;RAB2A, member RAS oncogene family;Rab2A;RAB2, member RAS oncogene family;Putative uncharacterized protein	P53994;Q0PD65;Q6PDZ3;Q8BXY4	3.3706e-32	701150	763520	1.08895
Ras-related protein Rab-1B;Rab1B;RAB1B, member RAS oncogene family, isoform CRA_c;Putative uncharacterized protein	Q9D1G1;Q0PD66;Q3V3C2	1.0621e-08	116600	126620	1.08593
Ras-related protein Ral-A;V-ral simian leukemia viral oncogene homolog A (Ras related);V-ral simian leukemia viral oncogene homolog A (Ras related), isoform CRA_b;Putative uncharacterized protein	P63321;A2CG14;Q9CXY0	8.9316e-07	220090	236660	1.07529
Integrin alpha V;Integrin alpha-V;Vitronectin receptor subunit alpha;Integrin alpha-V heavy chain;Integrin alpha-V light chain;Putative uncharacterized protein;Itgav protein	A2AKI6;P43406;A2AKI5;Q3U4C8;Q80Y67	3.7834e-06	87354	93569	1.07115
Putative uncharacterized protein;RAS-related C3 botulinum substrate 1, isoform CRA_a;Ras-related C3 botulinum toxin substrate 1;p21-Rac1;Ras-related C3 botulinum toxin substrate 3;p21-Rac3;RAS-related C3 botulinum substrate 3;RAS-related C3 botulinum substrate 3, isoform CRA_b;Rac3 protein;Ras-related C3 botulinum toxin substrate 2;p21-Rac2;EN-7 protein;RAS-related C3 botulinum substrate 3, isofo…	Q3TLP8;P63001;Q8BPG5;Q8C4N8;Q9D859;P60764;Q14A12;Q8QZS2;Q05144;A2AC13	7.7668e-14	1677300	1780500	1.06153
Trifunctional enzyme subunit alpha, mitochondrial;TP-alpha;Long-chain enoyl-CoA hydratase;Long chain 3-hydroxyacyl-CoA dehydrogenase;Putative uncharacterized protein	Q8BMS1;Q3TB39	3.0133e-65	261170	270820	1.03695
Mammalian ependymin-related protein 1	Q99M71-1;Q99M71;Q99M71-2	0.0027913	45150	46733	1.03506
Peroxiredoxin-2;Thioredoxin peroxidase 1;Thioredoxin-dependent peroxide reductase 1;Thiol-specific antioxidant protein;Prdx2 protein	Q61171;Q5M9N9;D3Z4A4	6.2606e-10	1193200	1205700	1.01048
N(G),N(G)-dimethylarginine dimethylaminohydrolase 2;DDAHII;Dimethylargininase-2;Ddah2 protein;Putative uncharacterized protein;Dimethylarginine dimethylaminohydrolase 2, isoform CRA_a	Q99LD8;A4FUQ8;O08972	2.0658e-28	137590	138940	1.00981
Integrin alpha 6;Itga6 protein;Putative uncharacterized protein;Integrin alpha-6;VLA-6;CD49 antigen-like family member F;Integrin alpha-6 heavy chain;Integrin alpha-6 light chain	A2AU04;Q6PEE8;Q80ZI8;Q8BNH0;Q61739-1;Q61739;Q61739-2;Q3TWK2;Q8CC06;A2AU05;Q8BR82	2.4394e-05	64235	63912	0.994972
Rps19 protein;40S ribosomal protein S19	D3Z722;D3Z5R8;Q5M9P3;D3YYC7;D3YYC6;Q9CZX8;D3YUG3;D3YUL5;D3YUT3	1.5372e-06	586310	575640	0.981801
Phosphoglycerate kinase 1;Phosphoglycerate kinase	P09411;B0LAA9	1.0182e-77	2022400	1967700	0.972953
Collapsin response mediator protein 4A;Dihydropyrimidinase-related protein 3;Unc-33-like phosphoprotein;Putative uncharacterized protein	Q71H74;Q62188;Q3TAS8;Q3TT92	1.8036e-76	12369000	11628000	0.940092
ADP-ribosylation factor 4;Putative uncharacterized protein	P61750;Q14BR4;Q9DD04	1.2875e-07	689920	647350	0.938297
14-3-3 protein theta;14-3-3 protein tau;MCG126220;Tyrosine 3-monooxygenase/tryptophan 5-monooxygenase activation protein, theta polypeptide;MCG7879, isoform CRA_b	P68254-1;P68254;A3KML3;P68254-2	3.6465e-41	1174500	1072600	0.91324
Prohibitin-2;B-cell receptor-associated protein BAP37;Repressor of estrogen receptor activity;Putative uncharacterized protein;Prohibitin 2	O35129;Q3V235;Q3V2V2	5.1097e-29	2356200	2138500	0.907605
Leucyl-tRNA synthetase, cytoplasmic;Leucine--tRNA ligase;MKIAA1352 protein;Leucyl-tRNA synthetase;Putative uncharacterized protein;MCG127948;Lars protein	Q8BMJ2;Q6ZPT2;Q7TSZ3;Q99JK2;Q9CQM4	3.1066e-14	162910	147020	0.902461
Stromal antigen 3;Putative uncharacterized protein;Cohesin subunit SA-3;SCC3 homolog 3	B2RSV0;Q3V170;O70576	0.00020256	882210	783620	0.888247
Calpain small subunit 1;Calcium-dependent protease small subunit 1;Calcium-dependent protease small subunit;Calpain regulatory subunit;Calcium-activated neutral proteinase small subunit	O88456;D3YW48	9.7124e-08	235270	208730	0.887193
Putative uncharacterized protein;Ubiquitin carboxyl-terminal hydrolase isozyme L1;Ubiquitin thioesterase L1;Neuron cytoplasmic protein 9.5;PGP 9.5	Q3TCH2;Q9R0P9	4.2753e-19	1048600	925480	0.882586
Dihydropyrimidinase-related protein 2;ULIP 2 protein	O08553	7.3594e-191	9729200	8584500	0.882344
Synaptic vesicle membrane protein VAT-1 homolog;Putative uncharacterized protein;Vesicle amine transport protein 1 homolog (T californica);Vat1 protein	Q62465;Q3TXD3;Q3U331;Q499X4;Q5RKP0	3.2548e-21	2823200	2488800	0.881553
Electron transfer flavoprotein subunit alpha, mitochondrial;Electron transferring flavoprotein, alpha polypeptide	Q99LC5;B1B1B4	1.1418e-22	409680	342870	0.836921
Voltage-dependent anion-selective channel protein 1;Voltage-dependent anion-selective channel protein 5;Outer mitochondrial membrane protein porin 1;Plasmalemmal porin;Putative uncharacterized protein	Q60932-1;Q60932;Q3THL7;Q3TIG8;Q3U6K8;Q60932-2	7.7042e-59	7968500	6556300	0.822777
Dolichyl-diphosphooligosaccharide--protein glycosyltransferase 48 kDa subunit;Putative uncharacterized protein;Dolichyl-di-phosphooligosaccharide-protein glycotransferase, isoform CRA_c;Dolichyl-di-phosphooligosaccharide-protein glycotransferase	O54734;Q3UC51;Q3UG68;Q8C4P7	3.2771e-18	3127800	2560800	0.818722
Transgelin;Smooth muscle protein 22-alpha;Actin-associated protein p27	P37804	0.0039164	123570	100550	0.813709
Triosephosphate isomerase;Triose-phosphate isomerase	P17751	1.3957e-13	512740	413300	0.806062
Aldose reductase-related protein 1;Aldehyde reductase;Aldo-keto reductase family 1 member B7;Vas deferens androgen-dependent protein;MVDP;Putative uncharacterized protein;Aldo-keto reductase family 1, member B7;MCG6071;Aldose reductase-related protein 2;Fibroblast growth factor-regulated protein;Protein FR-1;2310005E10Rik protein	P21300;Q3UGS8;Q5M9J9;P45377;Q8BIV6;Q8CI22;Q8R318;D3Z494	0.017594	253280	203660	0.80409
Protein disulfide-isomerase A3;Disulfide isomerase ER-60;ERp60;58 kDa microsomal protein;p58;ERp57	P27773	8.4092e-47	13000000	10339000	0.795308
2-oxoglutarate dehydrogenase E1 component, mitochondrial;Alpha-ketoglutarate dehydrogenase;Ogdh protein;Ogdhl protein	Q60597-3;Q60597;Q60597-4;Q60597-1;Q60597-2;Q6P8I7;B2RXT3	0.0020871	65729	51732	0.78705
Integrin beta-6;Integrin beta	Q9Z0T9;B1AYG5;B1AYG6;B1AYG7;Q9D2L4	0.0008381	568990	436920	0.767887
Diablo homolog, mitochondrial;Second mitochondria-derived activator of caspase;Direct IAP-binding protein with low pI;Putative uncharacterized protein;Diablo homolog (Drosophila)	Q9JIQ3;Q542V8;Q7TPS3	0.0063576	29636	22527	0.760123
40S ribosomal protein S14;Ribosomal protein S14;Putative uncharacterized protein	D3Z1P6;P62264;O70569;Q3UJS5;D3Z7I1;D3YVF4	6.1141e-06	546800	414530	0.758102
Putative uncharacterized protein;60S ribosomal protein L14;Ribosomal protein L14	Q9CWK0;Q9CR57;B0LAB8;Q569Z0	8.9945e-09	230820	174960	0.757993
Ras-related protein Rab-21;Rab-12;Rab21;RAB21, member RAS oncogene family;MKIAA0118 protein	P35282;Q0PD35;Q6A0C7	5.1148e-06	52676	39746	0.754537
Hypoxanthine-guanine phosphoribosyltransferase;HPRT B;Hypoxanthine guanine phosphoribosyl transferase 1;Hypoxanthine guanine phosphoribosyl transferase 1, isoform CRA_b;Hypoxanthine guanine phosphoribosyl transferase	P00493;B1B0W8;Q6TDG6;Q99KF5	2.5452e-06	110280	81090	0.73531
Annexin A6;Annexin-6;Annexin VI;Lipocortin VI;p68;p70;Protein III;Chromobindin-20;67 kDa calelectrin;Calphobindin-II;Putative uncharacterized protein;Anxa6 protein	P14824;Q3TUI1;Q3UDK4;Q3UI56;Q8BSS4;Q99JX6;Q3V2Z4;Q8CEX0	1.0111e-46	3730700	2733600	0.732731
Rho GDP-dissociation inhibitor 1;Rho-GDI alpha;GDI-1	Q99PT1	7.767e-11	254360	185370	0.72877
14-3-3 protein eta	P68510	2.7611e-28	534810	387940	0.725379
14-3-3 protein zeta/delta;Protein kinase C inhibitor protein 1;SEZ-2;Putative uncharacterized protein	P63101;Q3UA58;D3YXN6;Q8BWN0	2.1034e-63	7197300	5168300	0.718089
Elongation factor 1-alpha 1;eEF1A-1;Elongation factor Tu;Elongation factor 1-alpha;Eef1a1 protein;Elongation factor 1-alpha 2;eEF1A-2;Statin S1	P10126;Q3TII3;Q3UA81;Q3UZQ3;Q4FZE5;Q58E64;P62631;B7ZBW3;D3YZ68;D3Z3I8	2.9412e-35	21026000	15015000	0.714116
60 kDa heat shock protein, mitochondrial;Heat shock protein 60;60 kDa chaperonin;Chaperonin 60;Mitochondrial matrix protein P1;HSP-65	P63038-1;P63038	1.2937e-135	8094100	5715500	0.706132
Chloride intracellular channel protein 1;Nuclear chloride ion channel 27;Putative uncharacterized protein;Chloride intracellular channel 1, isoform CRA_c	Q9Z1Q5;Q3TIP8;Q542F1	3.1023e-35	1890400	1327600	0.702285
Alpha-actinin-4;Non-muscle alpha-actinin 4;F-actin cross-linking protein;Putative uncharacterized protein;Actinin alpha 4;Alpha-actinin	P57780;Q1A602;Q3UDJ7;Q3ULT2;Q61064;Q8BP35;Q61063	1.4856e-194	18097000	12694000	0.701442
Putative uncharacterized protein;ATP citrate lyase;ATP-citrate synthase;ATP-citrate (pro-S-)-lyase;Citrate cleavage enzyme;ATP citrate lyase, isoform CRA_b;Acly protein	Q3TED3;Q3UEA1;Q3V117;Q91V92;A2A4H2;Q3UVY4;Q6P063;Q8VDM8;Q99K05;Q3TS02	3.4764e-51	1201700	829490	0.690264
Transgelin-2;SM22-beta;Transgelin-3;Neuronal protein NP25;Putative uncharacterized protein	Q9WVA4;Q9R1Q8;Q9D6K2	1.8091e-27	2333800	1578600	0.676408
Ubiquitin-conjugating enzyme E2 variant 1;CROC-1;Putative uncharacterized protein;Novel protein, possible orthologue of human TMEM189-UBE2V1	Q9CZY3-1;Q9CZY3;Q569Y6;B7ZBY8;B7ZBY7;D3Z1I3;B7ZBY6;Q9CZY3-2	6.0807e-13	352130	237020	0.673104
Annexin A5;Annexin-5;Annexin V;Lipocortin V;Endonexin II;Calphobindin I;Placental anticoagulant protein I;Placental anticoagulant protein 4;Thromboplastin inhibitor;Vascular anticoagulant-alpha;Anchorin CII	P48036	1.5684e-28	4833000	3218300	0.665901
Vimentin;Vim protein;Putative uncharacterized protein;Vimentin, isoform CRA_b	P20152;A4IF59;Q3TFD9;Q3TWV0;Q3U6S1;Q3UAX1;Q3UD36;Q3V2S4;Q5FWJ3	0	492180000	324470000	0.659251
Rab GDP dissociation inhibitor beta;Guanosine diphosphate dissociation inhibitor 2;GDI-3;Putative uncharacterized protein	Q61598-1;Q61598;Q3TIY6;Q3UC72;Q3UPA3;Q3UUX9;Q61598-2;Q9CZ18	2.2892e-36	4712900	3061000	0.649494
Protein disulfide-isomerase A6;Thioredoxin domain-containing protein 7;Putative uncharacterized protein	Q922R8;Q3THH1;Q3TJL8;Q3TML0;Q9DAB4	9.4368e-39	3518400	2274200	0.646373
60S ribosomal protein L13a;Transplantation antigen P198;Tum-P198 antigen;Putative uncharacterized protein;Ribosomal protein L13A;Rpl13a protein;MCG23455, isoform CRA_e	D3YY61;P19253;Q5M9M0;Q3TDS9	1.6146e-07	385440	243470	0.631668
Alpha-enolase;2-phospho-D-glycerate hydro-lyase;Non-neural enolase;Enolase 1;Enolase	P17182;Q5FW97;Q6PHC1	8.5542e-115	9713100	6130600	0.631168
Myosin regulatory light chain 12B;Myosin regulatory light chain MRLC2;Myosin regulatory light chain 2-B, smooth muscle isoform;Myosin regulatory light chain 20 kDa;Putative uncharacterized protein;MCG5400;2900073G15Rik protein;Myosin regulatory light polypeptide 9;Myosin regulatory light chain 9;Myosin regulatory light chain 2, smooth muscle isoform;Myosin light polypeptide 9, regulatory;MCG5232	Q3THE2;Q6ZWQ9;Q922W7;Q9CXD2;Q9D6E6;Q9CQ19;A2AVY6	2.9008e-10	756380	476430	0.629882
Malate dehydrogenase, mitochondrial	P08249	3.0879e-73	12972000	8133900	0.627035
Proteasome subunit alpha type-7;Proteasome subunit RC6-1;Putative uncharacterized protein;Proteasome subunit alpha type;Proteasome subunit alpha type-7-like;Psma8 protein	Q9Z2U0;Q3THL2;Q3TN31;Q3UIT9;Q542H2;Q9CWH6;B7ZMS3;Q8VEB8	6.9776e-33	554410	346490	0.624971
Nucleoside diphosphate kinase B;nm23-M2;P18;Nucleoside diphosphate kinase;Down syndrome cell adhesion molecule-like protein	Q01768;B0LAA8;Q5NC82;Q8R4B4	1.2217e-13	744000	458450	0.616196
Bifunctional aminoacyl-tRNA synthetase;Glutamyl-tRNA synthetase;Glutamate--tRNA ligase;Prolyl-tRNA synthetase;Proline--tRNA ligase;Glutamyl-prolyl-tRNA synthetase;Putative uncharacterized protein	Q8CGC7;B9EIU1;Q3TLK2;Q3TMX9;Q3UGD4;Q8BTR1;Q9CRF9	4.3318e-17	951360	583760	0.613606
Chloride intracellular channel protein 4;Chloride intracellular channel 4 (Mitochondrial);Clic4 protein;Putative uncharacterized protein	Q9QYB1;Q543N5;B2KGW0;B2KGW3;Q3U8I1	1.6304e-20	399560	239940	0.600511
Proteasome subunit beta type-4;Macropain beta chain;Multicatalytic endopeptidase complex beta chain;Proteasome chain 3	P99026	0.017557	116400	68380	0.587457
Peroxiredoxin-6;Antioxidant protein 2;1-Cys peroxiredoxin;Acidic calcium-independent phospholipase A2;Non-selenium glutathione peroxidase;Putative uncharacterized protein;Peroxiredoxin 6;MKIAA0106 protein;MCG48959;Peroxiredoxin 6, related sequence 1	O08709;Q53ZU7;Q6A0D0;Q6GT24;D3Z0Y2;Q8BG37;Q8BPD3	1.3612e-07	415780	243920	0.586656
Alanyl-tRNA synthetase, cytoplasmic;Alanine--tRNA ligase;Putative uncharacterized protein;Aars protein;Alanyl-tRNA synthase	Q8BGQ7;Q3TZ32;Q3UD67;Q6PDM7;Q6XMP4;Q8R346	7.6741e-20	791210	457330	0.578013
Actin-related protein 2/3 complex subunit 4;Arp2/3 complex 20 kDa subunit;Arpc4 protein;Putative uncharacterized protein	P59999;Q7TPD9;Q9D3C4;Q8BVW6	2.3513e-12	316310	182110	0.575733
Proteasome subunit beta type-3;Proteasome theta chain;Proteasome chain 13;Proteasome component C10-II;Proteasome subunit beta type;Proteasomal subunit beta type III	D3YVS3;Q9R1P1;Q545G0;Q8VHB3	1.8467e-08	136880	78412	0.572852
L-lactate dehydrogenase;L-lactate dehydrogenase A chain;LDH muscle subunit;Putative uncharacterized protein;Ldha protein	Q3TCI7;Q3THB4;Q3TI99;P06151;Q3UDU4;Q3UIC3;Q564E2;Q99K20;D3YZQ9;D3Z736;Q6NXW3	3.5471e-27	23894000	13675000	0.572319
Ubc protein;Ubiquitin;Ubiqutin subunit 1;Putative uncharacterized protein;Ubiquitin B;MCG23377, isoform CRA_a;40S ribosomal protein S27a;Ribosomal protein S27A;Ribosomal protein S27a;MCG13441;MCG15222;60S ribosomal protein L40;CEP52;Ubiquitin A-52 residue ribosomal protein fusion product 1;Novel protein identical to ubiquitin A-52 residue ribosomal protein fusion product 1 Uba52;MCG23116, isoform…	Q8VC46;P62991;A5JUZ1;Q3TH47;Q8R0Z9;Q922B0;Q922Z8;Q6NZC5;Q78XY9;Q5SX22;P62983;Q642L7;Q8C2K3;P62984;B0LAC2;Q66JP1;Q3TWD1	1.0521e-31	19252000	11004000	0.571577
ADP-ribosylation factor 2;ADP-ribosylation factor 2, isoform CRA_a;ADP-ribosylation factor 1;ADP-ribosylation factor 3;Putative uncharacterized protein	Q8BSL7;A2A6T7;P84078;P61205;Q3U344	2.5009e-13	1288300	722400	0.560739
UDP-glucose:glycoprotein glucosyltransferase 1;UDP-glucose ceramide glucosyltransferase-like 1;UDP--Glc:glycoprotein glucosyltransferase;UDP-glucose ceramide glucosyltransferase-like 1 protein;Putative uncharacterized protein	Q6P5E4;B0LAE5;Q8BWM7	4.0279e-13	333560	186730	0.559809
Ras-related protein Rab-6A;Rab6A;RAB6, member RAS oncogene family, isoform CRA_a;Putative uncharacterized protein;RAB6, member RAS oncogene family, isoform CRA_c	P35279-1;P35279;Q0PD54;P35279-2;Q3U4W5;D3YV69	3.3656e-20	1343500	731460	0.544444
Importin subunit beta-1;Karyopherin subunit beta-1;Nuclear factor P97;Pore targeting complex 97 kDa subunit;SCG;Putative uncharacterized protein;Karyopherin (Importin) beta 1;MCG119984	P70168;Q3TFE8;Q3UHW8;Q6GTI5;Q7TSZ6	5.1997e-54	1898400	995280	0.524273
Eukaryotic initiation factor 4A-I;ATP-dependent RNA helicase eIF4A-1;Putative uncharacterized protein;Eif4a1 protein;Eukaryotic translation initiation factor 4A1;Eukaryotic initiation factor 4A-II;ATP-dependent RNA helicase eIF4A-2;Eukaryotic translation initiation factor 4A2;Eukaryotic translation initiation factor 4A2, isoform CRA_d	P60843;Q3TFG3;Q3TGK7;Q3U8I0;Q3UXC2;Q4FZL1;Q5F2A7;Q99LR0;Q3TLL6;Q3TSJ4;Q78WR5;P10630-2;P10630;P10630-1;Q52KC1;Q8BTU6	1.3417e-34	3500400	1826900	0.521912
Actin-related protein 2/3 complex subunit 1B;Arp2/3 complex 41 kDa subunit;p41-ARC;Putative uncharacterized protein;Arpc1b protein;Actin related protein 2/3 complex, subunit 1B;Actin related protein 2/3 complex, subunit 1B, isoform CRA_a;Actin related protein 2/3 complex, subunit 1B, isoform CRA_b	Q9WV32;Q3TBA2;Q3TCE7;Q3U094;Q91Z25;D3Z086;Q9CRC4	9.5518e-05	613150	319230	0.520639
Vinculin;Metavinculin	Q64727	6.2804e-98	1970800	1015100	0.51507
Cullin-associated NEDD8-dissociated protein 1;Cullin-associated and neddylation-dissociated protein 1;p120 CAND1;Putative uncharacterized protein	Q6ZQ38;Q3UMI9	2.5833e-42	1486700	763860	0.513796
Phosphoserine phosphatase;O-phosphoserine phosphohydrolase	Q99LS3	0.0038196	49505	25338	0.511827
Protein disulfide-isomerase;Prolyl 4-hydroxylase subunit beta;Cellular thyroid hormone-binding protein;p55;Erp59;Putative uncharacterized protein;Prolyl 4-hydroxylase, beta polypeptide	P09103;Q3TF72;Q3TGS0;Q3THC3;Q3TIM0;Q3TIQ5;Q3TT76;Q3TWE3;Q3U738;Q3UA23;Q3UBY9;Q3UDR2;Q3UJA8;Q3URP6;Q922C8	2.6815e-90	7171600	3648300	0.508715
14-3-3 protein gamma;14-3-3 protein gamma, N-terminally processed;14-3-3 protein gamma subtype	P61982;A8IP69	1.2084e-19	725860	367900	0.506847
Proteasome subunit alpha type-3;Proteasome component C8;Macropain subunit C8;Multicatalytic endopeptidase complex subunit C8;Proteasome subunit K;Proteasome subunit alpha type	O70435;Q58EV4;Q9DCD8	1.0306e-08	511670	254700	0.497782
40S ribosomal protein S25;Putative uncharacterized protein;Ribosomal protein S25;MCG10725, isoform CRA_a	D3YXG3;P62852;Q58EA6	0.0023997	309930	150700	0.486239
Dolichyl-diphosphooligosaccharide--protein glycosyltransferase subunit 1;Dolichyl-diphosphooligosaccharide--protein glycosyltransferase 67 kDa subunit;Ribophorin-1;Ribophorin I;Putative uncharacterized protein;Rpn1 protein	Q91YQ5;Q3U900;Q5RKP4;Q8BMR3;Q99LY0	7.367e-24	2186800	1049800	0.480062
40S ribosomal protein S18;Ke-3;Putative uncharacterized protein;Ribosomal protein S18;MCG23000, isoform CRA_b;Ribosomal protein S18 (Rps18) pseudogene;MCG116671	D3Z5Y2;P62270;Q3TW65;Q561N5;Q5SVZ5	7.0847e-14	634050	303590	0.478811
F-actin-capping protein subunit alpha-2;CapZ alpha-2;Putative uncharacterized protein;F-actin capping protein alpha-2 subunit;Capping protein (Actin filament) muscle Z-line, alpha 2, isoform CRA_c	P47754;Q3U7G3;Q3UBZ3;Q3UCD2;Q5DQJ3;D3YVC5	2.5861e-16	472170	222970	0.472224
60S ribosomal protein L23;Ribosomal protein L23;Ribosomal protein L23, isoform CRA_b	P62830;A2A6F9;A2A6F8	8.0632e-28	551230	260000	0.471672
40S ribosomal protein S6;Phosphoprotein NP33;Putative uncharacterized protein;MCG6542, isoform CRA_f;Ribosomal protein S6	D3YX41;D3Z6N6;P62754;Q3TL53;Q5BLK1;Q8BT09;D3YYT6	2.3156e-13	764690	355800	0.465287
Serpin H1;Collagen-binding protein;47 kDa heat shock protein;Serine protease inhibitor J6;Putative uncharacterized protein;Serpinh1 protein	P19324;Q3TJK3;Q3TMD2;Q3TWG9;Q5U4D0;Q8BV87;Q8BVU9	7.2785e-73	27235000	12668000	0.465137
Proteasome subunit beta type-6;Proteasome delta chain;Macropain delta chain;Multicatalytic endopeptidase complex delta chain;Proteasome subunit Y;Proteasome subunit beta type	Q60692;A2CFA7	1.0575e-05	433900	201510	0.464416
L-lactate dehydrogenase B chain;LDH heart subunit;Ldhb protein	P16125;Q5M8R7;D3Z7F0	1.388e-18	922800	424160	0.459645
Nucleoside diphosphate kinase A;Tumor metastatic process-associated protein;Metastasis inhibition factor NM23;NDPK-A;nm23-M1;Nucleoside diphosphate kinase	P15532;Q5NC81;Q5NC80	4.3919e-14	1500300	688130	0.458662
Peroxiredoxin-1;Thioredoxin peroxidase 2;Thioredoxin-dependent peroxide reductase 2;Osteoblast-specific factor 3;Macrophage 23 kDa stress protein;Peroxiredoxin 1;MCG19655;Putative uncharacterized protein	P35700;B1AXW7;Q3U9J9;B1AXW6;B1AXW5	3.2552e-19	7548000	3456300	0.457909
Elongation factor 1-gamma;eEF-1B gamma;Putative uncharacterized protein;Eukaryotic translation elongation factor 1 gamma;MCG17832, isoform CRA_b;Eef1g protein	Q9D8N0;Q4FZK2;Q8R1N8	5.3724e-28	7678400	3502200	0.456111
Cofilin-1;Cofilin, non-muscle isoform;Putative uncharacterized protein;Cofilin 1, non-muscle	P18760;Q544Y7;Q9CX22	2.3292e-70	6280400	2837500	0.451802
14-3-3 protein epsilon;Putative uncharacterized protein;Tyrosine 3-monooxygenase/tryptophan 5-monooxygenase activation protein, epsilon polypeptide;Tyrosine 3-monooxygenase/tryptophan 5-monooxygenase activation protein, epsilon polypeptide, isoform CRA_c	P62259;Q3V453;Q5SS40;Q8BPH1;A2ACM8	6.7749e-68	3343000	1508900	0.451361
60S ribosomal protein L30;Rpl30 protein;Putative uncharacterized protein;MCG20799;MCG22431;MCG4898, isoform CRA_a;Ribosomal protein L30	P62889;Q497D7;Q58DZ3;Q5PR15;D3Z034;D3YU37;D3Z2H8;D3Z0J9	1.8595e-12	648730	291000	0.448569
Optineurin	Q8K3K8	0.0049102	219170	98083	0.44752
Myosin light polypeptide 6;Smooth muscle and nonmuscle myosin light chain alkali 6;Myosin light chain alkali 3;LC17;Putative uncharacterized protein;MCG140959, isoform CRA_a;Myl6 protein;Myosin, light polypeptide 6, alkali, smooth muscle and non-muscle	Q60605-2;Q60605;Q642K0;Q60605-1;Q3TIG9	8.431e-25	3691300	1646000	0.445913
Heat shock protein 84b;Heat shock protein 90 alpha (Cytosolic), class B member 1;Putative uncharacterized protein;MCG18238;Hsp90ab1 protein;Heat shock protein HSP 90-beta;HSP 84;Tumor-specific transplantation 84 kDa antigen	Q71LX8;Q80YC2;Q811H6;P11499	6.144e-139	28627000	12733000	0.44479
Proteasome subunit alpha type-5;Proteasome zeta chain;Macropain zeta chain;Multicatalytic endopeptidase complex zeta chain;Proteasome subunit alpha type	D3YX79;Q9Z2U1;Q3TUI9;Q3TUX3;Q3UPK6	3.0837e-06	351230	155860	0.443755
Spata5 protein;Spermatogenesis-associated protein 5;Spermatogenesis-associated factor protein;SPAF;Katanin p60 ATPase-containing subunit A-like 2;p60 katanin-like 2	B7ZNK9;Q3UMC0;Q9Z2U6;Q9D3R6-1;Q9D3R6;D3Z4J2;Q9D3R6-3;D3Z0U5	0.0012008	1423300	625490	0.439465
Putative uncharacterized protein;Signal sequence receptor, delta;Signal sequence receptor, delta, isoform CRA_c;Translocon-associated protein subunit delta;Signal sequence receptor subunit delta;Signal sequence receptor, delta, isoform CRA_b	Q9D6F7;Q9D8L3;Q9DC94;Q62186;Q3TVJ8	9.2519e-10	307920	133010	0.431963
Putative uncharacterized protein;SAR1 gene homolog A (S. cerevisiae);SAR1 gene homolog A (S. cerevisiae), isoform CRA_b;GTP-binding protein SAR1a;GTP-binding protein SAR1b;SAR1 gene homolog B (S. cerevisiae)	Q3TXJ4;Q99JZ4;P36536;Q9CQC9;Q0VGU0;Q3U281	3.9923e-09	226410	97718	0.431598
Catenin alpha-1;102 kDa cadherin-associated protein;CAP102;Alpha E-catenin;Putative uncharacterized protein;Catenin (Cadherin associated protein), alpha 1;Catenin (Cadherin associated protein), alpha 1, isoform CRA_a	P26231;Q3TGQ3;Q545R0;Q6NV50	2.013e-24	189720	81731	0.430798
GTP-binding nuclear protein Ran;GTPase Ran;Ras-related nuclear protein;Ras-like protein TC4;Putative uncharacterized protein;Novel Ras protein (1700009N14Rik);MCG49183;RIKEN cDNA 1700009N14 gene	P62827;Q3ULW0;Q14AA6	0.0016323	287130	121370	0.422701
40S ribosomal protein S8;Ribosomal protein S8	P62242;Q3UA25;Q3UJU6;Q497E9;Q9CQW4;Q9CRJ5;D3YW44;D3Z6G6;Q5M9L9;Q5SZV3;D3Z1J1	9.9366e-35	642540	269880	0.420021
60S ribosomal protein L18;Ribosomal protein L18	P35980;Q0QEW9;Q58EW0;Q642K1	1.7714e-13	1093700	450180	0.411612
Glyceraldehyde-3-phosphate dehydrogenase;Putative uncharacterized protein;Glyceraldehyde-3-phosphate-dehydrogenase;GAPDH	P16858;D2KHZ9;Q3TUZ9;Q6IWE3;D3Z4M0;D3YYI5;Q2VWQ4;D3YUV0;D3YU05;D3Z1B7;D3Z0Z9;D3YV03	2.838e-80	33047000	13564000	0.410446
78 kDa glucose-regulated protein;GRP 78;Heat shock 70 kDa protein 5;Immunoglobulin heavy chain-binding protein;Heat shock 70kD protein 5 (Glucose-regulated protein);Heat shock 70kD protein 5 (Glucose-regulated protein), isoform CRA_a;Putative uncharacterized protein	P20029;A2AUF6;Q3TI47;Q3TKF8;Q3TUS2;Q3TWF2;Q3U6V3;Q3U7T8;Q3U9G2;Q3UEM8;Q9DC41	1.8644e-179	18422000	7520800	0.408251
NEDD8-conjugating enzyme Ubc12;Ubiquitin-conjugating enzyme E2 M;NEDD8 protein ligase;NEDD8 carrier protein	P61082	2.4092e-09	291290	116610	0.400323
Peptidyl-prolyl cis-trans isomerase B;Cyclophilin B;S-cyclophilin;CYP-S1;Peptidyl-prolyl cis-trans isomerase	P24369;Q9DCY1;Q6ZQM2	3.277e-14	1490400	594570	0.398933
Malectin	Q6ZQI3;D3Z1M3	1.9377e-06	298030	118200	0.396604
Rpl12 protein;60S ribosomal protein L12;Putative uncharacterized protein;Ribosomal protein L12;MCG18564, isoform CRA_a;MCG20026	Q6DI58;P35979;Q3TIQ2;Q5BLK0;Q8C2K0;D3YX33;D3Z0P0	9.345e-30	1025400	395370	0.385576
Adenylate kinase 2, mitochondrial;ATP-AMP transphosphorylase 2	Q9WTP6-1;Q9WTP6;Q9WTP6-2	0.00031682	208250	77823	0.3737
40S ribosomal protein S26;Putative uncharacterized protein;Ribosomal protein S26;MCG18667;MCG9347	P62855;Q497N1	5.8091e-10	650540	234450	0.360393
Heat shock cognate 71 kDa protein;Heat shock 70 kDa protein 8;Hspa8 protein;Putative uncharacterized protein;Heat shock cognate hsc73	P63017;Q3KQJ4;Q3TB63;Q3TEK2;Q3TF16;Q3TH04;Q3TH56;Q3TQ13;Q3TRH3;Q3TZJ3;Q3U9L2;Q3UBA6;Q3UDS0;Q3ULM1;Q3UBR0;Q3UXU1;Q504P4;Q9QZ38;D3Z6R4	8.0718e-161	23414000	8388100	0.358251
Proteasome subunit beta type-5;Proteasome epsilon chain;Macropain epsilon chain;Multicatalytic endopeptidase complex epsilon chain;Proteasome subunit X;Proteasome chain 6;Putative uncharacterized protein	O55234;D3Z2T2;Q8BTY5	1.2773e-14	508330	181590	0.357229
Ribosomal protein L1;60S ribosomal protein L10a;CSA-19;Neural precursor cell expressed developmentally down-regulated protein 6	Q3U561;Q5XJF6;Q99JL6;P53026	2.5038e-07	1448500	514860	0.355444
Vesicle-trafficking protein SEC22b;SEC22 vesicle-trafficking protein homolog B;SEC22 vesicle-trafficking protein-like 1;ERS24;ERS-24;Putative uncharacterized protein	O08547;Q3UZ06	1.2091e-41	285160	100880	0.353766
Glutathione S-transferase P 1;GST YF-YF;GST-piB;GST class-pi;Preadipocyte growth factor;Glutathione S-transferase P 2;GST-piA	P19157;P46425	4.0383e-32	422800	149180	0.352838
Sarcoplasmic/endoplasmic reticulum calcium ATPase 2;Calcium pump 2;Calcium-transporting ATPase sarcoplasmic reticulum type, slow twitch skeletal muscle isoform;SR Ca(2+)-ATPase 2;Endoplasmic reticulum class 1/2 Ca(2+) ATPase;MKIAA4195 protein;ATPase, Ca++ transporting, cardiac muscle, slow twitch 2, isoform CRA_b;Sarcoplasmic reticulum Ca2+-ATPase	O55143-1;O55143;Q5DTI2;O55143-2;O54994	1.2413e-15	400760	140070	0.349511
40S ribosomal protein S3;Ribosomal protein S3;Putative uncharacterized protein;Ribosomal protein S3, isoform CRA_g	P62908;O89068;Q3UCL7;Q3UK56;Q5YLW3;Q9CZP6;Q9D0A2;D3YV43	9.6348e-32	2218600	755520	0.340539
60S ribosomal protein L4;Putative uncharacterized protein;Ribosomal protein L4	Q9D8E6;Q564E8;Q5ZEY2;Q9CSM5	2.5551e-09	1991600	676950	0.339903
Twinfilin-1;Protein A6	Q91YR1	2.1615e-24	396990	134540	0.3389
Elongation factor 2;Putative uncharacterized protein;Eef2 protein	P58252;O89069;O89070;Q3TJZ1;Q3TK17;Q3TLB1;Q3TPG2;Q3TSK4;Q3TW58;Q3TWX1;Q3TX47;Q3UBL9;Q3UDC8;Q3UMI7;Q3UZ14;Q61509;Q6P9L9;Q8BMA8;Q8C153;Q99LT6	7.6114e-65	9256400	3076800	0.332397
60S ribosomal protein L22;Heparin-binding protein HBp15;Putative uncharacterized protein;Ribosomal protein L22;MCG12304;MCG130059	P67984;Q4VAG4	1.2877e-27	1797500	585820	0.325908
Calponin-3;Calponin, acidic isoform;Cnn3 protein	Q9DAW9;Q99JN5	3.2154e-22	1181000	377070	0.31928
Voltage-dependent anion-selective channel protein 2;Voltage-dependent anion-selective channel protein 6;Outer mitochondrial membrane protein porin 2	Q60930;D3YZT5	1.5228e-41	7724000	2392600	0.309762
ADP/ATP translocase 1;Adenine nucleotide translocator 1;ADP,ATP carrier protein 1;Solute carrier family 25 member 4;ADP,ATP carrier protein, heart/skeletal muscle isoform T1;Putative uncharacterized protein	P48962;Q8BVI9	1.218e-27	2859300	870430	0.304421
26S proteasome non-ATPase regulatory subunit 14;26S proteasome regulatory subunit rpn11;MAD1;Proteasome (Prosome, macropain) 26S subunit, non-ATPase, 14;Proteasome (Prosome, macropain) 26S subunit, non-ATPase, 14, isoform CRA_b;Putative uncharacterized protein	O35593;A2AR77;Q3UD26;Q9CSU2	0.0012178	327140	97515	0.298083
Endoplasmin;Heat shock protein 90 kDa beta member 1;94 kDa glucose-regulated protein;ERP99;Polymorphic tumor rejection antigen 1;Tumor rejection antigen gp96;Putative uncharacterized protein;Heat shock protein 90kDa beta (Grp94), member 1;Heat shock protein 90, beta (Grp94), member 1	P08113;Q3UAD6;Q3UBU0;Q8C2R2;Q8CCY5;Q91V38;Q9CW12;Q3TUD6	1.6401e-151	24084000	7123700	0.295786
60S ribosomal protein L8;Putative uncharacterized protein;Ribosomal protein L8	P62918;Q3THC7;Q3UJS0;Q9Z237	4.5704e-10	1229500	359530	0.29242
Putative uncharacterized protein;40S ribosomal protein S11;MCG23457	Q9DB79;P62281;Q3UC02;Q9CW75;Q9D0P6;D3Z3M6	1.0019e-06	921760	268460	0.291247
Elongation factor 1-delta;Putative uncharacterized protein;Eef1d protein;MCG22130, isoform CRA_b	P57776-3;P57776;P57776-1;Q80T06;Q91VK2;P57776-2;D3YZT9;D3YUQ9;D3Z7N2	3.5e-15	982640	285660	0.290707
Catenin delta-1;p120 catenin;Cadherin-associated Src substrate;p120(cas);Putative uncharacterized protein;P120ctn	P30999-1;P30999;P30999-3;Q3TPD1;P30999-2;D3Z2H2;Q9WVC4;D3Z7H6;Q3UF77;D3Z2H7	2.3705e-06	215630	62325	0.289037
Alpha-actinin-1;Alpha-actinin cytoskeletal isoform;Non-muscle alpha-actinin-1;F-actin cross-linking protein;Alpha actinin 1a;Actn1 protein	Q7TPR4;A1BN54;Q99LJ3	1.3769e-144	3401900	977340	0.287292
Heat shock protein HSP 90-alpha;HSP 86;Tumor-specific transplantation 86 kDa antigen;Hsp90aa1 protein;Putative uncharacterized protein;Heat shock protein 90, alpha (Cytosolic), class A member 1;Heat shock protein 90kDa alpha (Cytosolic), class A member 1;MCG14932, isoform CRA_b	P07901;A0PJ91;Q3TJU7;Q3TKA2;Q3TKB9;Q3TKG0;Q3UIF3;Q80Y52;Q8C2A9;Q8C5U3	4.3361e-120	7510400	2157300	0.287242
Annexin A1;Annexin-1;Annexin I;Lipocortin I;Calpactin II;Chromobindin-9;p35;Phospholipase A2 inhibitory protein;Putative uncharacterized protein;Anxa1 protein	P10107;B7STB7;Q3U5N9;Q4FJV4;Q4FK88;Q3US43	5.146e-46	757610	213550	0.281873
Alcohol dehydrogenase [NADP+];Aldehyde reductase;Aldo-keto reductase family 1 member A1;Putative uncharacterized protein;Aldo-keto reductase family 1, member A4 (Aldehyde reductase)	Q9JII6;Q3UJW9;Q540D7;Q80XJ7	4.5115e-13	1292900	358780	0.2775
40S ribosomal protein S20;Putative uncharacterized protein;Ribosomal protein S20;MCG3574	P60867;Q5BLK2	4.5348e-07	845530	222290	0.2629
ATP synthase subunit gamma, mitochondrial;F-ATPase gamma subunit;ATP synthase gamma chain;ATP synthase gamma-subunit;ATP synthase, H+ transporting, mitochondrial F1 complex, gamma polypeptide 1	Q91VR2;Q3UD06;Q9D9D7;Q9ERA8;Q8C2Q8;Q9Z1F5;A2AKU9;A2AKV3;A2AKV2;A2AKV1;A2AKV0	1.1783e-32	923650	241150	0.261084
40S ribosomal protein S2;S4;LLRep3 protein;Ribosomal protein S2;Putative uncharacterized protein;MCG12811, isoform CRA_b;MCG142391	D3YWA0;D3Z659;D3YWJ3;P25444;O89072;Q3TI78;Q3TL20;Q3TLE5;Q3TXR5;Q3TXS9;Q3UB36;Q58EU3;D3YWT9;D3YVC1;Q9DC49;D3Z536;D3Z0D3;Q3V2B9	2.5308e-18	2613300	663330	0.253828
Ubiquitin-like modifier-activating enzyme 1;Ubiquitin-activating enzyme E1;Ubiquitin-like modifier-activating enzyme 1 X;Ubiquitin-activating enzyme E1 X	Q02053;B9EHN0	1.4664e-59	3221100	792980	0.246183
T-complex protein 1 subunit delta;CCT-delta;A45;T-complex protein 1, delta subunit	P80315;Q3TII0;Q3UJZ8;Q564F4	2.6574e-11	2608200	628650	0.241028
60S ribosomal protein L29;Putative uncharacterized protein;Ribosomal protein L29;Rpl29 protein;MCG19505, isoform CRA_a	D3YU65;P47915;Q5M8M8	0.011167	334800	79796	0.238339
Transitional endoplasmic reticulum ATPase;15S Mg(2+)-ATPase p97 subunit;Valosin-containing protein;Putative uncharacterized protein	Q01853;Q8BNF8	3.1404e-178	4925600	1171500	0.237839
Ras-related protein Rab-7a;Putative uncharacterized protein;Rab7;Rab7 protein;MCG130610	P51150;Q4FJQ0	2.5243e-32	1541500	364910	0.236724
Putative uncharacterized protein;Lysosomal protective protein;Cathepsin A;Carboxypeptidase C;Protective protein for beta-galactosidase;Lysosomal protective protein 32 kDa chain;Lysosomal protective protein 20 kDa chain;Protective protein for beta-galactosidase, isoform CRA_a	Q9D2D1;P16675;Q544R6	0.0002224	344310	78939	0.229267
60S ribosomal protein L11;Ribosomal protein L11;MCG5487, isoform CRA_b;Rpl11 protein	Q9CXW4;A2BH07;Q8VC94;D3Z3K1;A2BH06;D3YW69	2.0139e-20	1832400	415580	0.226795
60S ribosomal protein L28;Putative uncharacterized protein;Ribosomal protein L28;MCG13936;MCG20926, isoform CRA_a	D3Z6S6;P41105;Q5M9J8;Q5M9N5	3.7594e-06	195190	43233	0.221492
Moesin;Membrane-organizing extension spike protein;Msn protein;Putative uncharacterized protein;Radixin;ESP10	P26041;Q05DU4;Q3TZQ2;Q3UF33;P26043;Q3TH46;Q3TS74;Q3TS85;Q3U111;Q3UJJ8	2.0793e-88	11109000	2443600	0.219966
40S ribosomal protein S9;Rps9 protein;Putative uncharacterized protein	Q6ZWN5;Q96EC0;Q9CXW7;D3YWH9;D3Z673	3.9149e-07	1122700	241060	0.214715
60S ribosomal protein L9;Putative uncharacterized protein;MCG10266, isoform CRA_a;Ribosomal protein L9	D3YYQ0;P51410;Q5EBQ6;Q5M9J5;D3YZH3;D3Z629	5.309e-09	689160	144750	0.210038
40S ribosomal protein S15a;Putative uncharacterized protein;Ribosomal protein S15A;Ribosomal protein S15a, isoform CRA_c	D3Z7W9;P62245;Q5M9M4;D3YVB4;D3Z712;D3YXU0;D3Z2R4	6.45e-07	675380	140410	0.207898
Transmembrane emp24 domain-containing protein 10;21 kDa transmembrane-trafficking protein;Transmembrane protein Tmp21	Q9D1D4-1;Q9D1D4;Q9D1D4-2	0.00018034	647550	131370	0.202872
40S ribosomal protein SA;Laminin receptor 1;37/67 kDa laminin receptor;Laminin-binding protein precursor p40;37 kDa laminin receptor precursor;67 kDa laminin receptor;37 kDa oncofetal antigen;OFA/iLRP;Laminin receptor	P14206;B2CY77;D3YTT7	7.4056e-49	3910000	784830	0.200724
Rps16 protein;40S ribosomal protein S16;MCG123443;MCG129846	Q5CZY9;P14131;A4FUS1;Q641N3	1.1252e-15	1497800	300370	0.200541
BTB/POZ domain-containing protein KCTD12;Pfetin;Predominantly fetal expressed T1 domain;MKIAA1778 protein;Putative uncharacterized protein	Q6WVG3;Q69ZA6;Q8CBQ4	3.2414e-37	2499700	493030	0.197236
Histone H3.3;Histone H3;Histone H3.2;Histone H3.1	P84244;A2A852;P84228;A1L0U3;B9EI85;P68433;A1L0V4	7.908e-09	14529000	2824400	0.194397
60S acidic ribosomal protein P0;L10E;Ribosomal protein, large, P0;MCG17387, isoform CRA_a;Putative uncharacterized protein	P14869;Q5FWB6;Q5M8R8;D3YVM5	1.1817e-30	4803300	870270	0.181182
Coatomer subunit alpha;Alpha-coat protein;Xenin;Xenopsin-related peptide;Proxenin;Putative uncharacterized protein;Coatomer protein complex subunit alpha, isoform CRA_b;Copa protein;Coatomer protein alpha subunit	Q8CIE6;Q3TAU7;Q63ZW9;Q8R393;Q9ET41;Q8BTF0	6.4953e-36	1529300	271660	0.177637
Poly(rC)-binding protein 2;Alpha-CP2;Putative heterogeneous nuclear ribonucleoprotein X;CTBP;Poly(RC) binding protein 2;Putative uncharacterized protein;Poly(rC)-binding protein 3;Alpha-CP3;Pcbp3 protein	Q61990-1;Q61990;B2M1R7;Q3TF69;Q61990-3;Q61990-2;Q3V486;Q3TT81;P57722-1;P57722;P57722-2;Q8CFQ6	4.743e-19	1278400	224750	0.175806
Aldose reductase;Aldehyde reductase;Putative uncharacterized protein;MCG6067, isoform CRA_b;Aldo-keto reductase family 1, member B3 (Aldose reductase)	P45376;Q3TCL2;Q3UDY1;Q5U415;Q3ULP0;D3YVJ7	5.069e-31	1283300	224890	0.175244
Histone H2B type 1-P;Histone H2B;Histone H2B type 1-F/J/L;H2B 291A;Histone H2B type 1-M;H2B 291B;Histone H2B type 1-K;Histone H2B type 1-H;h2B-221;Histone H2B type 2-B;H2b 616;Histone H2B type 1-B;h2B-143;Histone H2B type 1-C/E/G;Hist2h2bb protein;Histone H2B type 3-B;Histone H2B type 1-A;Histone H2B, testis;Testis-specific histone H2B;Histone H2B type 3-A;Histone H2B type 2-E;H2b 613	Q8CGP2-2;Q8CGP2;Q921L4;D3YZ88;D3YZK2;D3YZM4;D3Z010;D3Z004;Q8CBB6;D3YV02;P10853;A0JLV3;P10854;B2RTK3;Q8CGP1;B2RVD5;Q64478;Q64525;Q64475;Q8CGP2-1;Q6ZWY9;Q8VEE3;Q8CGP0;P70696;A0JNS9;Q9D2U9;A2AB77;Q64524	1.271e-19	2311900	401960	0.173866
60S ribosomal protein L6;TAX-responsive enhancer element-binding protein 107	P47911;Q3UCH0;Q3UFI4;D3Z4I7	3.9973e-10	1580000	263880	0.167013
60S ribosomal protein L23a;Rpl23a protein;Putative uncharacterized protein;Ribosomal protein L23a;MCG10806	D3YWP3;D3Z1D6;P62751;Q4V9X9;Q5M9M5;Q91YK6;D3Z5K2;D3Z5J8;D3Z5J9	1.3061e-11	1063700	172470	0.162142
Collagen alpha-1(I) chain;Alpha-1 type I collagen;Col1a1 protein;Alpha-1 type I procollagen;Alpha-1 type 1 collagen;Alpha-1 type I collagen, exons 1 and 2.	P11087-1;P11087;Q99LL6;P11087-2;Q60785;Q61022;Q64353	5.2334e-33	1416300	217780	0.153767
CAPZB3;Capping protein (Actin filament) muscle Z-line, beta;Capping protein beta 3 subunit;Putative uncharacterized protein;F-actin-capping protein subunit beta;CapZ beta;Capping protein (Actin filament) muscle Z-line, beta, isoform CRA_b;Capping protein (Actin filament) muscle Z-line, beta, isoform CRA_c;Capping protein (Actin filament) muscle Z-line, beta, isoform CRA_a	A2AMV7;P97856;Q3TVK4;P47757-1;P47757;A2AMV5;P47757-2;Q3TRH8;Q923G3;A2AMW0;A2AMV9	8.6612e-13	808390	122140	0.15109
26S proteasome non-ATPase regulatory subunit 7;26S proteasome regulatory subunit rpn8;26S proteasome regulatory subunit S12;Proteasome subunit p40;Mov34 protein;Proteasome (Prosome, macropain) 26S subunit, non-ATPase, 7	P26516;A1L3B8	3.6128e-06	166500	24714	0.148432
Histone H4	P62806;B2RTM0;Q61667;Q6B822	3.0358e-23	7206400	927790	0.128745
T-complex protein 1 subunit alpha B;CCT-alpha;Tailless complex polypeptide 1B;T-complex protein 1, alpha subunit;T-complex polypeptide 1	P11983-1;P11983;A8XUV6;P11983-2;A8XUV0;Q62289;Q62290;Q62291;Q6LBL9;Q9QZ33;Q9QZ34	3.1871e-07	1218300	132460	0.108725
Poly(rC)-binding protein 1;Alpha-CP1;hnRNP-E1	P60335	1.2846e-16	1426300	139040	0.097483
60S ribosomal protein L7a;Surfeit locus protein 3;Putative uncharacterized protein;Ribosomal protein L7A;Ribosomal protein L7a;MCG11348;Rpl7a protein	D3YVE6;D3Z3R0;P12970;Q58ET1;Q5EBG5;Q6P1A9;Q80UT7;D3YXT4;D3YU93;D3YXK3;D3Z0C5;D3YZW5	3.3578e-46	2778500	256850	0.092442
Heterogeneous nuclear ribonucleoprotein A1;hnRNP core protein A1;Helix-destabilizing protein;HDP-1;Single-strand-binding protein;Topoisomerase-inhibitor suppressed;HnRNP A1;Putative uncharacterized protein	P49312-2;P49312;P70370;Q3UK83;Q5EBP8;P49312-1;Q3TFB1;Q3TIK8;Q3U7F3	1.866e-20	1898200	162470	0.0855916
Acidic leucine-rich nuclear phosphoprotein 32 family member B;Proliferation-related acidic leucine-rich protein PAL31;Putative uncharacterized protein	Q9EST5-2;Q9EST5;Q9EST5-1;Q3UW32	2.4541e-09	363470	30870	0.0849314
Transketolase;P68	P40142;O55021;Q9Z2L5	3.9082e-28	2012600	169050	0.0839958
Guanine nucleotide-binding protein subunit beta-2-like 1;Receptor of activated protein kinase C 1;Receptor for activated C kinase;p205;12-3	P68040	1.9514e-42	4851000	396660	0.0817687
Malate dehydrogenase, cytoplasmic;Cytosolic malate dehydrogenase	P14152	2.2752e-76	3989200	325070	0.0814875
GTP:AMP phosphotransferase mitochondrial;Adenylate kinase 3;Adenylate kinase 3 alpha-like 1;Putative uncharacterized protein	Q9WTP7;Q9D8W6	0.00035679	542410	38175	0.0703803
Transaldolase	Q93092	8.2938e-23	3031600	104470	0.0344604
40S ribosomal protein S3a;Putative uncharacterized protein;Ribosomal protein S3A;MCG1128, isoform CRA_c	D3Z6C3;P97351;Q3U5P8;Q3UAC2;Q3UJU5;Q564F3;Q9D1S3;D3Z7W7	2.0909e-54	2644700	78089	0.0295266
40S ribosomal protein S13;Putative uncharacterized protein;MCG10205;MCG11549;MCG123365, isoform CRA_c;Ribosomal protein S13;Rps13 protein	P62301;Q5BLJ7;Q921R2	2.1986e-09	857410	20341	0.0237238
Beta-actin-like protein 2;Kappa-actin	Q8BFZ3	1.5534e-85	92612000	1944200	0.020993
Heterogeneous nuclear ribonucleoproteins A2/B1;hnRNP A2 / hnRNP B1;Heterogeneous nuclear ribonucleoprotein A2/B1	O88569-1;O88569;B7ZP22;O88569-2;O88569-3	1.667e-54	8095500	157850	0.0194985
60S ribosomal protein L5;Putative uncharacterized protein;Ribosomal protein L5;MCG13589	P47962;Q3THE1;Q3TKR5;Q3U850;Q58EU6;D3YYV8	9.5439e-21	2650500	34270	0.0129296
Histone H2A type 2-A;H2a-614;H2a-615;Histone H2A;Histone H2A type 2-C;H2a-613B	Q6GSS7;B2RWH3;Q64523;Q149V4	1.2001e-22	17433000	211490	0.0121316
Heterogeneous nuclear ribonucleoprotein H1;Putative uncharacterized protein;Heterogeneous nuclear ribonucleoprotein H2;Heterogeneous nuclear ribonucleoprotein H';Heterogeneous nuclear ribonucleoprotein H2, isoform CRA_a;Heterogeneous nuclear ribonucleoprotein H;Heterogeneous nuclear ribonucleoprotein H, N-terminally processed;Heterogeneous nuclear ribonucleoprotein H1, isoform CRA_d;Heterogeneous…	Q8C2Q7;P70333;A2BDV8;Q3UR26;O35737;Q3TNG9;Q811L7;Q9Z2X1-2;Q9Z2X1	4.1127e-27	1814400	0	CB only
Heterogeneous nuclear ribonucleoprotein Q;Synaptotagmin-binding, cytoplasmic RNA-interacting protein;Glycine- and tyrosine-rich RNA-binding protein;GRY-RBP;NS1-associated protein 1;pp68;Putative uncharacterized protein;Heterogeneous nuclear ribonucleoprotein R;Hnrpr protein	Q7TMK9-1;Q7TMK9;Q3TRV3;Q7TMK9-2;Q3U8W9;Q3UKV5;Q3UMT8;Q3UZI0;Q8BL32;Q8VHM5;Q99KG1;Q9CT37;A2AW41	1.4683e-08	961760	0	CB only
60S ribosomal protein L18a;Putative uncharacterized protein	P62717;Q3THJ0;D3YVT7	2.3792e-06	954720	0	CB only
60S ribosomal protein L7;Putative uncharacterized protein;Ribosomal protein L7	D3Z6N4;P14148;Q3TK73;Q3UBI6;Q5M9N8	1.2337e-05	917960	0	CB only
Heterogeneous nuclear ribonucleoprotein G;Putative uncharacterized protein;RNA binding motif protein, X chromosome;RNA binding motif protein, X chromosome, isoform CRA_e;RNA binding motif protein, X chromosome retrogene;Rbmxrt protein;RNA binding motif protein, X chromosome, isoform CRA_b;RNA binding motif protein, X chromosome, isoform CRA_c;RNA-binding motif protein, X chromosome	Q9WV02;D3Z613;Q91VM5;A2AFI3;Q8C2U6;Q9R0Y0;A2AFI4;O35479	3.5794e-07	827950	0	CB only
60S ribosomal protein L27	P61358;Q5BLJ9;Q9CSM4;A2A4Q0	0.00087307	767580	0	CB only
Coatomer subunit gamma;Gamma-coat protein;Putative uncharacterized protein;Copg protein	Q9QZE5;Q8BP96;Q922C6	4.6023e-08	749950	0	CB only
ELAV-like protein 1;Hu-antigen R;Elav-like generic protein;MelG;Putative uncharacterized protein;ELAV (Embryonic lethal, abnormal vision, Drosophila)-like 1 (Hu antigen R), isoform CRA_a	P70372;Q3TT05;Q3UFF9;Q78QY3;Q8BM84;Q8BTQ1;Q8BVF8;Q8BW03	2.3051e-09	689920	0	CB only
Isocitrate dehydrogenase [NADP], mitochondrial;Oxalosuccinate decarboxylase;NADP(+)-specific ICDH;IDP;ICD-M;Isocitrate dehydrogenase [NADP] cytoplasmic;Cytosolic NADP-isocitrate dehydrogenase;Putative uncharacterized protein;Isocitrate dehydrogenase 1 (NADP+), soluble;Isocitrate dehydrogenase 1;Isocitrate dehydrogenase 1 (NADP+), soluble, isoform CRA_a	P54071;O88844;Q3TJ51;Q5HZJ8;Q8C338;Q0QER9;Q3UAV7;D3YVY3	3.3306e-07	683040	0	CB only
Calnexin;Putative uncharacterized protein;Calnexin, isoform CRA_a	P35564;Q3TXE5;Q5SUC3	3.2377e-07	632640	0	CB only
Septin-2;Neural precursor cell expressed developmentally down-regulated protein 5	P42208;D3Z3C0;D3YYB1;D3Z1S1;D3YZU7;D3YV76	3.4966e-23	612110	0	CB only
Putative uncharacterized protein	Q9CX86	5.4242e-11	583990	0	CB only
Putative uncharacterized protein;Aldehyde dehydrogenase 18 family, member A1;Aldehyde dehydrogenase 18 family, member A1, isoform CRA_a;Delta-1-pyrroline-5-carboxylate synthetase;Aldehyde dehydrogenase family 18 member A1;Glutamate 5-kinase;Gamma-glutamyl kinase;Gamma-glutamyl phosphate reductase;Glutamate-5-semialdehyde dehydrogenase;Glutamyl-gamma-semialdehyde dehydrogenase	Q3TWN8;Q3UGW8;Q3UZ27;Q8BGM2;Q9Z110-1;Q9Z110;Q9Z110-2;D3Z0B4	1.0978e-18	564580	0	CB only
Putative uncharacterized protein;Polypyrimidine tract binding protein 1;Polypirimidine tract binding protein;MCG13402, isoform CRA_c;MCG13402, isoform CRA_a;Ptbp1 protein;Polypyrimidine tract-binding protein 1;Heterogeneous nuclear ribonucleoprotein I;MCG13402, isoform CRA_d	Q3U5I2;Q5RJV5;Q6NZB8;Q80T07;Q8K144;Q922I7;Q3T984;Q3TQW3;Q3UBR5;Q8BGJ5;Q8C2R5;Q8R509;Q923A7;P17225;Q8CB58	5.8126e-10	391060	0	CB only
HnRNP-associated with lethal yellow;RNA-binding protein Raly;hnRNP associated with lethal yellow protein;Maternally-expressed hnRNP C-related protein;Putative uncharacterized protein;HnRNP-associated with lethal yellow, isoform CRA_f	A2AU63;Q64012-1;Q64012;A2AU62;Q64012-2;Q3TGD3;Q3U3F6;A2AU61;A2AU60	6.7138e-09	341270	0	CB only
Phosphatidylinositol transfer protein alpha isoform;Putative uncharacterized protein;Phosphatidylinositol transfer protein, alpha;Pitpnb protein;Phosphatidylinositol transfer protein beta isoform	P53810;Q3TGI6;Q3TIQ3;Q3UE53;Q5ND42;Q8JZZ5;P53811	0.00011848	328950	0	CB only
Putative uncharacterized protein;Lectin, mannose-binding 2;Vesicular integral-membrane protein VIP36;Lectin mannose-binding 2	Q8BJL4;Q9DBH5	2.0014e-09	325270	0	CB only
Heterogeneous nuclear ribonucleoprotein D-like;JKT41-binding protein	D3YTQ3;Q9Z130	4.6765e-08	311010	0	CB only
Matrin-3;Putative uncharacterized protein;Matr3 protein;Matrin 3;MKIAA0723 protein;MCG121979, isoform CRA_c;Matrin3	Q8K310;Q3TTX0;Q3TZN1;Q3UFN8;Q4FJT0;Q5BL18;Q6ZQ61;Q9R0U5	2.8098e-08	288480	0	CB only
Protein arginine N-methyltransferase 1;Prmt1 protein;Putative uncharacterized protein	Q9JIF0-1;Q9JIF0;D3YYM2;Q80WV6;Q9JIF0-2;Q3TPF5;Q3UIG8;Q80WB1;Q8C2D7;Q9JIF0-3;D3Z0A2	2.0359e-06	287430	0	CB only
Prolyl 4-hydroxylase subunit alpha-2;4-PH alpha-2;Procollagen-proline,2-oxoglutarate-4-dioxygenase subunit alpha-2;Procollagen-proline, 2-oxoglutarate 4-dioxygenase (Proline 4-hydroxylase), alpha II polypeptide;Procollagen-proline, 2-oxoglutarate 4-dioxygenase (Proline 4-hydroxylase), alpha II polypeptide, isoform CRA_f;Putative uncharacterized protein	Q60716-1;Q60716;Q5SX75;Q60716-2;Q3UQ81;Q5SX74	3.3489e-09	280370	0	CB only
Kynurenine--oxoglutarate transaminase 3;Kynurenine--oxoglutarate transaminase III;Kynurenine aminotransferase III;Cysteine-S-conjugate beta-lyase 2	Q71RI9-1;Q71RI9;Q71RI9-2	0.0011803	253850	0	CB only
Microtubule-associated protein RP/EB family member 1;APC-binding protein EB1;End-binding protein 1;Microtubule-associated protein, RP/EB family, member 1;Putative uncharacterized protein	Q61166;Q3U4H0	2.9895e-08	208270	0	CB only
NudC domain-containing protein 2	Q9CQ48	0.00011086	155510	0	CB only
Putative uncharacterized protein;NADH-cytochrome b5 reductase 3;Diaphorase-1;NADH-cytochrome b5 reductase 3 membrane-bound form;NADH-cytochrome b5 reductase 3 soluble form	Q9CY59;Q9DCN2-1;Q9DCN2;Q9DCN2-2	2.9491e-07	147960	0	CB only
Prenylcysteine oxidase-like	Q8C7K6	2.5816e-07	144180	0	CB only
NAD(P) transhydrogenase, mitochondrial;Nicotinamide nucleotide transhydrogenase;Pyridine nucleotide transhydrogenase;Putative uncharacterized protein;Nicotinamide nucleotide transhydrogenase, isoform CRA_a	Q61941;Q3TGH1;Q3TWH2;Q8BGK0;Q8C1W8;Q922E1;Q8C3H2;Q8C9V5;Q8C337	7.7815e-07	121070	0	CB only
Pyruvate dehydrogenase E1 component subunit alpha, somatic form, mitochondrial;PDHE1-A type I;Putative uncharacterized protein;Pyruvate dehydrogenase E1 alpha 1	P35486;Q3UFJ3	0.0073127	112950	0	CB only
Sec24 related gene family, member D (S. cerevisiae);Sec24d protein	Q6NXL1;Q80V21;Q8R0M3	7.1622e-08	109820	0	CB only
AP-2 complex subunit alpha-2;Adapter-related protein complex 2 alpha-2 subunit;Adaptor protein complex AP-2 subunit alpha-2;Alpha2-adaptin;Plasma membrane adaptor HA2/AP2 adaptin alpha C subunit;Alpha-adaptin C;Clathrin assembly protein complex 2 alpha-C large chain;100 kDa coated vesicle protein C;Putative uncharacterized protein;MKIAA0899 protein;Adaptor protein complex AP-2, alpha 2 subunit	P17427;Q3U7X9;Q69ZW4;Q6PEE6;Q8C2J5	0.00032383	100020	0	CB only
Prolyl 4-hydroxylase subunit alpha-1;4-PH alpha-1;Procollagen-proline,2-oxoglutarate-4-dioxygenase subunit alpha-1;Putative uncharacterized protein	Q60715-1;Q60715;Q3TN84;Q3UF16;Q60715-2;Q3TTT2	5.1565e-12	78353	0	CB only
Regulator of nonsense transcripts 1;ATP-dependent helicase RENT1;Nonsense mRNA reducing factor 1;Up-frameshift suppressor 1 homolog	Q9EPU0-1;Q9EPU0;Q9EPU0-2	0.00065401	74640	0	CB only
Putative uncharacterized protein;Nodal modulator 1;Nomo1 protein	Q3TKZ1;Q6GQT9;Q8BJM1;Q8BJM8;Q8BLS9;Q8K074;Q8R1I7	0.00051548	70709	0	CB only
Histone H1.5;H1 VAR.5;H1b;Hist1h1b protein;Histone 1, H1b	P43276;Q1WWK3;Q5T003	1.6808e-06	66636	0	CB only
RNA-binding protein 14;RNA-binding motif protein 14;Putative uncharacterized protein;16 kDa protein;Transcriptional coactivator CoAZ	Q8C2Q3-1;Q8C2Q3;Q3U6A2;Q8C2Q3-2;Q62019;B0LM42	7.8981e-33	47036	0	CB only
Putative uncharacterized protein;Ras-related protein Rab-8A;Oncogene c-mel;Rab8A;RAB8A, member RAS oncogene family, isoform CRA_a	Q3UHW5;P55258;Q0PD50	6.6229e-06	13945	0	CB only
Calreticulin;CRP55;Calregulin;HACBP;ERp60;Putative uncharacterized protein	P14211;B2MWM9;Q3TVD2;Q3UWP8	8.5122e-09	2844000	0	CB only
Nucleolin;Protein C23;Putative uncharacterized protein	P09405;Q3TGR3;Q3TL52;Q3TT41;Q8CD23;Q8CE30;Q9CT46	6.3526e-11	1280400	0	CB only
Proteasome subunit alpha type-4;Proteasome component C9;Macropain subunit C9;Multicatalytic endopeptidase complex subunit C9;Proteasome subunit L;Proteasome subunit alpha type	Q9R1P0;Q3TL95;Q3UCF0	4.9357e-10	603040	0	CB only
Thioredoxin domain-containing protein 5;Thioredoxin-like protein p46;Endoplasmic reticulum protein ERp46;Plasma cell-specific thioredoxin-related protein;Putative uncharacterized protein	Q91W90;Q3TEE8;Q3UBW8;Q3UWX1	3.86e-06	584100	0	CB only
Splicing factor, arginine/serine-rich 1;ASF/SF2	Q6PDM2-1;Q6PDM2;Q6PDM2-2;Q6PDM2-3	1.3182e-07	489560	0	CB only
Mitogen-activated protein kinase 1;Extracellular signal-regulated kinase 2;Mitogen-activated protein kinase 2;p42-MAPK;ERT1;Putative uncharacterized protein;Mapk1 protein;ERK2	P63085;Q3UF82;Q922X7;O35558	5.0481e-05	310390	0	CB only
Tripeptidyl-peptidase 2;Tripeptidyl-peptidase II;Tripeptidyl aminopeptidase;Putative uncharacterized protein;Tpp2 protein	Q64514-1;Q64514;Q3TW28;Q3U4M7;Q64514-2;Q05DJ9;Q3TB11;Q3V3M8;Q3V451;Q922K4	3.7942e-79	271980	0	CB only
Eukaryotic translation initiation factor 3 subunit C;Eukaryotic translation initiation factor 3 subunit 8;eIF3 p110;Putative uncharacterized protein;Eif3c protein	Q8R1B4;Q3TL08;Q66JU1;Q8BVX3;Q9CSD3;Q9CV26	4.2131e-22	221740	0	CB only
Ribosomal protein S23;Putative uncharacterized protein;40S ribosomal protein S23	Q497E1;Q9CWI9;Q9CZI5;P62267;Q9CSN9;D3YXF9	0.00015613	142640	0	CB only
DNA topoisomerase 2-beta;DNA topoisomerase II, beta isozyme;DNA topoisomerase 2	Q64511;Q3TR62;Q8BRY5	6.538e-10	115350	0	CB only
Serine/threonine-protein phosphatase 2A 65 kDa regulatory subunit A alpha isoform;PP2A, subunit A, PR65-alpha isoform;PP2A, subunit A, R1-alpha isoform;Protein phosphatase 2 (Formerly 2A), regulatory subunit A (PR 65), alpha isoform;Putative uncharacterized protein	Q76MZ3;Q7TMX2;Q8C2E1	1.4928e-05	113550	0	CB only
Histone H2A.V;H2A.F/Z;Histone H2A;Histone H2A.Z	Q3THW5;B2RVP5;P0C0S6;Q3UA95;Q5NC91;Q8R029;Q3TFU6	6.247e-08	102810	0	CB only
Histone H2A type 3;Histone H2A;Histone H2A type 1;Histone H2A type 1-F;Gene for histone H2a;Histone H2A type 1-K;Histone H2A.J;Histone H2A type 1-H;Histone H2A.x;Histone H2A type 2-B;H2a-613A	Q8BFU2;A2AB79;P22752;B2RVF0;Q8CGP5;Q61668;Q8CGP7;Q8CGP4;Q8R1M2;Q8CGP6;A0AUV1;A3KPD0;P27661;Q64522	4.376e-23	706870	0	CB only
Protein transport protein Sec31A;SEC31-related protein A;SEC31-like 1	Q3UPL0-1;Q3UPL0;Q3UPL0-2	2.1122e-33	595240	0	CB only
ATP-dependent RNA helicase A;Nuclear DNA helicase II;DEAH box protein 9;Dhx9 protein;Putative uncharacterized protein	O70133-2;O70133;Q05BR6;Q3TEB2;Q3TF92;Q3UR42;O70133-1;O70133-3	7.9638e-14	572310	0	CB only
Splicing factor 3B subunit 3;Spliceosome-associated protein 130;Pre-mRNA-splicing factor SF3b 130 kDa subunit;Splicing factor 3b, subunit 3	Q921M3-1;Q921M3;B2RSV4;Q921M3-2	1.4992e-12	446430	0	CB only
Vigilin;High density lipoprotein-binding protein;Hdlbp protein;Putative uncharacterized protein;High density lipoprotein (HDL) binding protein, isoform CRA_d	Q8VDJ3;A0PJE9;Q3U4Z7;Q3V1M8;Q8BX68	5.7697e-24	399670	0	CB only
Collagen alpha-1(XII) chain;Putative uncharacterized protein	Q60847-1;Q60847;Q60847-5;Q60847-2;Q3TNZ7	3.24e-12	113870	0	CB only
Splicing factor, proline- and glutamine-rich;Polypyrimidine tract-binding protein-associated-splicing factor;DNA-binding p52/p100 complex, 100 kDa subunit;Putative uncharacterized protein;Sfpq protein;PTB-associated splicing factor	Q8VIJ6;Q3TZL2;Q7TMH7;Q810V5;Q9Z1Q0	3.8636e-12	1803500	0	CB only
T-complex protein 1 subunit beta;CCT-beta;Putative uncharacterized protein;Chaperonin subunit 2 (Beta), isoform CRA_a;Brain cDNA, clone MNCb-1272, similar to Mus musculus chaperonin subunit 2 (beta) (Cct2), mRNA	P80314;Q542X7;Q9JJD8	1.1529e-14	1321600	0	CB only
Heterogeneous nuclear ribonucleoprotein A3;Hnrpa3 protein;MCG1305, isoform CRA_d;MCG48756;EG627828 protein;Putative uncharacterized protein;MCG1305, isoform CRA_b	Q8BG05-2;Q8BG05;Q0VG47;Q58E39;Q5U3M2;Q6PFA7;B2RXM2;Q8BG05-1;Q3UZG3;Q5FB19;A2AL12;Q6P6I7;D3YYL9	4.9138e-12	1272200	0	CB only
Importin-5;Importin subunit beta-3;Karyopherin beta-3;Ran-binding protein 5;Putative uncharacterized protein;Ipo5 protein	Q8BKC5-1;Q8BKC5;Q3TT04;Q6NZC1;Q7TN23;Q8BKC5-2	1.7726e-19	411720	0	CB only
Lamin-B1;Putative uncharacterized protein	P14733;Q8C553	2.1996e-35	18732	0	CB only
Heterogeneous nuclear ribonucleoprotein M;Heterogeneous nuclear ribonucleoprotein M, isoform CRA_c;Putative uncharacterized protein;MKIAA4193 protein	Q9D0E1-1;Q9D0E1;B8JK30;Q3TL61;Q9D0E1-2;Q3THB3;Q3TQ66;Q3TW40;Q3UCL9;Q570Z0;B8JK32;B8JK33	6.6998e-17	1199400	0	CB only
Staphylococcal nuclease domain-containing protein 1;p100 co-activator;100 kDa coactivator;Putative uncharacterized protein	Q78PY7;Q3TJ56;Q3TRW3;Q3TW51;Q3UZI3	1.3494e-87	405560	0	CB only
Exportin-1;Chromosome region maintenance 1 protein homolog;Exportin 1, CRM1 homolog (Yeast);Exportin 1, CRM1 homolog (Yeast), isoform CRA_a;Putative uncharacterized protein;Xpo1 protein	Q6P5F9;A2AKT7;Q8BYY5;Q921J0	1.8535e-13	249330	0	CB only
Ribosome-binding protein 1;Ribosome receptor protein;Ribosome binding protein 1;MKIAA1398 protein;Putative uncharacterized protein	Q99PL5-1;Q99PL5;A2AVJ7;Q6ZPS0;Q8C7E8	3.4622e-45	206650	0	CB only
Histone H1.3;H1 VAR.4;H1d;Histone cluster 1, H1d;MCG50184;Putative uncharacterized protein;Histone H1.2;H1 VAR.1;H1c;Histone 1, H1c;Histone cluster 1, H1c;MCG17001;Histone H1.4;H1 VAR.2;H1e	P43277;Q149Z9;Q3U292;P15864;Q3UXH2;Q5SZA3;P43274	3.5812e-46	2625900	0	CB only
Tubulin beta-6 chain;Putative uncharacterized protein;Tubulin, beta 6	Q922F4;Q3U9U3;Q3UMM1;Q9CUN8	7.8352e-59	352380	0	CB only
Fructose-bisphosphate aldolase	A6ZI46;Q9CPQ9	2.7663e-59	95288	0	CB only
