# Supplementary material for: Spatial mapping of juxtacrine axo-glial interactions identifies novel molecules in peripheral myelination
Source: Nat Commun. 2015 Sep 18;6:8303. doi: 10.1038/ncomms9303 (PMC4576721; doi:10.1038/ncomms9303)
Supplement: Supplementary Data 4 — SILAC mass spectrometry from neuronal membranes and comparison with Schwann cell pseudopods induced by neuronal membranes. List of proteins identified by SILAC proteomic analysis in neuronal membranes. [file ncomms9303-s5.xlsx]

## Sheet: 482.Raw data-neuronal proteins
Proteomic comparison of proteins found in neuronal membranes versus Schwann cell pseudopods
For Neur.Mb/Ps ratio, the intensity of each protein was first normalized by the total protein intensities of its column. This normalization was calculated automatically by MaxQuant software as the median of all peptide ratios assigned to the protein.
Column I-Q were extracted from Table S1 for comparison.
								Extract from Table S1 for comparison
								Experiment 1					Experiment 2
Uniprot	Protein Names	Gene Names	Mol. Weight [kDa]	Intensity Light neuronal membrane protein	Intensity Heavy Ps protein	Neur.Mb/Ps ratio (Intensity neuronal membrane protein/Intensity Ps protein)		Intensity Heavy Ps protein - neuronal membranes	Intensity Light Ps protein - DMEM	Intensity Heavy CB protein - neuronal membranes	Intensity Light CB protein - DMEM		Intensity Light Ps protein - neuronal membranes	Intensity Heavy Ps protein - DMEM	Intensity Light CB protein - neuronal membranes	Intensity Heavy CB protein - DMEM
P12960	Long-chain acyl-CoA synthetase 4;Long-chain-fatty-acid--CoA ligase 4;Acyl-CoA synthetase long-chain family member 4;Acyl-CoA synthetase long-chain family member 4, isoform CRA_c	Acs4;Acsl4;Facl4;mCG_117963;RP23-161L11.10-002	79.076	8343900	505960	0.095445		0	0	0	0		0	0	0	0
P21279	Add97;Beta-adducin;Erythrocyte adducin subunit beta	Add2	80.641	2481100	2244400	0.9316		0	0	0	0		0	0	0	0
Q0VGU4	AFG3-like protein 2;Putative uncharacterized protein	Afg3l2	89.518	1696300	164000	0.051795		0	0	0	0		0	0	0	0
P60879;P60879-2	Activated leukocyte cell adhesion molecule;CD166 antigen;Protein DM-GRASP;Activated leukocyte cell adhesion molecule soluble isoform	Alcam	63.668	30817000	1524400	0.076675		0	0	0	0		0	0	0	0
P84091;Q3TWV4	Aldehyde dehydrogenase family 3, subfamily A2;Aldehyde dehydrogenase 3;Aldehyde dehydrogenase family 3 member A2;Fatty aldehyde dehydrogenase;Putative uncharacterized protein	Aldh3a2;RP23-55I2.7-001;RP23-55I2.7-003;Ahd3;Ahd-3;Aldh3;Aldh4	59.276	4321500	10079000	90.027		0	0	0	0		0	0	0	0
Q3UEG9;Q60634;Q60634-2;Q5SS83;Q60634-3	Aldolase 3;Brain-type aldolase;Fructose-bisphosphate aldolase C;Scrapie-responsive protein 2;Zebrin II	Aldo3;Aldoc;Scrg2	39.394	1556400	315340	0.33477		0	0	0	0		0	0	0	0
Q99K41;E9Q9L8	Alanyl aminopeptidase;Aminopeptidase M;Aminopeptidase N;Membrane protein p161;Microsomal aminopeptidase;Putative uncharacterized protein	Anpep;Lap1;Lap-1	109.65	885190	61678	0.088252		0	0	0	0		0	0	0	0
Q02788;D3Z7D5	Adapter-related protein complex 2 mu subunit;Adaptor protein complex AP-2 subunit mu;AP-2 complex subunit mu;AP-2 mu chain;Clathrin assembly protein complex 2 medium chain;Clathrin coat assembly protein AP50;Clathrin coat-associated protein AP50;Mu2-adaptin;Plasma membrane adaptor AP-2 50 kDa protein;Adaptor protein complex AP-2, mu1, isoform CRA_a;Putative uncharacterized protein	Ap2m1;Clapm1;mCG_128452	49.654	3206100	713150	0.16586		0	0	0	0		0	0	0	0
O54991	ATPase, Na+/K+ transporting, alpha 3 polypeptide;ATPase, Na+/K+ transporting, alpha 3 polypeptide, isoform CRA_c;Na(+)/K(+) ATPase alpha(III) subunit;Sodium pump subunit alpha-3;Sodium/potassium-transporting ATPase subunit alpha-3	Atp1a3;mCG_7257	115.97	19233000	203200	0.031052		0	0	0	0		0	0	0	0
Q8JZQ2;Q3UDQ7	ATPase, Ca++ transporting, plasma membrane 3;Putative uncharacterized protein;Atp2b3 protein;Plasma membrane calcium ATPase isoform 2;Plasma membrane calcium pump isoform 2;Plasma membrane calcium-transporting ATPase 2	Atp2b3;RP23-329M9.1-001;RP23-329M9.1-002;RP23-329M9.1-003;Atp2b2;Pmca2	134.36	4751100	503220	0.94774		0	0	0	0		0	0	0	0
P48453;E0CZ78;P48453-2;P63328;P63328-2;E9Q6P2;Q4V9X0	Putative uncharacterized protein;ATPase class I type 8A member 1;Chromaffin granule ATPase II;Probable phospholipid-transporting ATPase IA;ATPase class I type 8A member 2;Probable phospholipid-transporting ATPase IB	Atp8a1;Atpc1;Atp8a2	131.41	7556900	1333000	0.3535		0	0	0	0		0	0	0	0
P28663	3-hydroxybutyrate dehydrogenase;D-beta-hydroxybutyrate dehydrogenase, mitochondrial;Putative uncharacterized protein Bdh1	Bdh;Bdh1	38.299	2558100	536150	0.035569		0	0	0	0		0	0	0	0
Q99JB2;F6WI02;A2AG39;A2AG41	Brain protein 44-like protein;Putative uncharacterized protein Brp44l;Brain protein 44-like, isoform CRA_a	Brp44l;mCG_8579	12.426	628430	173240	0.18059		0	0	0	0		0	0	0	0
P05063	Basic immunoglobulin superfamily;Basigin;HT7 antigen;Membrane glycoprotein gp42	Bsg	42.444	5345300	92206	0.10547		0	0	0	0		0	0	0	0
Q99LC3	Voltage-dependent calcium channel subunit alpha-2/delta-1;Voltage-dependent calcium channel subunit alpha-2-1;Voltage-dependent calcium channel subunit delta-1;Voltage-gated calcium channel subunit alpha-2/delta-1	Cacna2;Cacna2d1	124.63	12175000	677010	0.027392		0	0	0	0		0	0	0	0
E9PXT1;P63030;D3Z786;E9Q0V4;D3Z5S0;D3YWY6	Cell adhesion molecule with homology to L1CAM;Chl1-like protein;Close homolog of L1;Neural cell adhesion molecule L1-like protein;Processed neural cell adhesion molecule L1-like protein;Cell adhesion molecule with homology to L1CAM, isoform CRA_a	Call;Chl1;mCG_127336	128.85	20285000	1755800	0.14597		0	0	0	0		0	0	0	0
P21981	Calmodulin-dependent calcineurin A subunit beta isoform;CAM-PRP catalytic subunit;Serine/threonine-protein phosphatase 2B catalytic subunit beta isoform;Calmodulin-dependent calcineurin A subunit alpha isoform;Serine/threonine-protein phosphatase 2B catalytic subunit alpha isoform;Ppp3ca protein	Calnb;Ppp3cb;Calna;Ppp3ca	59.173	134680	262270	1.6488		0	0	0	0		0	0	0	0
E9Q8G0	Calumenin;Crocalbin;Calumenin, isoform CRA_b;Cardiac calumenin isoform;Putative uncharacterized protein	Calu;mCG_9131	37.063	4802600	402600	0.049986		0	0	0	0		0	0	0	0
Q60847;Q60847-5;Q60847-2;E9PX70	26 kDa cell surface protein TAPA-1;CD81 antigen;Target of the antiproliferative antibody 1;CD 81 antigen, isoform CRA_c;Putative uncharacterized protein;Tapa-1 protein	Cd81;Tapa1;mCG_11081;Tapa-1;Trpm5	25.828	1776400	75148	0.0092369		0	0	0	0		0	0	0	0
E9Q120;Q8CGK3	Contactin-1;Neural cell surface protein F3	Cntn1	113.39	24701000	13295000	0.22895		0	0	0	0		0	0	0	0
Q91W97	Contactin-associated protein 1;MHDNIV;NCP1;Neurexin IV;Neurexin-4;Paranodin	Cntnap1;Nrxn4	156.31	1965500	264610	0.074632		0	0	0	0		0	0	0	0
Q9DBH5	Cell recognition molecule Caspr2;Contactin-associated protein-like 2	Cntnap2;Kiaa0868	148.25	4390500	132310	0.020904		0	0	0	0		0	0	0	0
Q6PDM2;Q6PDM2-2;Q6PDM2-3	Arresten;Collagen alpha-1(IV) chain	Col4a1	160.68	1504700	486250	0.26613		0	0	0	0		0	0	0	0
P54227;D3Z5N2;D3Z1Z8	Collagen alpha-1(VI) chain	Col6a1	108.49	20126000	4044700	0.040722		0	0	0	0		0	0	0	0
Q9CYN2	Collagen alpha-2(VI) chain;Putative uncharacterized protein Col6a2	Col6a2	110.33	6134400	2191600	0.28092		0	0	0	0		0	0	0	0
Q80UU9	Putative uncharacterized protein Col6a3	Col6a3	286.77	28512000	1016600	0.15572		0	0	0	0		0	0	0	0
Q6ZQ61;Q8K310	Complex III subunit 4;Complex III subunit IV;Cytochrome b-c1 complex subunit 4;Cytochrome c1, heme protein, mitochondrial;Ubiquinol-cytochrome-c reductase complex cytochrome c1 subunit	Cyc1	35.327	3907300	52382	0.032493		0	0	0	0		0	0	0	0
Q9CQW2	MKIAA0719 protein;Mitochondrial import receptor subunit TOM70;Mitochondrial precursor proteins import receptor;Translocase of outer membrane 70 kDa subunit	D16Wsu109e;mKIAA0719;Tomm70a	69.531	1984600	516010	0.13885		0	0	0	0		0	0	0	0
Q9QZQ8;Q9QZQ8-2	Aspartate--tRNA ligase;Aspartyl-tRNA synthetase, cytoplasmic	Dars	57.147	1452400	113010	0.25621		0	0	0	0		0	0	0	0
F8VQJ3;P02468	DnaJ homolog subfamily A member 2;mDj3	Dnaja2	45.745	675780	461190	0.80339		0	0	0	0		0	0	0	0
Q9DBE8;F6RBY3	DnaJ homolog subfamily A member 3, mitochondrial;DnaJ protein Tid-1;Tumorous imaginal discs protein Tid56 homolog	Dnaja3;Tid1	52.443	1801200	168530	2.0426		0	0	0	0		0	0	0	0
P56395;E0CY88	ELAV (Embryonic lethal, abnormal vision, Drosophila)-like 2 (Hu antigen B);ELAV-like neuronal protein 1;ELAV-like protein 2;Hu-antigen B;Nervous system-specific RNA-binding protein Mel-N1;Putative uncharacterized protein	Elavl2;RP23-52I15.1-007;RP23-52I15.1-003;RP23-52I15.1-011;RP23-52I15.1-008;Hub;RP23-52I15.1-004;RP23-52I15.1-001;RP23-52I15.1-005	42.618	15413000	1505100	0.062566		0	0	0	0		0	0	0	0
Q9DCW4	Elastin microfibril interface-located protein 1;EMILIN-1	Emilin1	107.58	14583000	1041800	0.038553		0	0	0	0		0	0	0	0
Q9DC69	2-phospho-D-glycerate hydro-lyase;Beta-enolase;Enolase 3;Muscle-specific enolase;Skeletal muscle enolase;Enolase;Enolase 3, beta muscle	Eno3;Eno-3;DN-183N8.17-004;RP23-326P7.4-004;DN-183N8.17-006;RP23-326P7.4-003;DN-183N8.17-005;RP23-326P7.4-005	47.024	1745600	47046	0.039937		0	0	0	0		0	0	0	0
Q91VA7	Endoplasmic oxidoreductin-1-like protein;ERO1-like protein alpha;Oxidoreductin-1-L-alpha	Ero1l	54.084	5352200	77374	0.029489		0	0	0	0		0	0	0	0
E9PW46;Q8C8R3-2;Q8C8R3;Q8C8R3-4;F7CK09;E9Q2E1;Q8C8R3-5;F6S5N7;F7AM67;F6Z2A0	Sideroflexin-1	F;Sfxn1	35.649	4839300	471030	0.15079		0	0	0	0		0	0	0	0
P50518	Fibrillin 1;Fibrillin-1	Fbn1;RP23-368I1.1-001;Fbn-1	312.3	183540000	14036000	0.086237		0	0	0	0		0	0	0	0
Q8BU30	Fibrillin-2	Fbn2;Fbn-2	313.82	4611500	672880	0.32245		0	0	0	0		0	0	0	0
O70318;Q80UE5;Q80UE4;Q811B2;E9Q4H2	Putative uncharacterized protein;Epidermal surface antigen;Flotillin-2;Membrane component chromosome 17 surface marker 1 homolog;Flotillin 2;Flotillin 2, isoform CRA_a	Flot2;Esa1;M17s1;mCG_10827;RP23-43J1.4-002	50.255	5283600	1088700	0.14278		0	0	0	0		0	0	0	0
E9Q1T1;E9Q1V9;Q6PHZ2-5;Q6PHZ2;Q6PHZ2-4;E9Q1W0;E9PXV3;Q6PHZ2-2;Q8CCM0;Q5SVJ0;Q5SVI1;Q68EG2;P28652;Q5SVI2;Q923T9;Q5SVI0;Q5SVI3;Q923T9-2;Q5SVJ1;E9Q2E8;Q923T9-3;F8WIS9;Q80TN1;E9QM47;Q5SVI9;P11798;Q3TY93	Anastellin;Fibronectin	Fn1	272.49	88888000	13144000	0.052743		0	0	0	0		0	0	0	0
Q8BL97;F8WH59;Q8BL97-2;Q8BL97-4;Q8BL97-3	Galactokinase;Galactokinase 1;Galactokinase 1, isoform CRA_c;Putative uncharacterized protein;Galactose kinase	Galk1;mCG_6616;RP23-42F6.2-001;Galk;Glk	42.295	3782700	11827000	0.34281		0	0	0	0		0	0	0	0
P62301;Q921R2	Glutamate/H(+) symporter 1;Mitochondrial glutamate carrier 1;Solute carrier family 25 member 22	Gc1;Slc25a22	34.67	3714400	236990	0.17043		0	0	0	0		0	0	0	0
Q3UH59;Q5SV64;Q61879	Glucosidase 1;Glycoprotein-processing glucosidase I;Mannosyl-oligosaccharide glucosidase	Gcs1;Mogs	91.83	1654700	132940	0.069063		0	0	0	0		0	0	0	0
O54984	Putative uncharacterized protein Gls	Gls	73.963	8062600	119600	0.094213		0	0	0	0		0	0	0	0
P12787	Glucose transporter type 3, brain;Solute carrier family 2, facilitated glucose transporter member 3	Glut3;Glut-3;Slc2a3	53.478	2128500	70732	0.0069596		0	0	0	0		0	0	0	0
Q9ES97;Q9ES97-2;Q9ES97-5;Q9ES97-4;Q9ES97-3	Putative uncharacterized protein Gm5580;ATP-dependent RNA helicase DDX48;ATP-dependent RNA helicase eIF4A-3;DEAD box protein 48;Eukaryotic initiation factor 4A-III;Eukaryotic translation initiation factor 4A isoform 3	Gm5580;Ddx48;Eif4a3	46.854	2577900	63584	0.23251		0	0	0	0		0	0	0	0
F6VW30;F6YY69;P68254;P68254-2	Guanine nucleotide-binding protein alpha-q;Guanine nucleotide-binding protein G(q) subunit alpha	Gnaq	42.158	18742000	1114600	0.059328		0	0	0	0		0	0	0	0
P51863	Glypican-1;Secreted glypican-1	Gpc1	61.359	4099300	68414	0.053097		0	0	0	0		0	0	0	0
O08749;Q3TIE8	Glycogen [starch] synthase, muscle;Putative uncharacterized protein Gys1	Gys;Gys1;Gys3	83.926	4554400	3823.6	0.0025596		0	0	0	0		0	0	0	0
P14094	Perlecan (Heparan sulfate proteoglycan 2);Basement membrane-specific heparan sulfate proteoglycan core protein;Endorepellin;LG3 peptide;Putative uncharacterized protein	Hspg2;RP23-12C2.1-001	469.78	19651000	3542600	0.10625		0	0	0	0		0	0	0	0
D3YXG3;P62852	Hexabrachion;Tenascin;Tenascin-C	Hxb;Tnc	231.8	21590000	423000	0.027759		0	0	0	0		0	0	0	0
Q8JZU2	66 kDa neurofilament protein;Alpha-internexin	Ina	55.741	60912000	23601000	0.06685		0	0	0	0		0	0	0	0
Q9D1D4	200 kDa neurofilament protein;Neurofilament heavy polypeptide;Neurofilament triplet H protein	Kiaa0845;Nefh;Nfh	116.99	59134000	14338000	0.27444		0	0	0	0		0	0	0	0
D3Z722;D3Z5R8;F6Q5Z8;F8VQH5;Q9CZX8;D3YUG3;D3YUT3	Plexin-A4;Plexin A4;Plexin A4, isoform CRA_b	Kiaa1550;Plxna4;mCG_141681	212.56	6215300	1175100	0.12091		0	0	0	0		0	0	0	0
Q61739;Q61739-2;Q8CC06;F8WI09;F6VSK8	Laminin subunit alpha-4;Laminin-14 subunit alpha;Laminin-8 subunit alpha;Laminin-9 subunit alpha	Lama4	201.82	1329500	193320	0.25521		0	0	0	0		0	0	0	0
D3YVN7;Q8BFR5;Q8BFR5-2	Limbic system-associated membrane protein;Putative uncharacterized protein	Lsamp	38.086	896760	351070	0.37926		0	0	0	0		0	0	0	0
P11214	Methionine--tRNA ligase;Methionyl-tRNA synthetase, cytoplasmic	Mars	102.37	2565800	449560	0.21106		0	0	0	0		0	0	0	0
P16045	Metallo-beta-lactamase domain-containing protein 2	Mblac2	31.206	1370500	151220	2.0172		0	0	0	0		0	0	0	0
Q8BMK4	Putative uncharacterized protein;Vesicle-associated membrane protein, associated protein B and C;VAMP-associated protein 33b;Vesicle-associated membrane protein-associated protein B	mCG_13760;RP23-383L13.1-001;Vapb	26.918	689260	43427	0.049442		0	0	0	0		0	0	0	0
Q9DBG3-2;Q9DBG3	Putative uncharacterized protein;Rab4A;RAB4A, member RAS oncogene family, isoform CRA_b;Ras-related protein Rab-4A;Ras-related protein Rab-4B	mCG_1765;Rab4a;Rab4A;Rab4;Rab4b	24.408	171990	1648100	1.7496		0	0	0	0		0	0	0	0
P35564	MCG18019;VGF nerve growth factor inducible	mCG_18019;Vgf	68.231	6284400	390430	0.13006		0	0	0	0		0	0	0	0
Q9R0P9	4F2 cell-surface antigen heavy chain	Mdu1;Slc3a2	58.336	16278000	680200	0.13996		0	0	0	0		0	0	0	0
Q3TLP8;P63001;P60764;Q05144;A2AC13	Beta-soluble NSF attachment protein;Brain protein I47;N-ethylmaleimide-sensitive factor attachment protein beta	Napb;Snapb	33.557	1374200	41635	0.46471		0	0	0	0		0	0	0	0
Q9CQI6	Asparagine--tRNA ligase;Asparaginyl-tRNA synthetase, cytoplasmic	Nars	64.279	862140	114750	0.69212		0	0	0	0		0	0	0	0
Q3UV17	Complex I-42kD;NADH dehydrogenase [ubiquinone] 1 alpha subcomplex subunit 10, mitochondrial;NADH-ubiquinone oxidoreductase 42 kDa subunit	Ndufa10	40.603	871240	565490	0.32386		0	0	0	0		0	0	0	0
P53994;Q3TEG7	Complex I-49kD;NADH dehydrogenase [ubiquinone] iron-sulfur protein 2, mitochondrial;NADH-ubiquinone oxidoreductase 49 kDa subunit;Putative uncharacterized protein Ndufs2	Ndufs2	52.625	1061500	611800	0.39036		0	0	0	0		0	0	0	0
P11983;P11983-2	Neurofascin	Nfasc	137.97	2820700	550240	0.065777		0	0	0	0		0	0	0	0
Q3SX14;P13020;P13020-2;A6PWS5	Protein NipSnap homolog 1	Nipsnap1	37.56	2712300	42644	0.041569		0	0	0	0		0	0	0	0
Q5XJF6;P53026	Ornithine aminotransferase, mitochondrial;Ornithine--oxo-acid aminotransferase	Oat	48.354	12307000	1000500	0.073074		0	0	0	0		0	0	0	0
P14873	Osteoblast-specific factor 2;Periostin	Osf2;Postn	93.142	9985300	271890	0.047266		0	0	0	0		0	0	0	0
P14211	Procollagen-proline,2-oxoglutarate-4-dioxygenase subunit alpha-2;Prolyl 4-hydroxylase subunit alpha-2;Procollagen-proline, 2-oxoglutarate 4-dioxygenase (Proline 4-hydroxylase), alpha II polypeptide;Procollagen-proline, 2-oxoglutarate 4-dioxygenase (Proline 4-hydroxylase), alpha II polypeptide, isoform CRA_f	P4ha2;mCG_13782;RP23-309E16.6-002	61.001	1699300	18140	0.15054		0	0	0	0		0	0	0	0
Q91X78;Q8BFZ9;E9PUH5	6-phosphofructokinase, liver type;Phosphofructo-1-kinase isozyme B;Phosphofructokinase 1;Phosphohexokinase	Pfkb;Pfkl;Pfk-l	85.359	22697000	1149100	0.041383		0	0	0	0		0	0	0	0
P40142	Putative uncharacterized protein;6-phosphofructokinase type C;Phosphofructo-1-kinase isozyme C;Phosphofructokinase 1;Phosphohexokinase	Pfkp;Pfkc	85.546	8467000	766310	0.55957		0	0	0	0		0	0	0	0
O08547;E9Q6R3	Lysyl hydroxylase 2;Procollagen-lysine,2-oxoglutarate 5-dioxygenase 2	Plod2	86.9	2896100	414810	1.8949		0	0	0	0		0	0	0	0
P27546;P27546-2;E9QPW8;P27546-3;F7CK47;E9PZ43;E9QKJ8;E9PWC0;P27546-4	Lysyl hydroxylase 3;Procollagen-lysine,2-oxoglutarate 5-dioxygenase 3	Plod3	84.921	2049200	46825	0.0729		0	0	0	0		0	0	0	0
P68040	Serine/threonine-protein phosphatase PP1-alpha catalytic subunit;Serine/threonine-protein phosphatase	Ppp1a;Ppp1ca	37.54	1282800	46901	0.090962		0	0	0	0		0	0	0	0
P13595;F7C5V8;E9QB01;P13595-2;F6RLF6;E9Q589;P13595-3;F7C5W6	Reticulocalbin-1	Rca1;Rcn;Rcn1	38.113	3410000	590770	0.077941		0	0	0	0		0	0	0	0
F8WGL3;P18760;E9Q1T2	Stomatin-like protein 2;Stomatin (Epb7.2)-like 2	Slp2;Stoml2;RP23-124L1.8-009;RP23-124L1.8-004	38.384	414980	90678	0.37943		0	0	0	0		0	0	0	0
P14152	Super protein;Synaptosomal-associated 25 kDa protein;Synaptosomal-associated protein 25	Snap;Snap25	23.315	2347700	306640	0.35197		0	0	0	0		0	0	0	0
Q60930;D3YZT5	Syntaxin-1B	Stx1b;Stx1b1;Stx1b2	33.244	6944600	78399	0.022295		0	0	0	0		0	0	0	0
E9QK82;P27573	Protein unc-18 homolog 1;Protein unc-18 homolog A;Syntaxin-binding protein 1	Stxbp1	68.735	24078000	4029400	0.096309		0	0	0	0		0	0	0	0
P48036	BM89 antigen;Major synaptic vesicle protein p38;Synaptophysin	Syp	34.024	4319900	1656900	0.1108		0	0	0	0		0	0	0	0
Q922R8;Q3TML0	Protein-glutamine gamma-glutamyltransferase 2;Tissue transglutaminase;Transglutaminase C;Transglutaminase-2	Tgm2	77.06	845980	9565.1	0.11606		0	0	0	0		0	0	0	0
P22752;Q8BFU2;Q8CGP5;Q8CGP7;Q8R1M2;Q8CGP6;P27661;Q8CGP4	Complex III subunit 1;Core protein I;Cytochrome b-c1 complex subunit 1, mitochondrial;Ubiquinol-cytochrome-c reductase complex core protein 1	Uqcrc1	52.851	7377800	124610	0.11283		0	0	0	0		0	0	0	0
Q9ERK4;E9Q1T9;F6ZEW4	p61-Yes;Proto-oncogene c-Yes;Proto-oncogene tyrosine-protein kinase Yes;p59-Fyn;Proto-oncogene c-Fyn;Tyrosine-protein kinase Fyn;B-cell/myeloid kinase;Hemopoietic cell kinase;p56-HCK/p59-HCK;Tyrosine-protein kinase HCK;LSK;Lymphocyte cell-specific protein-tyrosine kinase;p56-LCK;Proto-oncogene tyrosine-protein kinase LCK;Putative uncharacterized protein Fyn;CDC2-related protein kinase 5;Cell divi…	Yes;Yes1;Fyn;Hck;Lck;Lsk-t;Cdc2l5;Cdk13;Kiaa1791;Cdk12;Crk7;Crkrs;Kiaa0904;Fgfr1;Flg;Bek;Ect1;Fgfr2;Fgfr3;Mfr3;Sam3;mCG_16331;Fgfr4;Fgfr-4;Mpk-11;FR3;Ick;Mak;Rck;Src;RP23-169M4.1-001;Cdk17;Pctk2;Fgr;Lyn;Blk;Cdk16;Crk5;Pctk1;Cdk14;Kiaa0834;Pftk1;Cdk18;Pctk3;Als2cr7;Cdk15;Pftk2;Cdk9;Cdk2;Ccrk;Cdch;Cdk20;Cdk6;Crk2;Cdk4;Crk3;Cdk3;Cdc2;Cdc2a;Cdk5;Crk6;Cdk1	60.629	351380	88568	0.55996		0	0	0	0		0	0	0	0
P68369;P68373;P05214			28.748	302390	70140	0.48354		0	0	0	0		0	0	0	0
Q8BFZ3			185.73	319940	37515	0.10136		0	0	0	0		0	0	0	0
Q9QUJ7;Q9QUJ7-2;Q91YN3	Alpha-1,3-mannosyltransferase ALG2;Asparagine-linked glycosylation protein 2 homolog;GDP-Man:Man(1)GlcNAc(2)-PP-dolichol mannosyltransferase	Alg2;MNCb-5081	47.404	2341400	6431400	1.9309		45503	103090	0	0		0	0	0	0
P70232-2;P70232;E9QL95;A2RRK1;E9QMU6	Actin-binding protein DOC6;Advillin;p92	Advil;Avil	92.031	9968500	988340	0.16973		69932	23047	0	0		0	0	0	0
Q91V41;A2AL34;Q50HX3	Laminin B1 chain;Laminin subunit beta-1;Laminin-1 subunit beta;Laminin-10 subunit beta;Laminin-12 subunit beta;Laminin-2 subunit beta;Laminin-6 subunit beta;Laminin-8 subunit beta	Lamb-1;Lamb1-1	202.44	7803600	763280	0.070266		140460	412470	0	0		0	0	0	0
Q6P1J1;P97427	Peripheral sodium channel 1;Sodium channel protein type 9 subunit alpha;Sodium channel protein type IX subunit alpha;Voltage-gated sodium channel subunit alpha Nav1.7;Sodium channel voltage-gated type IX alpha;Sodium channel voltage-gated type II alpha 1;Sodium channel voltage-gated type III alpha	Kiaa4197;Scn9a;RP23-397A11.3-002;RP23-300F1.1-001;Scn2a1;RP23-401G6.1-001;Scn3a	225.81	782520	212710	0.15187		157990	857220	0	0		0	0	0	0
Q64511	Band 4.1-like protein 2;Generally expressed protein 4.1;Erythrocyte protein band 4.1-like 2, isoform CRA_c;Protein 4.1G;Putative uncharacterized protein	Epb4.1l2;Epb41l2;EBP4.1L2;mCG_142545	109.83	2726000	196690	0.029151		265930	1425200	0	0		0	0	0	0
P62918	Kinectin	Ktn1	152.54	3565900	76057	0.11572		272700	1731800	0	0		0	0	0	0
P97449;Q3TB69	Arsenical pump-driving ATPase;Arsenite-stimulated ATPase;ATPase Asna1	Arsa;Asna1	38.822	672110	1518400	1.9004		404620	2043400	0	0		0	0	0	0
P62717	Dynamin family member proline-rich carboxyl-terminal domain less;Dynamin-1-like protein;Dynamin-related protein 1	Dnm1l;Drp1	82.657	1379000	251130	0.21569		440350	1201400	0	0		0	0	0	0
Q9R0E1	Calcium/calmodulin-dependent protein kinase type II subunit delta;Putative uncharacterized protein;Calcium/calmodulin-dependent protein kinase II, beta;Calcium/calmodulin-dependent protein kinase II, beta, isoform CRA_b;Camk2b protein;Calcium/calmodulin-dependent protein kinase type II subunit beta;Calcium/calmodulin-dependent protein kinase type II subunit gamma;MKIAA0968 protein;Calcium/calmodu…	Camk2d;Kiaa4163;Camk2b;mCG_122182;RP23-340E18.5-009;RP23-340E18.5-002;RP23-340E18.5-010;Camk2g;RP23-340E18.5-011;RP23-340E18.5-004;RP23-340E18.5-008;Camk2a;mKIAA0968;RP23-340E18.5-001	60.004	3423100	91709	0.15902		497130	1440700	0	0		0	0	0	0
O55029	Isoleucine--tRNA ligase;Isoleucyl-tRNA synthetase, cytoplasmic	Iars	144.27	4589400	3660400	0.13383		577820	1409700	0	0		0	0	0	0
E9Q447;A3KGU5;P16546-2;P16546;A3KGU7	Heat shock protein 75 kDa, mitochondrial;TNFR-associated protein 1;Tumor necrosis factor type 1 receptor-associated protein	Hsp75;Trap1	80.208	4233900	414580	0.29799		621400	1712400	0	0		0	0	0	0
P24270	N-ethylmaleimide-sensitive fusion protein;Suppressor of K(+) transport growth defect 2;Vesicle-fusing ATPase;Vesicular-fusion protein NSF	Nsf;Skd2	82.613	6320600	363170	0.036837		624280	1173500	0	0		0	0	0	0
Q922B2	Calcium-binding mitochondrial carrier protein Aralar1;Mitochondrial aspartate glutamate carrier 1;Solute carrier family 25 member 12	Aralar1;Slc25a12	74.569	11868000	275110	0.017384		992340	2043700	0	0		0	0	0	0
Q8BR88;F6WYQ5;P70704;P98200	Serum albumin	ALB;GIG20;GIG42;PRO0903;PRO1708;PRO2044;PRO2619;PRO2675;UNQ696/PRO1341	69.366	350580	1588.5	0.011014		1715900	12728000	0	0		0	0	0	0
Q7M6Y3;Q7M6Y3-5;Q7M6Y3-6;Q7M6Y3-4;Q7M6Y3-3;Q7M6Y3-2;Q61548;Q61548-2;E9QLK9;Q61548-3;E9QQ05;E9Q9A3;Q3TWS4;Q8BQA2	Casein kinase II subunit alpha;Casein kinase 2, alpha 1 polypeptide	Ckiia;Csnk2a1;RP23-452D3.3-004	45.133	335430	29616	0.070696		1887600	3285100	0	0		0	0	0	0
P67984	Immunoglobulin superfamily member 3	Igsf3;Kiaa0466	134.71	1022900	662330	0.17103		4164400	402380	0	0		0	0	0	0
Q9JIA6;Q9R0N0	Aldehyde dehydrogenase family 18 member A1;Delta-1-pyrroline-5-carboxylate synthase;Gamma-glutamyl kinase;Gamma-glutamyl phosphate reductase;Glutamate 5-kinase;Glutamate-5-semialdehyde dehydrogenase;Glutamyl-gamma-semialdehyde dehydrogenase	Aldh18a1;P5cs;Pycs	87.265	2585700	214460	0.14271		7114100	3227100	0	0		0	0	0	0
Q3TSQ6;P56371;Q91ZR1	Clathrin-coated vesicle/synaptic vesicle proton pump 116 kDa subunit;Vacuolar adenosine triphosphatase subunit Ac116;Vacuolar proton pump subunit 1;Vacuolar proton translocating ATPase 116 kDa subunit a isoform 1;V-type proton ATPase 116 kDa subunit a isoform 1;ATPase, H+ transporting, lysosomal V0 subunit a isoform 1;ATPase, H+ transporting, lysosomal V0 subunit A1, isoform CRA_j;ATPase, H+ tran…	Atp6n1;Atp6v0a1;mCG_20226;RP23-278K23.1-001;RP23-278K23.1-003	96.466	17889000	710530	0.27693		0	0	0	28719		0	0	0	0
D3YWA0;E9PV46;P25444;D3Z659;D3YWJ3;D3YWT9;D3YVC1;E9Q1N8;F8VQ36;F6YTZ4	Procollagen-proline,2-oxoglutarate-4-dioxygenase subunit alpha-1;Prolyl 4-hydroxylase subunit alpha-1	P4ha1	60.909	3715400	783530	0.10269		0	0	139620	35486		0	0	0	0
Q62009;Q62009-2;Q62009-3;Q62009-4;Q62009-5;Q2KJC7;Q8HZM3	Ankyrin-2;Brain ankyrin	Ank2	429.87	22443000	1431000	0.13669		354590	1247000	8316	65533		0	0	0	0
Q9CZN7	Tetratricopeptide repeat protein 35	Kiaa0103;Ttc35	34.934	1389500	1655200	0.38186		0	55650	22360	65802		0	0	0	0
P02463	Protein ducky;Voltage-dependent calcium channel subunit alpha-2/delta-2;Voltage-dependent calcium channel subunit alpha-2-2;Voltage-dependent calcium channel subunit delta-2;Voltage-gated calcium channel subunit alpha-2/delta-2	Cacna2d2;Kiaa0558	130.8	4826500	234200	0.0942		0	0	33042	102240		0	0	0	0
Q8CI94	Fascin;Singed-like protein	Fan1;Fscn1;Snl	54.507	3140100	450250	0.45199		991130	1282500	799700	103720		0	0	0	0
Q9CWK0;Q9CR57	Glycoprotein m6b;Glycoprotein m6b, isoform CRA_g;Neuronal membrane glycoprotein M6-b;Glycoprotein m6b, isoform CRA_a	Gpm6b;mCG_7562;RP23-239H22.1-006;M6b;RP23-239H22.1-004	36.196	554350	37262	0.056183		0	0	35602	121940		0	0	0	0
Q6ZQ84;Q9JLV5;E9Q4T8;F6ZZK0;F6R0N8	Delta(3,5)-Delta(2,4)-dienoyl-CoA isomerase, mitochondrial	Ech1	36.118	920650	143900	0.077937		0	0	12170	123790		0	0	0	0
P60843;Q3TSJ4	Tight junction protein 1;Tight junction protein ZO-1;Zona occludens protein 1;Zonula occludens protein 1;Tjp1 protein	Tjp1;Zo1	194.74	4629500	16103000	5.475		0	0	0	155670		0	0	0	0
P35293	MKIAA0617 protein;Cullin-3	Cul3;mKIAA0617	91.276	6884400	220040	0.22442		31155	219930	0	206170		0	0	0	0
A6ZI44;P05064;D3YWI1;Q9CPQ9;D3YV98	Protein transport protein Sec61 subunit alpha isoform 1;Protein transport protein Sec61 subunit alpha isoform 2;Putative uncharacterized protein;Sec61, alpha subunit 2 (S. cerevisiae)	Sec61a;Sec61a1;Sec61a2;RP23-307E15.4-005	52.264	526180	83129	0.44842		0	0	122990	275890		0	0	0	0
Q921F2;Q6VYI4;Q6VYI5;Q8BLD4;Q8R0B4;E9Q830;F8WIJ9	cAMP-dependent protein kinase catalytic subunit beta;cAMP-dependent protein kinase catalytic subunit alpha	Pkacb;Prkacb;Pkaca;Prkaca	46.013	3690900	2469700	0.85169		0	0	15978	284400		0	0	0	0
Q8QZT1	Collagen alpha-1(XII) chain	Col12a1	340.21	3123700	322950	0.35651		0	0	32142000	294050		0	0	0	0
E9PW66;P28656;Q8BSH9;E9Q6R0;B7ZNL2;Q78ZA7	Alpha-soluble NSF attachment protein;N-ethylmaleimide-sensitive factor attachment protein alpha	Napa;Snapa	33.189	1854400	634900	0.5329		311100	645560	93948	309330		0	0	0	0
Q9D1Q6	Laminin B2 chain;Laminin subunit gamma-1;Laminin-1 subunit gamma;Laminin-10 subunit gamma;Laminin-11 subunit gamma;Laminin-2 subunit gamma;Laminin-3 subunit gamma;Laminin-4 subunit gamma;Laminin-6 subunit gamma;Laminin-7 subunit gamma;Laminin-8 subunit gamma;Laminin-9 subunit gamma;S-laminin subunit gamma	Lamb-2;Lamc1;Lamc-1	177.19	8750400	3148400	0.21789		72663	96255	596520	341560		0	0	0	0
Q04447	Thioredoxin domain-containing protein 1;Thioredoxin-related transmembrane protein 1	Tmx1;Txndc;Txndc1	31.395	1555800	11283	0.0096745		0	0	94211	361370		0	0	0	0
F8VPM4;Q00PI9	CDGSH iron sulfur domain-containing protein 1;MitoNEET	Cisd1;D10Ertd214e;Zcd1	12.097	782600	811910	0.27357		84371	632680	171050	409940		0	0	0	0
Q64433	Isocitrate dehydrogenase [NAD] subunit gamma, mitochondrial;Isocitric dehydrogenase subunit gamma;NAD(+)-specific ICDH subunit gamma;Isocitrate dehydrogenase 3 (NAD+), gamma, isoform CRA_c;Putative uncharacterized protein	Idh3g;mCG_8096	42.785	1342600	152230	0.42477		0	0	86354	423680		0	0	0	0
Q03265;D3Z6F5	Gamma-tropomyosin;Tropomyosin alpha-3 chain;Tropomyosin-3;Putative uncharacterized protein;Putative uncharacterized protein Tpm3;Tropomyosin 3, gamma;Putative uncharacterized protein ENSMUSP00000072197	Tpm3;Tpm5;Tpm-5	28.734	2342600	109960	0.068421		16787	236980	611120	434660		0	0	0	0
Q02053	Heterogeneous nuclear ribonucleoprotein U-like protein 2;MLF1-associated nuclear protein	Hnrnpul2;Hnrpul2;Manp	84.939	3500400	737810	1.4681		0	0	188430	462380		0	0	0	0
E9Q718;Q9R0B9	Vacuolar proton pump subunit E 1;V-ATPase 31 kDa subunit;V-type proton ATPase subunit E 1	Atp6e;Atp6e2;Atp6v1e1	26.157	996480	139980	0.068876		236490	1378600	26324	507240		0	0	0	0
P60712;P60710;F8WI82;E9Q1F2;E9Q5F4	ATP-specific succinyl-CoA synthetase subunit beta;Succinyl-CoA ligase [ADP-forming] subunit beta, mitochondrial;Succinyl-CoA synthetase beta-A chain	Sucla2	50.113	5582700	126450	0.046359		0	0	354190	520280		0	0	0	0
P62245;F8WJ41;D3Z7W9;D3YVB4;D3Z712;D3YXU0	Leucine--tRNA ligase;Leucyl-tRNA synthetase, cytoplasmic	Lars	137.76	1685900	385670	0.096129		0	0	98256	541470		0	0	0	0
E9QKR0;P62880;D3Z1M1;D3Z1T4;D3YZX3	Isocitrate dehydrogenase 3 (NAD+) beta;Tumor-related protein	Idh3b;mCG_9915;RP23-20A6.5-001	42.194	901310	330970	0.52024		139260	671280	311690	584910		0	0	0	0
Q60716;Q5SX75;Q60716-2	Clathrin assembly lymphoid myeloid leukemia;Phosphatidylinositol-binding clathrin assembly protein;91 kDa synaptosomal-associated protein;Clathrin coat assembly protein AP180;Clathrin coat-associated protein AP180;Phosphoprotein F1-20;Putative uncharacterized protein	Calm;Fit1;Picalm;Snap91	71.543	1606100	40794	0.21267		0	0	51987	605780		0	0	0	0
P68372	32 kDa thioredoxin-related protein;Thioredoxin-like protein 1	Trp32;Txnl;Txnl1	32.237	770310	10349	0.017678		0	0	228310	635320		0	0	0	0
D3YY19;D3Z422;D3Z1Q1;O09167;Q9CQM8;D3YVN8;D3YWQ7;D3YWP4;D3YX83;D3Z248;D3Z4H4;D3Z5J6;D3Z3K3	Complex I-39kD;NADH dehydrogenase [ubiquinone] 1 alpha subcomplex subunit 9, mitochondrial;NADH-ubiquinone oxidoreductase 39 kDa subunit	Ndufa9	42.525	398260	82973	0.24848		335360	450300	167420	918590		0	0	0	0
Q61753	Lysyl hydroxylase 1;Procollagen-lysine,2-oxoglutarate 5-dioxygenase 1	Plod;Plod1	83.594	3047300	47843	0.16311		0	0	6099700	996940		0	0	0	0
Q9Z1G4;A2A5A0;Q9Z1G4-2;A2A5A2;Q9Z1G4-3;Q3TY98	Putative uncharacterized protein	Catsper2	16.55	134650	172890	1.66		0	0	169370	1010200		0	0	0	0
P01030	Extended synaptotagmin-2	D12Ertd551e;Esyt2;Fam62b	94.138	2524100	88008	0.17171		701040	1223100	471520	1064900		0	0	0	0
P32037	ATP synthase subunit e, mitochondrial;MCG13600, isoform CRA_c;Putative uncharacterized protein	Atp5i;Atp5k;Lfm1;Lfm-1;mCG_13600	8.2355	228040	633050	1.1656		1488100	5520900	359270	1285200		0	0	0	0
P80318;E9Q133;Q3U0I3;F6Q609	Lon protease homolog, mitochondrial;Lon protease-like protein;Mitochondrial ATP-dependent protease Lon;Serine protease 15	Lonp1;Prss15	106.42	814340	31047	0.024022		0	0	603800	1309900		0	0	0	0
P47963;E9PZ94;D3YX54	Hexokinase domain-containing protein 1;Putative hexokinase HKDC1	Hkdc1	102.26	1830400	134770	0.055478		0	0	288450	1337600		0	0	0	0
F8VQC7;Q61595;E9QQ64;Q61595-11;E9QQ65;Q61595-7;E9QJY4;E9QMA4;E9QQ66;Q61595-10;Q61595-15;Q61595-5;Q61595-13;Q61595-8;Q61595-9;Q61595-4;Q61595-6;Q61595-14;Q61595-3;Q61595-16;Q61595-12;Q61595-2	Glioblastoma-amplified sequence;Protein NipSnap homolog 2;Glioblastoma amplified sequence	Gbas;Nipsnap2	32.932	553390	179380	0.65684		18641	24460	650950	1729000		0	0	0	0
Q9JII6	Non-specific lipid-transfer protein;Propanoyl-CoA C-acyltransferase;SCP-chi;SCPX;Sterol carrier protein 2;Sterol carrier protein X	Scp2;Scp-2	59.125	335510	111060	0.20786		584790	1420400	818630	1743800		0	0	0	0
P61358;A2A4Q0	Mitochondrial inner membrane protein;Mitofilin	Immt	87.822	11713000	726270	0.095316		7654800	13388000	421550	1744100		0	0	0	0
P17742;F8VPN3;E9Q1E3	Flavoprotein subunit of complex II;Succinate dehydrogenase [ubiquinone] flavoprotein subunit, mitochondrial	Sdha	72.585	2900400	166410	0.27868		2379500	5598000	857560	1859000		0	0	0	0
P11499;Q71LX8	14-3-3 protein beta/alpha;14-3-3 protein beta/alpha, N-terminally processed;Protein kinase C inhibitor protein 1;Tyrosine 3-monooxygenase/tryptophan 5-monooxygenase activation protein, beta	Ywhab;RP23-321M14.1-002	28.086	1498800	433970	0.065472		75062	169060	390030	1928300		0	0	0	0
Q9QZF2	Calcium pump 2;Calcium-transporting ATPase sarcoplasmic reticulum type, slow twitch skeletal muscle isoform;Endoplasmic reticulum class 1/2 Ca(2+) ATPase;Sarcoplasmic/endoplasmic reticulum calcium ATPase 2	Atp2a2	115.09	9662400	453710	0.063319		1091700	2975300	1008200	2008400		0	0	0	0
Q9D8L3;Q62186	MKIAA0830 protein;Endonuclease domain-containing 1 protein	Endod1;mKIAA0830;Kiaa0830	64.639	870100	42491	0.041044		950010	3576400	932330	2017300		0	0	0	0
P42932	Lectin mannose-binding 2;Vesicular integral-membrane protein VIP36	Lman2	40.429	156580	49223	0.47448		0	0	554220	2350200		0	0	0	0
D3Z6C3;P97351;D3Z7W7	Nucleolar protein 56;Nucleolar protein 5A	Nol5a;Nop56	64.464	430380	7032.6	0.022581		0	0	443560	2361800		0	0	0	0
P19246;F7A3A1	Acetoacetyl-CoA thiolase;Acetyl-CoA acetyltransferase, mitochondrial	Acat1	44.816	752660	71827	0.29957		0	0	3957900	2715700		0	0	0	0
Q8BL86	P39;Physophilin;Vacuolar proton pump subunit d 1;V-ATPase 40 kDa accessory protein;V-ATPase AC39 subunit;V-type proton ATPase subunit d 1	Atp6d;Atp6v0d1	40.301	1916700	1241300	0.067202		915650	4396500	682990	2797100		0	0	0	0
O35129;E9Q313;F6QPR1	Probable saccharopine dehydrogenase;Putative uncharacterized protein Sccpdh;Putative uncharacterized protein	Sccpdh	47.129	1142600	365360	0.1733		0	0	2031400	2953700		0	0	0	0
Q62159	Transmembrane 9 superfamily member 3;Putative uncharacterized protein	Smbp;Tm9sf3	67.544	278020	38790	0.075184		218140	557900	1083100	3037200		0	0	0	0
Q8VEK3	60S ribosomal protein L5;Putative uncharacterized protein Rpl5	Rpl5	34.4	764980	43071	0.1739		5168100	9193900	2302500	3816900		0	0	0	0
Q9EQH3	26S proteasome non-ATPase regulatory subunit 2;26S proteasome regulatory subunit RPN1;26S proteasome regulatory subunit S2;26S proteasome subunit p97;Psmd2 protein	Psmd2	100.2	2765500	335410	0.22484		19193	622080	1184300	3892400		0	0	0	0
P62874	26S proteasome non-ATPase regulatory subunit 6;26S proteasome regulatory subunit RPN7;26S proteasome regulatory subunit S10;p42A	Psmd6	45.536	1144800	469430	0.14006		103100	836030	1207200	4124700		0	0	0	0
P58252	ASF/SF2;Splicing factor, arginine/serine-rich 1	Sfrs1	27.744	1443600	24406	0.098352		0	0	1069800	4314900		0	0	0	0
P32020;P32020-2	Flotillin-1	Flot1	47.513	4842900	1479200	0.13601		735830	3718000	1561100	5079000		0	0	0	0
Q9D051	Autocrine motility factor;Glucose-6-phosphate isomerase;Neuroleukin;Phosphoglucose isomerase;Phosphohexose isomerase	Gpi;Gpi1	62.766	2268100	228130	0.19302		1064600	2630000	2014700	6106000		0	0	0	0
E9Q455;E9Q456;E9Q453	Protein G7a;Valine--tRNA ligase;Valyl-tRNA synthetase	Bat6;G7a;Vars;Vars2	140.21	1539900	147980	0.053263		797840	2337800	3013400	6193300		0	0	0	0
P07901	Mitochondrial 2-oxoglutarate/malate carrier protein;Solute carrier family 25 member 11;Solute carrier family 25 (Mitochondrial carrier; oxoglutarate carrier), member 11	Slc25a11;DN-183N8.13-002;RP23-326P7.2-002;DN-183N8.13-003;RP23-326P7.2-003	34.155	2926500	1670700	0.05373		1248100	3155100	1841500	6712200		0	0	0	0
P15331-2;P15331;P15331-3	33 kDa VAMP-associated protein;Vesicle-associated membrane protein-associated protein A	Vap33;Vapa	27.855	2906300	310140	0.04228		2455600	7800500	3209700	7282700		0	0	0	0
Q9R0P5	B5;Dolichyl-diphosphooligosaccharide--protein glycosyltransferase subunit STT3A;Integral membrane protein 1	Itm1;Stt3a	80.597	1183200	149430	0.045108		1864600	3696500	4440500	7639100		0	0	0	0
Q9CRD2	Dihydrolipoamide dehydrogenase;Dihydrolipoyl dehydrogenase, mitochondrial;Dihydrolipoyl dehydrogenase	Dld	54.272	2134000	709770	0.11989		2867400	6237400	3718200	11712000		0	0	0	0
Q8BGQ7	Pyruvate carboxylase, mitochondrial;Pyruvic carboxylase	Pc;Pcx	129.83	963080	390140	0.55105		5925200	13478000	8833200	25474000		0	0	0	0
E9QN70;P02469	2-phospho-D-glycerate hydro-lyase;Enolase 2;Gamma-enolase;Neural enolase;Neuron-specific enolase;Putative uncharacterized protein Eno2	Eno2;Eno-2	47.296	5267100	437370	0.054965		0	0	0	0		125170	190660	0	0
Q9D2G2;Q9D2G2-2	Cdc42 guanine nucleotide exchange factor zizimin-1;Dedicator of cytokinesis protein 9;Dock9 protein	D14Wsu89e;Dock9;Kiaa1058	243.13	753730	95446	0.18541		0	0	0	0		170180	298280	0	0
Q810U3;E9PW06;E9Q171	Sodium/potassium-dependent ATPase subunit beta-1;Sodium/potassium-transporting ATPase subunit beta-1	Atp1b1;Atp4b	35.194	48075000	700180	0.027325		0	0	0	0		203180	60694	0	0
P46978	G protein subunit beta-2	Gnb2	41.408	6677400	516750	0.039974		1550500	2346000	648920	674170		265930	473940	0	0
Q9CQD1	Isocitrate dehydrogenase [NAD] subunit alpha, mitochondrial;Isocitric dehydrogenase subunit alpha;NAD(+)-specific ICDH subunit alpha	Idh3a	39.638	15920000	1137900	0.07497		4418500	11464000	5114900	14897000		397290	279020	0	0
Q80YX1;Q80YX1-2;E9QKW5;Q80YX1-3;E9QM59;Q80YX1-4;E9QM60;Q80YX1-5	Adducin-like protein 70;Gamma-adducin	Add3;Addl	78.776	333230	63542	0.44847		0	0	0	0		425300	283420	0	0
P68510	Crmp1 protein;Collapsin response mediator protein 1;Dihydropyrimidinase-related protein 1;Unc-33-like phosphoprotein 3	Crmp1;Dpysl1;Ulip3	74.22	3109300	183290	0.098862		0	0	0	0		428130	185400	0	0
P52480;P52480-2	Mitochondrial import inner membrane translocase subunit TIM50	Tim50;Timm50	39.776	699310	128890	0.16294		184650	686420	65125	363530		431380	531880	0	0
Q9D880	c-Ki-ras;c-K-ras;GTPase KRas;GTPase KRas, N-terminally processed;Ki-Ras;K-Ras 2;GTPase NRas;Transforming protein N-Ras;Neuroblastoma ras oncogene;Putative uncharacterized protein	Kras;Kras2;Nras;mCG_6411	21.482	1070200	47129	0.029004		0	0	388450	804870		508510	363390	0	0
Q62205;F8VPQ7;B1AYL0;E9PW82;B1AWN6;A2ASI5	Endoplasmic reticulum resident protein 44;Thioredoxin domain-containing protein 4	Erp44;Kiaa0573;Txndc4	46.852	7632000	544610	0.17126		0	0	143840	976850		555230	305190	0	0
Q69ZY2;Q8C522	Adenylate cyclase-stimulating G alpha protein;Extra large alphas protein;Guanine nucleotide-binding protein G(s) subunit alpha isoforms XLas;Guanine nucleotide-binding protein G(s) subunit alpha isoforms short	Gnas;Gnas1;MNCb-5546	121.5	12948000	1024900	0.28722		0	0	0	0		583590	696630	0	0
Q9Z1Q9	Putative uncharacterized protein Gm16409;MCG22088;Putative uncharacterized protein ENSMUSP00000073830;40S ribosomal protein S6;Phosphoprotein NP33	Gm16409;mCG_22088;Rps6	28.744	786100	37268	0.88547		121690	388880	515540	2215600		651190	370750	0	0
P46660	MCG1048875, isoform CRA_c;Putative uncharacterized protein 100046745;Elongation factor Tu, mitochondrial	100046745;mCG_1048875;Tufm	49.538	10590000	1050100	0.13854		0	0	1120800	1895100		658280	278550	0	0
Q9CZU6;Q80X68	Sideroflexin-3;Putative uncharacterized protein	Sfxn3	35.406	2279400	529530	0.41719		5193400	20386000	6399400	20792000		683970	293270	0	0
Q922Q8;Q3TF84	Tissue-type plasminogen activator;Tissue-type plasminogen activator chain A;Tissue-type plasminogen activator chain B	Plat	63.096	1430100	147530	0.083543		3668400	55497000	312350	5183300		697510	44852	0	0
P46460	Extended synaptotagmin-1;Membrane-bound C2 domain-containing protein	Esyt1;Fam62a;Mbc2	121.55	12522000	194980	0.025735		1299400	5101100	2098100	8849500		723040	665040	0	0
P63325;Q3UW83	4.1B;Band 4.1-like protein 3;Differentially expressed in adenocarcinoma of the lung protein 1	Dal1;Epb4.1l3;Epb41l3;Kiaa0987	120.61	17350000	335230	0.013252		276050	26149	691490	2520000		972610	524170	0	0
D3Z1P6;P62264	2,4-dienoyl-CoA reductase [NADPH];2,4-dienoyl-CoA reductase, mitochondrial	Decr1	36.213	428070	728710	0.0747		350060	1123600	145850	971890		1062000	15275000	0	0
Q7TMK9;Q7TMK9-2	L1 cell adhesion molecule;Neural cell adhesion molecule L1	L1cam;RP23-373N8.1-001;RP23-373N8.1-008;RP23-373N8.1-010;Caml1	140.91	48451000	3737300	0.27481		0	0	0	0		1083900	244020	0	0
Q9CVB6;D3YXG6	BPG-dependent PGAM 1;Phosphoglycerate mutase 1;Phosphoglycerate mutase isozyme B	Pgam1	28.832	5139600	533710	0.14457		3774700	20009000	3650500	20734000		1096600	667060	0	0
Q8K1M6;Q8K1M6-2;E9PUD2;Q8K1M6-3;Q8K1M6-4	Electron transfer flavoprotein subunit alpha, mitochondrial	Etfa	35.009	2453900	138270	0.36032		2413700	8469000	2542600	8943400		1315700	552820	0	0
P26443	Brain protein DN38;NAP-1-related protein;Nucleosome assembly protein 1-like 1;Nucleosome assembly protein 1-like 1, isoform CRA_b;Putative uncharacterized protein;Nap1l4 protein;Nucleosome assembly protein 1-like 4, isoform CRA_b;Nucleosome assembly protein 1-like 4	Nap1l1;Nrp;mCG_21331;mCG_129001;Nap1l4	48.542	395980	16856	0.087475		152080	792830	583450	3791400		1401800	811970	0	0
Q8K2B3	Actin-depolymerizing factor;Brevin;Gelsolin	Gsb;Gsn;RP23-186B18.2-004	85.686	2025500	107850	0.090907		3452100	13205000	1384200	7754900		1893000	2691000	0	0
Q8R464	40S ribosomal protein S3a	Rps3a	29.824	1040900	38094	0.34737		5835800	11756000	1947900	7107700		1992100	2195300	0	0
Q9D8N0	Peripherin	Prph;Prph1	57.833	1605500000	46249000	0.056738		0	0	0	0		100900000	2759800	0	0
P51150	Serine hydroxymethyltransferase	Shmt2	55.758	5104900	1068200	0.087444		0	0	0	0		368910	501430	244720	129940
Q6P5B5;Q9WVR4;F6QH50	Cytoplasmic FMR1-interacting protein 1;Specifically Rac1-associated protein 1;Cytoplasmic FMR1-interacting protein 2;p53-inducible protein 121	Cyfip1;Kiaa0068;Shyc;Sra1;Cyfip2;Kiaa1168;Pir121	145.24	758300	36008	0.089722		1182900	4067900	520170	2477800		0	0	246400	0
Q7TMB8;Q7TMB8-2;Q5SQX6;E9Q594;F6QD74	Aspartate aminotransferase, cytoplasmic;Glutamate oxaloacetate transaminase 1;Transaminase A	Got1	46.247	1792100	390440	1.612		0	0	0	0		838240	461130	299330	202080
P32883-2;P32883;E9Q753;P08556;Q9D091	Leukemia-associated gene protein;Leukemia-associated phosphoprotein p18;Metablastin;Oncoprotein 18;Phosphoprotein p19;pp17;Prosolin;Protein Pr22;Stathmin;Putative uncharacterized protein Stmn1	Lag;Lap18;Pr22;Stmn1	17.274	259810	25949	0.18296		0	0	28667	148700		0	0	351150	174360
P35979;D3YX33	Glycogen phosphorylase, brain form	Pygb	96.729	4197100	30600	0.093284		2080600	1282100	962050	650390		0	0	354300	240880
O08917	12-3;Guanine nucleotide-binding protein subunit beta-2-like 1;p205;Receptor for activated C kinase;Receptor of activated protein kinase C 1	Gnb2l1;Gnb2-rs1	35.076	1093000	836840	0.34452		821420	3320400	1098400	1380400		4235200	3424000	371710	57520
P62962;Q5SX49;P02584	60S ribosomal protein L8	Rpl8	28.024	600330	8079.4	0.022004		1101700	3079300	854440	3514200		484240	440270	405850	145590
Q3TZZ7	Electron transfer flavoprotein subunit beta	Etfb	27.623	1824600	301670	0.19997		135660	384310	0	0		0	0	408960	130660
Q60932;Q60932-2;F2Z471	Microsomal signal peptidase 25 kDa subunit;Signal peptidase complex subunit 2	Spc25;Spcs2	24.977	255380	21209	1.0226		0	0	1777400	3155200		0	0	430600	28571
P54071	Membrane-associated progesterone receptor component 2	Pgrmc2	23.334	1192000	53314	0.046103		0	0	97904	208450		0	0	473570	214360
Q8C2Q7;O35737	160 kDa neurofilament protein;Neurofilament 3;Neurofilament medium polypeptide;Neurofilament triplet M protein;Putative uncharacterized protein Nefm	Nef3;Nefm;Nfm	95.915	396090000	20983000	0.051301		518140	3084700	743110	3689700		6823500	2521000	490110	361330
E9Q9A7;Q9CY50	Pyruvate dehydrogenase E1 component subunit beta, mitochondrial	Pdhb	38.937	4740100	1202900	0.16591		1661100	4528000	1097300	4038000		0	0	501020	241190
P08553;D3YZ35	Ras-related protein Ral-A;Ras-related protein Ral-B	Ral;Rala;Ral-a;Ralb	23.553	1905100	276370	0.12364		0	0	0	0		0	0	509830	353310
Q61543;F8WHM5	Beta-coat protein;Coatomer subunit beta;p102	Copb2	102.45	789750	48045	0.24451		0	0	489680	1361600		212100	0	529600	271110
Q5EBP8;P49312;P49312-2	Epidermal-type fatty acid-binding protein;Fatty acid-binding protein 5;Fatty acid-binding protein, epidermal;Keratinocyte lipid-binding protein;Psoriasis-associated fatty acid-binding protein homolog	Fabp5;Fabpe;Klbp;Mal1	15.137	1244000	22259	0.0019479		105820	381450	0	0		0	0	554320	104840
Q9DB05	Endoplasmic reticulum lipid raft-associated protein 1;Erlin-1;Protein KE04 homolog;Stomatin-prohibitin-flotillin-HflC/K domain-containing protein 1;Endoplasmic reticulum lipid raft-associated protein 2;Erlin-2;Stomatin-prohibitin-flotillin-HflC/K domain-containing protein 2	Erlin1;Keo4;Spfh1;Erlin2;Spfh2	38.936	4272600	106440	0.11627		0	0	0	0		2724400	1053300	604620	161220
P62259;F6WA09	DNA topoisomerase 2-beta;DNA topoisomerase II, beta isozyme	Top2b	181.91	579410	162660	0.29816		74561	517120	1631700	6310200		0	0	624430	164590
P57780;E9Q2W9	Tubulin beta-3 chain	Tubb3	50.418	73431000	4233300	0.054211		5434100	10002000	2966200	10515000		3838000	2484800	633340	315360
P17182;Q6PHC1;B0QZL1	Signal sequence receptor subunit alpha;Translocon-associated protein subunit alpha	Ssr1	32.724	2242400	162630	0.011563		1752200	5293700	0	0		2649100	1294600	705070	684790
P35762;Q91V78	CapZ beta;F-actin-capping protein subunit beta;Capping protein (Actin filament) muscle Z-line, beta;CAPZB3;Capping protein (Actin filament) muscle Z-line, beta, isoform CRA_a	Cappb1;Capzb;RP23-247I1.3-004;mCG_122335;RP23-247I1.3-006	31.345	446980	125500	0.34508		3629200	9178500	662630	3927100		0	0	707850	348590
P62900;D3YVU2	E-selectin ligand 1;Golgi apparatus protein 1;Golgi sialoglycoprotein MG-160	Esl1;Glg1;Mg160;Selel	133.73	5440500	372890	0.081085		0	0	967420	1217200		0	0	743220	421770
P80315	Putative uncharacterized protein Mlec;Malectin	Mlec;Kiaa0152	32.399	2173300	655240	0.029938		2521500	1555400	2397200	4184900		0	0	750370	220510
E9QN87;E9QPE8;Q9QXS1;Q9QXS1-2;E9QK43;E9QQ00;E9QL05;E9PY96;E9QMZ5;E9QLJ5;E9QKX4;E9Q153;Q9QXS1-8;Q9QXS1-7;Q9QXS1-6;Q9QXS1-14;Q9QXS1-4;Q9QXS1-16;Q9QXS1-3;Q9QXS1-5;Q9QXS1-13;Q9QXS1-11;Q9QXS1-12;Q9QXS1-9;Q9QXS1-10;E9QK01;Q9QXS1-15;E9Q3W4	Neural cell adhesion molecule 1	Ncam;Ncam1	119.43	115370000	7660700	0.071117		0	0	0	0		7128700	1990400	771910	163860
P51881	PDHE1-A type I;Pyruvate dehydrogenase E1 component subunit alpha, somatic form, mitochondrial	Pdha1;Pdha-1	43.231	10195000	2676800	0.21305		667100	790270	360800	997290		320160	541440	792780	309440
Q9QYB5;Q9QYB5-2	Protein disulfide-isomerase TMX3;Thioredoxin domain-containing protein 10;Thioredoxin-related transmembrane protein 3	Kiaa1830;Tmx3;Txndc10	51.847	2613300	1564500	0.19927		0	0	661890	708690		0	0	823740	5422000
P56480	14-3-3 protein eta	Ywhah	28.211	2293200	1510100	0.26077		0	0	294350	984260		0	0	831140	2913500
Q9QYC0;F8WGR0;F8WHZ9;Q9QYC0-2;E9Q1K3	60S ribosomal protein L18a	Rpl18a	20.732	274360	7863	0.075197		56634	146950	614660	1907700		0	0	850810	224170
Q8VEH3;F6QKK2	Defender against cell death 1;Dolichyl-diphosphooligosaccharide--protein glycosyltransferase subunit DAD1	Dad1	12.497	485050	480380	0.9767		571240	1538100	271400	358900		0	0	900450	584480
Q99JZ4;Q9CQC9	26S proteasome non-ATPase regulatory subunit 3;26S proteasome regulatory subunit RPN3;26S proteasome regulatory subunit S3;Proteasome subunit p58;Transplantation antigen P91A;Tum-P91A antigen	P91a;Psmd3;Tstap91a	60.718	106930	12822	0.17514		694450	4358300	931830	2492300		0	0	908660	502690
P61979-2;P61979;E9PVM4;E9Q8D6;P61979-3;D3YWG1;D3Z5X4	Complex I-75kD;NADH-ubiquinone oxidoreductase 75 kDa subunit, mitochondrial	Ndufs1	79.776	7093800	1002700	1.4832		1776400	6910600	3462500	6892000		0	0	912480	734360
Q9D6M3;E9Q6M6;E9PY45;E9PV90;E9Q579	Transforming protein RhoA	Arha;Arha2;Rhoa	21.782	489590	189640	0.029888		56518	249530	83849	221100		0	0	945970	2989100
P16125;D3Z7F0	PP2A subunit A isoform PR65-alpha;PP2A subunit A isoform R1-alpha;Serine/threonine-protein phosphatase 2A 65 kDa regulatory subunit A alpha isoform	Ppp2r1a	65.322	313450	180690	0.32879		2995200	13267000	877620	2427000		0	0	1014100	399850
P70168	CD49 antigen-like family member F;Integrin alpha-6;Integrin alpha-6 heavy chain;Integrin alpha-6 light chain;VLA-6;Integrin alpha 6;Putative uncharacterized protein	Itga6;RP23-5K9.4-001	122.16	3025100	61406	0.16545		0	871640	440390	947240		534680	280780	1029900	190750
P67778;Q5SQG5	Reticulon 1;RTN1-C;Neuroendocrine-specific protein;Reticulon-1;RTN1-A2	RP23-450G14.1-003;Rtn1;Nsp	28.299	3958500	1324000	1.5		0	0	0	0		0	0	1037900	4691400
Q9Z1N5;Q8VDW0	Mitochondrial carrier homolog 2 (C. elegans);Putative uncharacterized protein;Mitochondrial carrier homolog 2	Mtch2;RP23-147D3.1-002;RP23-147D3.1-003	34.554	3710000	20803	0.024484		4747500	5164600	386100	1225000		0	0	1038800	506210
B1AXZ5;B1AXZ4;B1AXZ6;Q80Y51;Q60899;Q3UR02;Q80UJ0;B1AXZ0	Actin-like protein 2;Actin-related protein 2	Actr2;Arp2	44.76	3612300	127600	0.031193		1128600	4132800	1686400	6122300		4438500	2066100	1045000	205170
Q9D050;Q791V5;A2AFW6	140 kDa Ca(2+)-binding protein;Hypoxia up-regulated protein 1	Grp170;Hyou1	111.18	20616000	737180	0.16381		2220500	3300800	12021000	26614000		0	0	1076300	2962900
Q6P5E4	UDP--Glc:glycoprotein glucosyltransferase;UDP-glucose ceramide glucosyltransferase-like 1;UDP-glucose:glycoprotein glucosyltransferase 1	Gt;Ugcgl1;Uggt;Uggt1;Ugt1;Ugtr	176.43	5979000	61045	0.59656		2683700	6045600	3554700	12659000		0	0	1081000	744830
D3YU49;Q91VC3;E9PV04	Endoplasmic reticulum resident protein 72;Protein disulfide-isomerase A4	Cai;Erp72;Pdia4	71.982	935410	9994.1	0.0082124		5350300	19206000	3205300	13054000		0	0	1148900	1686800
P62242;Q5SZV3;D3YW44	Nucleolin;Protein C23	Ncl;Nuc	76.722	7838100	1238100	0.27948		0	0	1649000	7246000		0	0	1170600	0
P51660	Myosin, heavy polypeptide 10, non-muscle;Putative uncharacterized protein;Cellular myosin heavy chain, type B;Myosin heavy chain 10;Myosin heavy chain, non-muscle IIb;Myosin-10;Non-muscle myosin heavy chain B;Non-muscle myosin heavy chain IIb	Myh10;RP23-396M19.2-008;RP23-396M19.2-002	233.45	3401500	175890	0.093934		863200	1888100	162760	405260		0	0	1186400	867530
P62908;D3YV43	GTPase Ran;GTP-binding nuclear protein Ran;Ras-like protein TC4;Ras-related nuclear protein;MCG49183;Novel Ras protein (1700009N14Rik);RIKEN cDNA 1700009N14 gene;GTP-binding nuclear protein Ran, testis-specific isoform	Ran;Rasl2-8;1700009N14Rik;mCG_49183;RP23-143B14.1;RP23-143B14.1-001;Rasl2-9	24.423	2454400	745180	0.19378		0	0	0	0		238000	381190	1248400	448790
P62743;Q7TT10	Nucleolar protein 1;rRNA 2-O-methyltransferase fibrillarin;rRNA/tRNA 2-O-methyltransferase fibrillarin-like protein 1	Fbl;Fbll1	34.306	813250	179180	0.052252		0	0	548660	1842700		0	0	1360400	250620
Q9ET30;Q3UH23;Q8C6F5	Mammalian ependymin-related protein 1	Epdr1;Epdr2;Merp1;Merp2	25.485	2227100	427150	0.024906		0	0	1856600	2753300		0	0	1375800	991050
Q91V61;Q91V61-2;Q3U4F0	Autophagy-related protein LC3 A;Autophagy-related ubiquitin-like modifier LC3 A;MAP1 light chain 3-like protein 1;MAP1A/MAP1B light chain 3 A;Microtubule-associated protein 1 light chain 3 alpha;Microtubule-associated proteins 1A/1B light chain 3A	Map1lc3a	14.272	1510400	638390	0.078686		4179.2	52357	134440	226180		0	0	1411100	198570
P17710;P17710-2;F8WIP2;P17710-4;P17710-3;Q6GQU1	Guanine nucleotide-binding protein G(I)/G(S)/G(T) subunit beta-1;Transducin beta chain 1	Gnb1	37.377	50402000	2661600	0.028137		8012500	20079000	3498300	11991000		4723800	980620	1485000	522820
D3Z7P3;D3Z7P4;E9PUF0;D3Z7P5;F6U529	Actin-related protein 2/3 complex subunit 1B;Arp2/3 complex 41 kDa subunit;p41-ARC	Arpc1b	41.063	183390	9904.7	0.16709		1004400	5367700	194870	1047100		0	0	1505500	203890
Q8R127;D3YZ22;Q3ULN6;F6S0R8	Alpha-1 type I collagen;Collagen alpha-1(I) chain	Col1a1;Cola1	138.03	11615000	683970	0.07166		820530	3564200	524640	2360100		349200	0	1545800	561760
P61255;B1ARA3;B1ARA5;D3Z3Q9	17-beta-hydroxysteroid dehydrogenase 4;3-alpha,7-alpha,12-alpha-trihydroxy-5-beta-cholest-24-enoyl-CoA hydratase;3-hydroxyacyl-CoA dehydrogenase;D-bifunctional protein;Peroxisomal multifunctional enzyme type 2	Edh17b4;Hsd17b4	79.481	1394900	454780	0.32164		919850	5177000	3396400	4692500		1300000	2910400	1680700	1442500
Q61171;D3Z4A4	Splicing factor, arginine/serine-rich 7	Sfrs7	30.817	2477400	119300	0.041097		397840	1683100	1312800	5338700		0	0	1687100	605350
P61161	80K-H protein;Glucosidase 2 subunit beta;Glucosidase II subunit beta;Protein kinase C substrate 60.1 kDa protein heavy chain	Prkcsh	59.559	4086600	2296300	0.67642		6122600	8168000	27737000	8088100		2706500	1683100	1687300	275180
Q02257	DDAHII;Dimethylargininase-2;N(G),N(G)-dimethylarginine dimethylaminohydrolase 2	Ddah2	29.645	390990	10708	0.011254		216260	769030	680910	2532900		3041400	1696000	1705100	549940
Q8BH80;Q9QY76	Calnexin	Canx	67.277	24744000	595060	0.024547		31049000	120320000	23581000	94636000		827590	599920	1754900	724840
P38647;Q7TSZ0	Ras-related protein Rab-18	Rab18	23.035	3462400	259040	0.025055		0	0	0	0		0	0	1782300	430890
Q8BXZ1	Cytochrome c oxidase polypeptide Va;Cytochrome c oxidase subunit 5A, mitochondrial	Cox5a	16.101	1369000	2163400	0.76772		620060	2142300	432480	820600		0	0	1832700	892230
P63038;P63038-2	Putative uncharacterized protein;Stathmin-2;Superior cervical ganglion-10 protein	Stmn2;Scg10;Scgn10;Stmb2	23.823	2438500	332250	0.10085		0	0	0	0		0	0	1890800	857270
Q8VBT0;F6V084	Cell division control protein 42 homolog;G25K GTP-binding protein;Putative uncharacterized protein	Cdc42	21.258	226610	72653	0.14832		124050	303320	147100	539170		0	0	1905500	1812300
P35700;B1AXW6;B1AXW5	Tubulin beta-2A chain	Tubb2;Tubb2a	49.906	36201000	683180	0.017507		833690	3874700	469310	1509400		3461900	1976800	1907600	345430
O08529;E9PWN1	Glycine- and tyrosine-rich RNA-binding protein;Heterogeneous nuclear ribonucleoprotein Q;NS1-associated protein 1;pp68;Synaptotagmin-binding, cytoplasmic RNA-interacting protein	Hnrpq;Nsap1;Nsap1l;Syncrip	69.632	687570	142080	0.080972		3922900	15212000	3424600	13625000		494200	297370	1919200	580580
Q9QYJ0	MCG121979, isoform CRA_c;MKIAA0723 protein;Matrin-3	AY223547;Matr3;mCG_121979;mKIAA0723	95.277	2318900	581500	0.75944		0	0	5518200	25785000		0	0	2022400	1054400
E9QNF7;Q9CPW0	ATP synthase subunit delta, mitochondrial;F-ATPase delta subunit	Atp5d	17.6	2141400	432340	0.10252		37135	147720	128030	482410		0	0	2095000	650080
P61804	Fragile X mental retardation, autosomal homolog 2;Putative uncharacterized protein;Fragile X mental retardation syndrome-related protein 2	Fxr2;Fxr2h;RP23-422L16.5-006	74.252	1698300	105080	0.063717		0	0	0	0		0	0	2152300	2582600
Q8VDM4;Q80V77	Bifunctional aminoacyl-tRNA synthetase;Glutamate--tRNA ligase;Glutamyl-tRNA synthetase;Proline--tRNA ligase;Prolyl-tRNA synthetase	Eprs;Qprs	170.08	5346800	925720	0.39349		1412000	7489900	3695000	13892000		0	0	2163600	237000
P00405	60S ribosomal protein L7a	Rpl7a	30.417	6260500	1231200	0.33964		8141400	16691000	5257400	16614000		7250900	7872400	2170500	21493000
Q8VIJ6	Ras-related protein Rab-5A	Rab5a	23.598	163500	4448	0.0045553		0	0	512610	2488100		250340	575090	2293800	917950
P63260;E9Q607;B1ATY0			192.99	124030	526650	2.1734		0	0	0	0		0	0	2305300	326820
Q62277;F8WGK2;F6VR28	Actin-RPV;Alpha-centractin;ARP1;Centrosome-associated actin homolog	Actr1a;Ctrn1	42.613	2555500	120230	0.021295		2941600	5791400	213680	1281500		783700	203360	2348000	532180
Q20BD0;Q80XR6;Q99020;Q9D6G1	Ras GTPase-activating-like protein IQGAP1	Iqgap1	191.28	837570	3307400	2.9903		12347000	37349000	7951100	21821000		0	0	2351400	1065900
P61620;Q9JLR1;Q9CYJ6;A2ATT9	CCT-eta;T-complex protein 1 subunit eta	Cct7;Ccth	59.652	2922200	10459	0.11519		119390	265090	0	0		450840	977860	2364900	2456900
Q9CZ46;P55821	Cytochrome b5	Cyb5;Cyb5a	15.241	385920	24173	2.1715		43431	378040	0	0		0	0	2542100	2171700
Q61555	Adapter-related protein complex 2 beta subunit;Adaptor protein complex AP-2 subunit beta;AP105B;AP-2 complex subunit beta;Beta-2-adaptin;Beta-adaptin;Clathrin assembly protein complex 2 beta large chain;Plasma membrane adaptor HA2/AP2 adaptin beta subunit	Ap2b1;Clapb1	105.72	6102200	349180	0.12539		5669700	9863000	3028300	11309000		807010	478750	2573500	13949000
Q60605;Q60605-2;E9QLM0	MAP1 light chain LC1;MAP1(X);MAP1.2;Microtubule-associated protein 1B	Map1b;Mtap1b;Mtap5	270.25	41626000	2767100	0.14337		1026500	5200400	656950	2173800		2077500	596830	2599900	344340
D3YX41;D3Z6N6;P62754	Leucine-rich repeat-containing protein 59;Putative uncharacterized protein	Lrrc59;AA959742	34.877	5562200	56290	0.085403		3606100	11721000	1756500	8154000		3798400	1619600	2612200	1039700
A2AEG6;P35803;E9QPU6;P35803-8;P35803-3;A2AEG3;P35803-2;P35803-4;P35803-5	CCT-beta;T-complex protein 1 subunit beta	Cct2;Cctb	57.477	2993200	1807700	0.52964		1506300	4339700	768410	2626300		0	0	2623600	3085700
P60766;Q3UL78	Elav-like generic protein;ELAV-like protein 1;Hu-antigen R;MelG	Elavl1;Elra;Hua	36.169	1803900	37972	0.054651		2060300	4573700	857940	5399300		4398600	1880500	2637200	841250
P61264	ATP synthase subunit gamma, mitochondrial	Atp5c1	32.886	6380700	81864	0.015251		11235000	34749000	8299100	29755000		3142200	1394800	2674000	2630300
Q8BH59	Glutamate dehydrogenase 1, mitochondrial	Glud;Glud1	61.336	14617000	353790	0.030349		0	0	1295100	9257300		1394400	2222300	2680300	904480
Q04736;P39688;P39688-2;F6UND7;P08103;E9Q696;P06240;P08103-2;D3YZ57;Q69ZA1;Q14AX6;Q14AX6-3;Q69ZA1-2;Q14AX6-2;E9QK53;P16092-3;P16092;E9Q7E8;E9QK47;P21803;E9PVU6;E9Q5M5;P16092-6;E9Q7T0;E9PX67;Q61851-2;Q61851;E9QNJ9;E9QLT8;Q7TSI8;Q03142;E9QAC2;Q61563;Q03142-2;B7ZWP2;E9PWF1;E9Q712;P16092-2;P16092-5;E9Q708;E9Q5Y6;P16092-4;E9Q7C7;E9PXV8;E9Q5C2;D3Z5M8;P21803-2;E9PX90;E9PX88;E9Q5C3;E9PX60;E9Q608;E9Q4B2;Q9…	56 kDa U2AF65-associated protein;DEAD box protein UAP56;HLA-B-associated transcript 1 protein;Spliceosome RNA helicase Bat1;ATP-dependent RNA helicase DDX39;DEAD box protein 39	Bat1;Bat1a;Uap56;Ddx39	49.035	3812800	111550	0.17676		936040	1047800	3978900	7563600		1263000	989860	2681200	985350
Q01853	Pre-mRNA-splicing factor SRP20;Protein X16;Splicing factor, arginine/serine-rich 3	Sfrs3;Srp20;X16	19.329	1393200	177910	0.19082		106070	525640	1681100	2811700		635110	253940	2684300	253850
P20108	Putative uncharacterized protein;Signal sequence receptor, delta;Signal sequence receptor, delta, isoform CRA_c;Signal sequence receptor subunit delta;Translocon-associated protein subunit delta	mCG_8079;Ssr4	19.007	596240	69471	0.09818		258270	396860	459760	1497000		0	0	2764900	1384600
Q91VD9	H1 VAR.5;H1b;Histone H1.5	H1f5;Hist1h1b	22.576	1144500	39659	0.090306		19041000	5449600	8569800	6150200		583540	289670	2870500	997520
Q91WS0	ERT2;Extracellular signal-regulated kinase 1;Insulin-stimulated MAP2 kinase;MAP kinase isoform p44;Microtubule-associated protein 2 kinase;Mitogen-activated protein kinase 1;Mitogen-activated protein kinase 3;MNK1;p44-ERK1;Putative uncharacterized protein Mapk3	Erk1;Mapk3;Prkm3	43.066	4010600	393480	0.076581		994090	2832900	955960	3240200		978410	467420	2884900	781310
P62137;Q3TYF5	Actin-related protein 2/3 complex subunit 2;Arp2/3 complex 34 kDa subunit;MCG114810, isoform CRA_b;Putative uncharacterized protein Arpc2	Arpc2;mCG_114810	34.357	1286100	36630	0.0614		4084100	10798000	423760	2340000		2979600	3350100	2915400	1408600
Q8BLK3;Q3TYE5	Adapter-related protein complex 2 sigma subunit;Adaptor protein complex AP-2 subunit sigma;AP-2 complex subunit sigma;Clathrin assembly protein 2 small chain;Clathrin coat assembly protein AP17;Clathrin coat-associated protein AP17;Plasma membrane adaptor AP-2 17 kDa protein;Sigma2-adaptin;Sigma-adaptin 3b;Adaptor-related protein complex 2, sigma 1 subunit	Ap17;Ap2s1;Claps2	17.018	1576300	116520	0.014849		269140	1293300	84991	342510		0	0	3056000	876150
Q9CR62;Q5SX46;Q5SX48	MCG5151;Putative uncharacterized protein Gm7806;Putative uncharacterized protein Gm5816;Putative uncharacterized protein Gm5528;60S ribosomal protein L21;MCG120646;MCG121646, isoform CRA_a;MCG121688;MCG18971;Putative uncharacterized protein;Ribosomal protein L21;Rpl21 protein;MCG7979;Putative uncharacterized protein Gm8054;MCG11578;Putative uncharacterized protein Gm16415;Putative uncharacterized…	Gm7806;mCG_5151;Gm5816;Gm5528;Rpl21;mCG_120646;mCG_121646;mCG_121688;mCG_18971;Gm8054;mCG_7979;Gm16415;mCG_11578;Gm9104;mCG_18244;Gm7062;mCG_1815;Gm16416;mCG_115539;Gm10155;mCG_132291	18.554	218170	17333	0.03581		1367400	3985800	2223800	5141800		1640100	1032600	3091300	1417000
E9Q5D2;Q6PHS9-6;Q6PHS9;Q6PHS9-3;E9Q683;Q6PHS9-5;Q6PHS9-2;Q6PHS9-4	CCT-alpha;Tailless complex polypeptide 1A;Tailless complex polypeptide 1B;T-complex protein 1 subunit alpha	Cct1;Ccta;Tcp1	60.448	2127100	346710	0.19091		25198	88589	17907	136580		1794700	9334300	3124400	1045300
Q99P72;Q99P72-3;Q8BHF5;Q8BH78;Q99P72-1	Putative uncharacterized protein;Solute carrier family 25 (Mitochondrial carrier, citrate transporter), member 1	mCG_131850;Slc25a1	33.931	3156500	614940	0.58474		3815200	11006000	4257200	8736700		331600	135700	3159500	1134500
Q8BIK4-2;Q8BIK4;F8VPN7;E9Q1J1;E9QMR3;E9QMR2;Q6PF84;Q8BIK4-3	10 kDa chaperonin;10 kDa heat shock protein, mitochondrial;Chaperonin 10	Hspe1	10.963	732630	110670	0.1278		591910	2694900	307830	1136600		276840	165770	3216400	755440
E9PWE8;Q62188;Q3TT92	40S ribosomal protein S27;MCG1230, isoform CRA_a;Putative uncharacterized protein Rps27l;40S ribosomal protein S27-like	Rps27;mCG_1230;Rps27l	9.461	411240	174890	0.12183		705930	2996700	145240	559160		0	0	3230700	1293800
P35980	Putative uncharacterized protein;SAR1 gene homolog A (S. cerevisiae);SAR1 gene homolog A (S. cerevisiae), isoform CRA_b;GTP-binding protein SAR1b	mCG_15771;Sar1a;Sara1;Sar1b;Sara1b;Sara2	22.399	816970	571460	0.73427		4195.4	75421	549570	1978800		2171600	608330	3337100	657760
P35486	Importin subunit beta-1;Karyopherin subunit beta-1;Nuclear factor p97;Pore targeting complex 97 kDa subunit;SCG	Impnb;Kpnb1	97.183	900120	324960	0.21491		2700800	9551100	2150100	10566000		346700	222310	3366100	1502300
Q9D6R2;Q9D6R2-2	Neurite outgrowth inhibitor;Reticulon-4;Reticulon 4;RTN4	Kiaa0886;Nogo;Rtn4;RP23-176O5.4-006;RP23-176O5.4-007	126.61	2895400	853190	0.079772		1440300	5621400	1470300	5356800		726960	1151400	3501700	4398000
Q3V117;Q91V92	68 kDa neurofilament protein;Neurofilament light polypeptide;Neurofilament triplet L protein	Nefl;Nf68;Nfl	61.508	265560000	13681000	0.085089		999980	4983000	431400	3030900		7671000	2653300	3598100	693520
O08532;O08532-5;O08532-4;O08532-2;O08532-3;E9Q1X8	100 kDa coated vesicle protein C;Adapter-related protein complex 2 alpha-2 subunit;Adaptor protein complex AP-2 subunit alpha-2;Alpha2-adaptin;Alpha-adaptin C;AP-2 complex subunit alpha-2;Clathrin assembly protein complex 2 alpha-C large chain;Plasma membrane adaptor HA2/AP2 adaptin alpha C subunit	Adtab;Ap2a2	104.02	10716000	571540	0.15383		1755800	5263700	982540	2848700		0	0	3764100	1105600
P14131	2-oxoglutarate dehydrogenase complex component E2;Dihydrolipoamide succinyltransferase component of 2-oxoglutarate dehydrogenase complex;Dihydrolipoyllysine-residue succinyltransferase component of 2-oxoglutarate dehydrogenase complex, mitochondrial;E2K	Dlst	48.994	9394800	640070	0.21395		0	0	529190	1340400		0	0	3769100	1508100
P08551	Putative uncharacterized protein;60S ribosomal protein L14	Rpl14	26.316	250460	49437	0.67068		3169300	5158900	760810	2658800		0	0	3892600	2208900
Q99JR1	Rho-related GTP-binding protein RhoC;Silica-induced gene 61 protein	Arhc;Rhoc	22.006	1409700	73950	0.025831		278930	591890	857440	4618000		23542000	7548800	3928400	1468500
Q91WD5;D3YXT0;F6RJ83	Antioxidant protein 1;Perioredoxin-3;Protein MER5;PRX III;Thioredoxin-dependent peroxide reductase, mitochondrial	Aop1;Mer5;Prdx3	28.127	1609200	24687	0.15783		0	0	877810	2423600		954930	631300	3939400	1407400
Q9CQ62	Maternal-embryonic 3;Vacuolar protein sorting-associated protein 35;Vesicle protein sorting 35	Mem3;Vps35	91.712	2547400	28827	0.045988		3524100	17661000	3644900	13215000		4483200	4381100	4052100	1649200
Q62167;P16381;Q62095	Heterogeneous nuclear ribonucleoprotein A1;Putative uncharacterized protein;HDP-1;Helix-destabilizing protein;hnRNP core protein A1;Single-strand-binding protein;Topoisomerase-inhibitor suppressed	Hnrnpa1;Hnrpa1;Fli-2;Tis	38.833	6481000	420030	0.013898		145360	1281100	5496800	13408000		0	0	4172400	1977000
D3YTT7;P14206	DNA-binding p52/p100 complex, 100 kDa subunit;Polypyrimidine tract-binding protein-associated-splicing factor;Splicing factor, proline- and glutamine-rich	Sfpq	75.441	1631100	574890	0.19925		2671600	10219000	10118000	29669000		6223300	2538400	4206700	2466300
P09055	Dolichyl-diphosphooligosaccharide--protein glycosyltransferase 67 kDa subunit;Dolichyl-diphosphooligosaccharide--protein glycosyltransferase subunit 1;Ribophorin I;Ribophorin-1	Rpn1	68.527	8943100	334650	0.293		22763000	35017000	32021000	75201000		5194300	2787900	4209600	1941700
Q6R0H7;Q6R0H7-4;P63094;P63094-2;P63094-3	LDH heart subunit;L-lactate dehydrogenase B chain;Putative uncharacterized protein Ldhb	Ldh2;Ldh-2;Ldhb	36.572	560980	57858	0.065677		6479300	10080000	4796700	12108000		4364300	2647100	4324500	2534000
P09103	Putative uncharacterized protein;Dolichyl-diphosphooligosaccharide--protein glycosyltransferase 63 kDa subunit;Dolichyl-diphosphooligosaccharide--protein glycosyltransferase subunit 2;Ribophorin II;Ribophorin-2	Rpn2;RP23-163J20.6-002	72.093	6248500	132680	0.18578		281920	910300	1293800	3837500		1210800	644420	4518900	1394800
Q9D0E1;Q9D0E1-2;B8JK32;B8JK33;E9Q0P7	Microtubule-associated protein 4	Map4	117.43	557590	19820	0.01732		1692100	4570900	791210	7389200		4087800	1511200	4604500	1051100
P63101	40S ribosomal protein S8;Ribosomal protein S8;Putative uncharacterized protein Gm5121	Rps8;mCG_7626;OTTMUSG00000000623;RP23-169M24.1-001;Gm5121	24.205	832540	918910	0.622		619770	3333300	1243600	3588800		1535900	1036300	4645700	2005100
Q6ZWU9;D3YYB0;E9QAB4;Q6ZWY3;D6RH49	Putative uncharacterized protein Gm6139;40S ribosomal protein S2;40S ribosomal protein S4;Protein LLRep3;MCG49675;Putative uncharacterized protein Gm4968;Putative uncharacterized protein Rps2;Putative uncharacterized protein Gm5921	Gm6139;Llrep3;Rps2;Rps4;Gm4968;mCG_49675;Gm5921	31.288	2175400	445810	0.12577		6952400	15221000	2651000	10632000		2116900	1226400	4673300	6828000
E9PXE7;P62281	ATP-dependent RNA helicase DDX3X;D1Pas1-related sequence 2;DEAD box protein 3, X-chromosomal;DEAD box RNA helicase DEAD3;Embryonic RNA helicase;Putative ATP-dependent RNA helicase Pl10;ATP-dependent RNA helicase DDX3Y;D1Pas1-related sequence 1;DEAD box protein 3, Y-chromosomal;DEAD-box RNA helicase DEAD2	D1Pas1-rs2;Ddx3;Ddx3x;Dead3;Erh;D1Pas1;Pl10;D1Pas1-rs1;Ddx3y;Dead2	73.101	752060	58359	0.015611		2383100	10827000	1829000	12054000		0	0	4746400	2581200
E9PZF0;Q01768;P15532;Q5NC80	Hexokinase type I;Hexokinase, tumor isozyme;Hexokinase-1;Hexokinase 1, isoform CRA_d;Hk1 protein	Hk1;mCG_127656	108.3	18642000	2467000	0.058595		1279300	3602700	13910000	19825000		0	0	4789100	886680
O55126;Q7TMG8	ATP-dependent RNA helicase A;DEAH box protein 9;Nuclear DNA helicase II	Ddx9;Dhx9	149.69	6138100	1685700	0.047947		2828400	10691000	7500200	39143000		374390	450430	4853700	1994000
P20029	TAR DNA-binding protein 43;TAR DNA binding protein;TARDBP S9;TARDBP S8;MCG16669, isoform CRA_f;Putative uncharacterized protein;TARDBP S7;TDP-43 variant 5;MCG16669, isoform CRA_a;TARDBP S6	Tardbp;Tdp43;RP23-331P21.5-007;TARDBP;RP23-331P21.5-003;mCG_16669;RP23-331P21.5-006	44.547	6848600	522220	0.075154		739010	2957800	4740100	12299000		3783200	4963500	4870600	2718900
A2AQ53;Q61554	Alanine--tRNA ligase;Alanyl-tRNA synthetase, cytoplasmic	Aars	106.91	1619500	89677	0.033016		1515300	7163700	3100700	12561000		2373900	13710000	4922600	18896000
Q9CZ13	ADP-ribosylation factor-like protein 10C;ADP-ribosylation factor-like protein 8B;Novel small G protein indispensable for equal chromosome segregation 1	Arl10c;Arl8b;Gie1	21.539	944500	113690	0.046562		0	0	194480	365200		0	0	5002900	1534500
P63321;Q9JIW9	Alpha-coat protein;Coatomer subunit alpha;Proxenin;Xenin;Xenopsin-related peptide	Copa	139.41	2497500	662000	0.18991		6718600	8368800	10593000	14304000		0	0	5038700	2543200
Q8VDD5	40S ribosomal protein S3;Putative uncharacterized protein Rps3	Rps3	26.674	4524800	249720	0.094262		20377000	34250000	17019000	27795000		6989100	4660400	5128800	4575800
P80313	Keratin, type II cytoskeletal 2 oral;Keratin-76;Type-II keratin Kb9	Krt76	62.844	961940	1410600	0.50002		0	0	938520	1697500		1601100	4722700	5176100	6175900
P19096	Heterogeneous nuclear ribonucleoprotein M	Hnrnpm;Hnrpm;RP24-225N8.1-003;RP24-225N8.1-004	77.648	5402300	1587900	0.45348		7403100	14691000	21732000	58260000		685020	418060	5264500	2639800
Q8VDN2;E9QAV3	60S ribosomal protein L13;A52;MCG6146;Putative uncharacterized protein Gm9026	Rpl13;Gm9026;mCG_6146	24.305	1416100	348260	0.29014		2636600	10442000	2309500	10239000		0	0	5311800	2292800
Q8BP47	B-cell receptor-associated protein BAP37;Prohibitin-2;Repressor of estrogen receptor activity	Bap;Bcap37;Phb2;Rea	33.296	19493000	8015500	0.11294		17088000	42932000	16321000	37908000		15069000	9720600	5403700	4194900
Q9WV02;Q91VM5;A2AFI3;Q9R0Y0;A2AFI4;O35479	60S ribosomal protein L26;Silica-induced gene 20 protein;Ribosomal protein L26;MCG50296;Putative uncharacterized protein Gm4805	Rpl26;RP23-396M19.1-003;RP23-396M19.1-002;Gm4805;mCG_50296	17.258	577490	204620	0.099991		363780	221120	367140	889610		0	0	5426000	1853600
Q9WVA4	40S ribosomal protein S11	Rps11	19.316	784060	151960	0.19335		0	0	444770	1893700		0	0	5489800	2049600
Q80UG2;B9EJ29	ADP-ribosylation factor-like protein 10B;ADP-ribosylation factor-like protein 8A;Novel small G protein indispensable for equal chromosome segregation 2	Arl10b;Arl8a;Gie2	21.39	1685800	956940	1.1939		0	0	1465600	3667400		0	0	5493900	3909500
P08752	60S ribosomal protein L23;Ribosomal protein L23	Rpl23;RP23-386E10.5-004	14.865	1901400	8380.8	0.031157		437280	1411900	205570	990130		0	0	5813200	3230000
P24369	60S ribosomal protein L31;MCG49033;Putative uncharacterized protein Gm16382	Rpl31;Gm16382;mCG_49033	14.463	1299300	441580	0.21313		238650	1006400	846860	924210		0	0	5891700	2886000
P56135;F8WHP8	Heterogeneous nuclear ribonucleoprotein A3;EG627828 protein	Hnrnpa3;Hnrpa3;EG627828;Gm6793;RP23-374O4.1-003	37.086	14514000	682400	0.14349		1992100	7534900	18236000	46199000		0	0	5934500	1597900
P09411	Superoxide dismutase [Mn], mitochondrial	Sod2;Sod-2	24.603	616050	100730	0.1108		12476	41171	1879600	6282300		1747000	978330	5988600	2160000
P46638;P62492;F8WGS1;E9Q3P9	60S ribosomal protein L18	Rpl18	21.644	3694600	230420	0.23423		1267100	4875400	1762300	7181400		735890	538930	5997200	2927400
P17183;D3Z6E4	Heat shock protein 4;Heat shock protein 4, isoform CRA_a;Putative uncharacterized protein;Heat shock 70 kDa protein 4;Heat shock 70-related protein APG-2	Hspa4;mCG_113604;RP23-337J7.3-001;Apg2;Hsp110	94.208	994320	678000	0.17293		1770600	2612200	5506600	10984000		1917400	3300300	6002100	2556000
P68433;P84228;P84244;F8WI35;E9PV77;E0CZ27	Neuron cytoplasmic protein 9.5;PGP 9.5;Ubiquitin carboxyl-terminal hydrolase isozyme L1;Ubiquitin thioesterase L1	Uchl1	24.838	12509000	2844900	0.11573		0	0	641830	3782700		1061400	471620	6105300	5621300
Q9Z1Q5	40S ribosomal protein S10;Putative uncharacterized protein;Ribosomal protein S10	Rps10;RP24-535O17.1-002	18.916	277990	57594	0.29161		0	0	272350	1057300		0	0	6123400	2634000
F8WI94;O55143;O55143-2	Putative uncharacterized protein Gm5805;40S ribosomal protein S14	Gm5805;Rps14	16.32	667790	11965	0.043019		25325	47963	297240	971120		0	0	6167100	2114100
P11276	ATP citrate lyase;Putative uncharacterized protein;ATP-citrate (pro-S-)-lyase;ATP-citrate synthase;Citrate cleavage enzyme	Acly;RP23-392I3.9-005	120.79	12739000	2219600	0.053201		13175000	26685000	17188000	48843000		1765200	815610	6249900	2434600
E9Q0E4;O55125	80 kDa M-calpain subunit;Calcium-activated neutral proteinase 2;Calpain M-type;Calpain-2 catalytic subunit;Calpain-2 large subunit;Millimolar-calpain	Capn2	79.871	1659400	304000	0.18318		6709000	34621000	443000	1829300		0	0	6324500	2919500
P62827;Q14AA6;Q61820	ICD-M;IDP;Isocitrate dehydrogenase [NADP], mitochondrial;NADP(+)-specific ICDH;Oxalosuccinate decarboxylase	Idh2	50.906	1317100	103300	0.023818		2319000	8533400	6058800	22008000		3126100	1721800	6484400	1909300
Q80UM7	Cullin-associated and neddylation-dissociated protein 1;Cullin-associated NEDD8-dissociated protein 1;p120 CAND1	Cand1;D10Ertd516e;Kiaa0829	136.33	2189900	402660	0.14789		16559000	38157000	30289000	50979000		0	0	6512400	2311700
D3Z3K1;E9PYL9;Q9CXW4;E9PZB3;D3YW69;A2BH06	Ras-related protein Rab-14;RAB14, member RAS oncogene family;RAB14 protein variant	Rab14;RP23-186B18.6-002;rab14	23.897	1237800	115500	0.13285		73839	138240	780590	3085900		536920	558850	6551500	2936700
P08003	Heterogeneous nuclear ribonucleoprotein K;Putative uncharacterized protein ENSMUSP00000095927;Putative uncharacterized protein ENSMUSP00000088990	Hnrnpk;Hnrpk	51.028	2213000	42260	0.13852		2618300	3699100	6470000	20408000		1658800	725230	6652000	1224800
E9QPD7;Q05920;E9PW11	Heterogeneous nuclear ribonucleoprotein H1;Putative uncharacterized protein;Heterogeneous nuclear ribonucleoprotein H;Heterogeneous nuclear ribonucleoprotein H, N-terminally processed	Hnrnph1;Hnrph1;RP23-121P11.1-006;Hnrph	51.217	5611400	403630	0.3304		0	0	6369300	24423000		1751200	1792600	6685000	3885400
P20152;E9PZV5	Transmembrane protein C9orf46 homolog		17.261	1575500	130300	0.18608		93902	285320	483800	500610		361620	182730	6689100	2496700
D3Z1M3;Q6ZQI3	Alpha-glucosidase 2;Glucosidase II subunit alpha;Neutral alpha-glucosidase AB	G2an;Ganab;Kiaa0088	109.4	12253000	459170	0.41855		5830100	21378000	27443000	100990000		1309000	677310	6768700	3270300
P63017;Q504P4	14-3-3 protein tau;14-3-3 protein theta	Ywhaq	34.348	4576700	15075000	0.1595		1278700	3554600	619990	3544400		0	0	6797600	3097700
Q3U6P5;Q9Z204;Q9Z204-5;Q9Z204-2;Q9Z204-3;Q9Z204-4	60S ribosomal protein L4	Rpl4	47.153	5328200	61203	0.043302		2133500	6403500	889440	3161700		0	0	6876200	2083400
Q8CGC7	Core histone macro-H2A.1;H2A.y;H2A/y	H2afy	39.735	3577400	440700	0.047045		0	0	1847300	7184800		0	0	6949200	2606900
P14685;F7B7L8	Glycoprotein 25L2;Transmembrane emp24 domain-containing protein 9;Putative uncharacterized protein;Transmembrane emp24 protein transport domain containing 9, isoform CRA_a	Gp25l2;Tmed9;mCG_3193	30.742	315100	198020	0.45593		0	0	34332000	6044300		445760	953220	7008500	2343000
O88569;F6U106;O88569-2;O88569-3	40S ribosomal protein S4, X isoform;Putative uncharacterized protein;Ribosomal protein S4, Y-linked 2;RIKEN cDNA 1110033J19	Rps4;Rps4x;mCG_49215;RP23-251M14.2-001;Rps4y2	29.597	244020	180080	0.22489		1572600	7523000	4111800	12352000		6241300	1708800	7044600	1900800
P11087;F8WGB7;P11087-2	Fibronectin receptor subunit beta;Integrin beta-1;VLA-4 subunit beta	Itgb1	88.231	18107000	1189800	0.018174		2422400	15343000	5298900	13311000		10045000	7246000	7068100	2138100
P05201;F7ALS6	Putative uncharacterized protein;RAS-related C3 botulinum substrate 1, isoform CRA_a;p21-Rac1;Ras-related C3 botulinum toxin substrate 1;p21-Rac3;Ras-related C3 botulinum toxin substrate 3;p21-Rac2;Protein EN-7;Ras-related C3 botulinum toxin substrate 2;RAS-related C3 botulinum substrate 3;RAS-related C3 botulinum substrate 3, isoform CRA_a	mCG_23557;Rac1;Rac3;Rac2;mCG_2150;RP23-84C12.18-002	23.432	4391700	552070	0.2109		730840	2611900	1893100	6422200		1409000	2330600	7171700	7357200
O54734	Phosphate carrier protein, mitochondrial;Phosphate transport protein;Solute carrier family 25 member 3	Slc25a3	39.632	4744100	4963000	0.29997		18795000	25821000	20614000	28908000		0	0	7180700	5382100
Q99LD8	Phosphoglycerate kinase 1	Pgk1;Pgk-1	44.55	86424000	6297600	0.046227		8636500	23598000	15680000	41916000		25958000	13740000	7227600	2626300
P09671	Complex I-30kD;NADH dehydrogenase [ubiquinone] iron-sulfur protein 3, mitochondrial;NADH-ubiquinone oxidoreductase 30 kDa subunit	Ndufs3	30.149	1917000	42973	0.23945		1215700	1757800	803080	3388600		0	0	7255500	2059900
P26041	40S ribosomal protein S7	Rps7	22.127	899600	45385	0.016033		0	0	205100	1065500		0	0	7384200	3053100
P39447;B9EHJ3	A45;CCT-delta;T-complex protein 1 subunit delta	Cct4;Cctd	58.066	5274500	9838600	0.2428		8035500	23176000	3351600	10126000		1062100	459410	7431600	2534700
Q61553	[Acyl-carrier-protein] S-acetyltransferase;[Acyl-carrier-protein] S-malonyltransferase;3-hydroxypalmitoyl-[acyl-carrier-protein] dehydratase;3-oxoacyl-[acyl-carrier-protein] reductase;3-oxoacyl-[acyl-carrier-protein] synthase;Enoyl-[acyl-carrier-protein] reductase;Fatty acid synthase;Oleoyl-[acyl-carrier-protein] hydrolase	Fasn	272.43	3239100	227850	0.2044		6077000	20073000	590770	1730600		0	0	7604800	2006700
Q99KI0	Ubiquitin-activating enzyme E1;Ubiquitin-activating enzyme E1 X;Ubiquitin-like modifier-activating enzyme 1;Ubiquitin-like modifier-activating enzyme 1 X	Sbx;Uba1;Ube1;Ube1ax;Ube1x	117.81	8320700	1466200	0.18815		8800500	27438000	16064000	73177000		0	0	7691900	2386900
P47911;E9PUX4;D3Z4I7	Long chain 3-hydroxyacyl-CoA dehydrogenase;Long-chain enoyl-CoA hydratase;TP-alpha;Trifunctional enzyme subunit alpha, mitochondrial	Hadha	82.669	3497700	304260	0.1989		13420000	48991000	10202000	41312000		2408100	4356200	7770300	3399900
Q9D3P8	Desmoplakin III;Desmoplakin-3;Junction plakoglobin	Jup	81.8	665730	60923	0.53158		0	0	0	0		0	0	7805400	205330
Q76MZ3	Heterogeneous nuclear ribonucleoprotein A/B;Heterogeneous nuclear ribonucleoprotein A/B, isoform CRA_a;S1 protein C2;Hnrpab protein;CArG-binding factor-A;Heterogeneous nuclear ribonucleoprotein A/B, isoform CRA_b;Putative uncharacterized protein	Hnrnpab;Hnrpab;mCG_6983;RP23-79E13.1-003;RP23-79E13.1-002;Cbf-a;Cgbfa	36.21	3541800	323340	0.028003		756220	4555700	9821100	16214000		345570	356150	7809400	1933100
Q9DCT2	14 kDa lectin;Beta-galactoside-binding lectin L-14-I;Galaptin;Galectin-1;Lactose-binding lectin 1;Lectin galactoside-binding soluble 1;S-Lac lectin 1	Gbp;Lgals1	14.866	926190	21258	0.0038085		1262000	7524700	1092200	6867500		700540	203900	7840300	2289600
Q9CQV8;Q9CQV8-2;A2A5N1	Actin-depolymerizing factor;Destrin;Sid 23	Dsn;Dstn;Sid23	18.521	770120	6396300	4.0662		22004	192300	1506000	5459500		359770	92053	8039200	11164000
P48678;P48678-2;P48678-3	Complex III subunit 2;Core protein II;Cytochrome b-c1 complex subunit 2, mitochondrial;Ubiquinol-cytochrome-c reductase complex core protein 2	Uqcrc2	48.234	15131000	571660	0.052302		0	0	1145600	4498900		1250000	510510	8145100	3838000
Q64727	40S ribosomal protein S20	Rps20	13.373	821360	180100	0.41876		469930	2173400	574490	1745600		2165700	1287600	8747100	1924400
P07356;B0V2N7;B0V2N8;B0V2N5	Triosephosphate isomerase;Triose-phosphate isomerase	Tpi;Tpi1	32.191	4786700	468320	0.14718		648300	2843500	4656100	14244000		0	0	9058000	2160200
P17427	75 kDa glucose-regulated protein;Heat shock 70 kDa protein 9;Mortalin;p66 MOT;Peptide-binding protein 74;Stress-70 protein, mitochondrial;Heat shock protein 9;Heat shock protein 9A;Putative uncharacterized protein	Grp75;Hsp74;Hspa9;Hspa9a;mCG_123914	73.527	114280000	4614700	0.061152		16137000	62388000	17042000	47979000		5934700	3916600	9073200	5587500
P62082;F6SVV1	50 kDa dynein-associated polypeptide;Dynactin complex 50 kDa subunit;Dynactin subunit 2;Growth cone membrane protein 23-48K;p50 dynamitin	Dctn2	44.116	2647800	1602500	0.45503		0	0	0	0		9094900	5831300	9260300	3224200
P18572;P18572-2	Calregulin;Calreticulin;CRP55;Endoplasmic reticulum resident protein 60;HACBP	Calr	47.994	10124000	828290	0.15998		227890	7046700	8311500	50330000		2143100	1044900	9340000	17482000
P18872-2;P18872;D3Z2M7	60S ribosomal protein L22;Heparin-binding protein HBp15	Rpl22	14.759	3475000	57827	0.073575		2436400	4892400	613030	1244500		297920	182020	9479200	3691400
Q91YQ5	Ras-related protein Rab-1A;YPT1-related protein;Putative uncharacterized protein Rab1	Rab1;Rab1A	22.677	12207000	7629100	0.21091		121620	329090	1069900	6007400		4157500	1143200	9514900	15653000
P80314	Aspartate aminotransferase, mitochondrial;Fatty acid-binding protein;Glutamate oxaloacetate transaminase 2;Plasma membrane-associated fatty acid-binding protein;Transaminase A	Got2;Got-2	47.411	87979000	1777200	0.087693		16103000	34022000	16381000	51912000		9561800	6607600	9555800	3800400
P68181-4;P68181;P68181-3;P68181-2;P05132;P05132-2	CCT-theta;T-complex protein 1 subunit theta	Cct8;Cctq	59.555	3490700	494740	0.1993		1183800	4513900	693800	4007100		616570	535580	9658800	3717200
E9PWI2;Q99KF1;Q8BLM5	Ras-related protein Krev-1;Ras-related protein Rap-1A;GTP-binding protein smg p21B;Ras-related protein Rap-1b	Krev-1;Rap1a;Rap1b	20.987	6032200	283830	0.11044		569800	2179600	550270	2965800		7307200	3432200	9682900	4649300
P08249	P68;Transketolase	Tkt	67.63	1703000	31144	0.10921		2098800	6813800	11418000	35945000		2780000	2877700	9696600	2972400
Q9R0E2	Coactosin-like protein	Clp;Cotl1	15.944	146860	62704	0.89709		263310	974040	963960	3061300		1449300	969260	9748600	5246900
E9Q3Q6;Q61490;E9Q4G8;Q5MPX5	Actin, alpha cardiac muscle 1;Alpha-cardiac actin;Actin, alpha skeletal muscle;Alpha-actin-1;Actin, aortic smooth muscle;Alpha-actin-2;Actin, gamma-enteric smooth muscle;Alpha-actin-3;Gamma-2-actin;Smooth muscle gamma-actin;Putative uncharacterized protein Actg2	Actc;Actc1;Acta;Acta1;Acta2;Actsa;Actvs;Acta3;Actg2;Actsg	42.019	23752000	827200	0.039783		147370000	404060000	139680000	557650000		11096000	5895600	9879200	1885500
P19324	14-3-3 protein gamma;14-3-3 protein gamma, N-terminally processed	Ywhag	28.302	19269000	2576400	0.089748		1924100	9392600	1348500	7503200		4134000	1830700	10452000	3672500
P09405	CROC-1;Ubiquitin-conjugating enzyme E2 variant 1;MCG49525;Putative uncharacterized protein Gm12502;Putative uncharacterized protein ENSMUSP00000042530	Croc1;Ube2v1;RP23-118A2.7-002;Gm12502;mCG_49525;RP23-118A2.7-005	16.355	880460	484970	0.1528		0	0	141350	355830		0	0	10478000	6307400
Q9QUI0	eEF-1B gamma;Elongation factor 1-gamma	Eef1g	50.06	8275200	393360	0.13217		5575400	18546000	7556000	28179000		4469700	5905700	10506000	4501200
P29758	Alcohol dehydrogenase [NADP+];Aldehyde reductase;Aldo-keto reductase family 1 member A1	Akr1a1;Akr1a4	36.586	3186000	127540	0.099053		12275000	17451000	3471200	12741000		16014000	9002200	11041000	6051200
Q91VR2;Q8C2Q8;A2AKU9;A2AKV3;A2AKV2;A2AKV1;A2AKV0	Prohibitin	Phb	29.82	14460000	2039100	0.025066		30575000	15502000	18623000	33891000		7286000	4935500	11123000	10224000
Q91VR7	Cytoplasmic dynein 1 heavy chain 1;Cytoplasmic dynein heavy chain 1;Dynein heavy chain, cytosolic	Dhc1;Dnch1;Dnchc1;Dyhc;Dync1h1	532.04	73840000	10302000	0.08722		49595000	167080000	5886600	19635000		0	0	11225000	8624400
F8WH44;E9QN88;Q9WV92-8;Q9WV92;Q9WV92-2;Q9WV92-3;Q9WV92-7;E9PV52;Q9WV92-5;Q9WV92-4;Q9WV92-6	Cytosolic malate dehydrogenase;Malate dehydrogenase, cytoplasmic	Mdh1;Mor2	36.511	2256600	450170	0.22842		14040000	44771000	11387000	34546000		24693000	9010500	11253000	4377000
P10852	Alpha-adducin;Erythrocyte adducin subunit alpha	Add1	80.646	4129800	110050	0.047873		4860200	36699000	4686500	20218000		8134500	4023900	11294000	2874300
Q60737;A2ANR6	Guanine nucleotide-binding protein G(o) subunit alpha;Putative uncharacterized protein Gnao1	Gna0;Gnao;Gnao1	40.036	91514000	5582600	0.10737		4906200	25801000	982070	5253300		8181600	2859600	11317000	2090400
P21550;Q5SX59;Q5SX60;Q5SX61	CapZ alpha-2;F-actin-capping protein subunit alpha-2	Cappa2;Capza2	32.967	4603100	111610	0.4128		3717500	25054000	1585000	10147000		14375000	6531400	11771000	2609500
P35279;P35279-2;D3YV69	40S ribosomal protein S15a;MCG50271;Putative uncharacterized protein Gm5623;Putative uncharacterized protein Rps15a;Putative uncharacterized protein Gm7263	Rps15a;Gm5623;mCG_50271;Gm7263	14.839	2640700	355150	0.11764		1152600	4421200	790120	2405600		577590	1311400	12055000	4468200
P06745;Q3ZBD7	Putative uncharacterized protein Gm4963;40S ribosomal protein S25	Gm4963;Rps25	13.708	1396500	13531	0.047815		47923	237390	413140	1774200		206940	171020	12463000	3701900
B1ATI0;B1AV77;P47740;Q8C5J1	ATP synthase subunit f, mitochondrial	Atp5j2	10.344	4033400	23462	0.011733		5086400	13023000	2793700	5431000		0	0	12484000	15800000
E9QB02;Q68FL6;F6W0G8	60S acidic ribosomal protein P0;60S ribosomal protein L10E;Putative uncharacterized protein Rplp0	Arbp;Rplp0	34.216	3763900	842950	0.081384		8760800	29445000	5284400	16092000		12546000	8420900	12843000	6458100
Q8BG05-2;Q8BG05;B2RXM2;E9Q7H5;A2AL12;F8VPW0	Core histone macro-H2A.2	H2afy2;H2afy3	40.092	4278900	894520	0.33997		0	0	0	0		12027000	2790500	12908000	2712900
O35459;F7B227	CCT-gamma;Matricin;mTRiC-P5;T-complex protein 1 subunit gamma;Putative uncharacterized protein	Cct3;Cctg	60.629	7915800	1168500	0.15873		3575200	11115000	6290800	19427000		648780	276700	12965000	5927200
Q80XN0;D3Z2Y8	Adenine nucleotide translocator 2;ADP,ATP carrier protein 2;ADP/ATP translocase 2;Solute carrier family 25 member 5	Ant2;Slc25a5	32.931	21888000	1834100	0.074836		17763000	43213000	14248000	37864000		2431700	1643500	13378000	6560900
P14824;F8WIT2	Pyruvate kinase isozymes M1/M2;Pyruvate kinase muscle isozyme	Pk3;Pkm2;Pykm	57.844	35522000	1948600	0.12132		22782000	28963000	16959000	32823000		38992000	13004000	13849000	7038000
Q3U7R1;Q3U7R1-2	Ribosomal protein L1;60S ribosomal protein L10a;CSA-19;Neural precursor cell expressed developmentally down-regulated protein 6	mCG_123122;mCG_18533;RP24-68J3.3-001;Rpl10a;Nedd6;Nedd-6	24.831	1228400	20207	0.002948		1276200	5532100	1043700	4568900		2030000	1259800	13867000	5230200
P60335	Ras-related protein Rab-2A;Putative uncharacterized protein	Rab2;Rab2a;Rab2b	23.547	4403000	122840	0.011959		0	0	2100200	6037200		1680500	491580	14267000	7923700
Q9JKR6	Adenylate cyclase-inhibiting G alpha protein;Guanine nucleotide-binding protein G(i) subunit alpha-2	Gnai2;Gnai-2	40.489	14342000	2080900	0.32543		3241700	15069000	1206800	3931900		8367900	4097000	14575000	3129100
Q9DB20;D3Z4J0	40S ribosomal protein S18;Ke-3;Putative uncharacterized protein Gm5321	Rps18;Gm5321	17.671	545070	54086	0.18139		271150	286530	1200000	2484400		0	0	14581000	11238000
P47754;D6RCW7	Reticulon-3	Rtn3	103.88	16523000	7681800	0.13559		908300	2918500	1401700	7135600		0	0	14701000	5150000
O08599-2;O08599	Aconitate hydratase, mitochondrial;Citrate hydro-lyase	Aco2	85.462	41891000	2818700	0.050293		31980000	65574000	18302000	40773000		14937000	7440700	15743000	8258100
P97927	Cell adhesion molecule 4;Immunoglobulin superfamily member 4C;Nectin-like protein 4;TSLC1-like protein 2	Cadm4;Igsf4c;Necl4;Tsll2	42.723	608630	17807	0.01072		340140	1354100	0	0		13256000	17052000	15827000	18911000
Q62465	21 kDa transmembrane-trafficking protein;Transmembrane emp24 domain-containing protein 10;Transmembrane protein Tmp21	Tmed10;Tmp21	24.911	1061000	23351	0.01313		42972	222640	5490800	17885000		383090	437530	16772000	6905300
P08113;F7C312	Metavinculin;Vinculin	Vcl	116.72	1201900	23822	0.0074681		40524000	107010000	49139000	131820000		12758000	9614600	17003000	14874000
Q9D6Z1;E0CXZ0;F7CHP9	Cytochrome c oxidase polypeptide II;Cytochrome c oxidase subunit 2	COII;mt-Co2;Mtco2	25.976	1821000	48747	0.01995		861280	2373100	6644600	24456000		9590300	4607000	17087000	4687600
Q8BMS1	Alpha-CP1;Heterogeneous nuclear ribonucleoprotein E1;Poly(rC)-binding protein 1	Pcbp1	37.497	4245000	341850	0.51148		751020	5066400	1363700	9658300		6015900	2447700	17658000	5205000
P05202	60S ribosomal protein L6;TAX-responsive enhancer element-binding protein 107;Putative uncharacterized protein Gm6807	Rpl6;Gm6807	33.509	4232000	153780	0.24027		1878000	8468400	328760	547260		0	0	17767000	5122600
E9Q070;P14869;D3YVM5	Putative uncharacterized protein Rps19;40S ribosomal protein S19	Rps19	23.104	1063200	258790	0.097566		121650	409030	1025500	2881400		417900	291520	17986000	7909000
P62835;Q99JI6	60S ribosomal protein L12;MCG49189;Putative uncharacterized protein Gm4957	Rpl12;Gm4957;mCG_49189	17.804	2002000	1951400	0.023767		13788	69774	3727300	8935500		5147000	4104800	18894000	44812000
Q7TMM9	A10;D-3-phosphoglycerate dehydrogenase	Phgdh	56.585	2127100	80963	0.026012		0	0	1286000	3855200		3990500	2285400	20226000	7293800
Q9Z2I9	63 kDa membrane protein;Cytoskeleton-associated protein 4	Ckap4	63.691	11931000	124900	0.045434		2199100	6721200	7453200	13323000		732850	417310	20388000	5840200
P17751	MCG11809;Putative uncharacterized protein Gm5093;60S ribosomal protein L11;Putative uncharacterized protein Gm7589;Ribosomal protein L11	Gm5093;mCG_11809;Rpl11;Gm7589;RP23-49E16.1-002	20.279	2269600	16110	0.013947		29515	142970	2322700	9010100		5650400	4360800	21391000	7199300
P48962	ER-Golgi SNARE of 24 kDa;SEC22 vesicle-trafficking protein homolog B;SEC22 vesicle-trafficking protein-like 1;Vesicle-trafficking protein SEC22b	Sec22b;Sec22l1	24.74	2506100	66688	0.09559		0	0	1165700	2865300		4048700	4021300	21528000	8559500
Q3U2G2;Q61316	nm23-M2;Nucleoside diphosphate kinase B;P18;Metastasis inhibition factor NM23;NDPK-A;nm23-M1;Nucleoside diphosphate kinase A;Tumor metastatic process-associated protein;Nucleoside diphosphate kinase	Nme2;Nm23;Nme1;RP23-378I13.1-002	30.2	1710900	596400	0.067475		2575600	9631300	3986300	14056000		0	0	21938000	13199000
Q8CDN6	Chloride intracellular channel protein 1;Nuclear chloride ion channel 27	Clic1	27.013	3285300	32843	0.019281		5432600	26855000	3726200	22930000		10350000	4566200	22016000	7929100
P68033;P68134;P62737;P63268;D3YZY0;D3Z2K3	40S ribosomal protein S13;Rps13 protein	Rps13	17.222	990000	12631	0.0071701		388890	1848600	727510	3377700		0	0	22356000	8197000
Q5SXR6;Q68FD5	Ras-related protein Rab-11B;Ras-related protein Rab-11A	Rab11b;Rab11;Rab11a	24.489	2560400	199950	0.10095		271640	1344900	1404300	6598100		8114900	5422300	24290000	11628000
Q99KJ8	60S ribosomal protein L27	Rpl27;RP23-328K2.2-004	15.798	2397300	263530	0.03819		205520	1055400	1238100	5703700		302180	131980	25131000	6971100
Q9Z1E4;D3Z0Q6	Catalase	Cas1;Cas-1;Cat	59.795	2781700	128510	0.83496		21522000	101660000	39513000	210440000		1999300	1309900	25135000	18805000
F8WH45;Q8BMJ2	B-CK;Creatine kinase B chain;Creatine kinase B-type	Ckb;Ckbb	42.713	4487400	1321700	0.11287		37061000	62612000	44324000	79804000		44699000	21907000	27251000	6207100
F5H8M6;P62270;D3YWV7;F6YVP7	Elongation factor 2	Eef2	95.313	8812600	10119000	0.040684		19785000	40686000	13493000	53410000		17925000	12941000	27475000	10402000
Q8CCK0;E9PZH7;E9Q4Z0	40S ribosomal protein S16	Rps16	16.445	2958000	504620	0.088437		17245	78952	1941200	6988000		0	0	28198000	10043000
Q8C605;Q9WUA3;Q9WUA3-2	67 kDa calelectrin;Annexin A6;Annexin VI;Annexin-6;Calphobindin-II;Chromobindin-20;Lipocortin VI;p68;p70;Protein III	Anx6;Anxa6	75.884	1439600	49241	0.090906		88985000	327950000	34559000	114460000		3608900	1566700	28453000	9183500
P62983;P0CG50;Q8VC46;Q922Z8;P0CG49;Q5SX22;E9QNP0;E9Q5F6;E9Q4P0;E9Q0Z8;P62984;E9Q9J0;F6X7C4	15S Mg(2+)-ATPase p97 subunit;Transitional endoplasmic reticulum ATPase;Valosin-containing protein	Vcp	89.321	15606000	5486200	0.20896		22443000	77805000	20232000	83599000		18517000	12272000	29431000	15464000
F6U2H0;D3YU93;D3YVE6;P12970;F6TIC7;D3YXT4;F6YI27;F6VBB8;F6ZVW4	Spectrin alpha 2;Alpha-II spectrin;Fodrin alpha chain;Spectrin alpha chain, brain;Spectrin, non-erythroid alpha chain	RP23-443G7.6-001;Spna2;Spta2;Sptan1;RP23-443G7.6-004	285.34	211690000	30659000	0.11621		21407000	77352000	5360800	11407000		0	0	29622000	14324000
Q99M87;Q99M87-2;Q99M87-3	ATP synthase subunit O, mitochondrial;Oligomycin sensitivity conferral protein;MCG51900;Putative uncharacterized protein Gm5436	Atp5o;D12Wsu28e;Gm5436;mCG_51900	23.363	13069000	284900	0.032622		0	0	8323900	21540000		12294000	3420400	30088000	15325000
Q05816;E9Q964	Beta-II spectrin;Embryonic liver fodrin;Fodrin beta chain;Spectrin beta chain, brain 1;Spectrin, non-erythroid beta chain 1	Elf;Spnb2;Spnb-2;Sptb2;Sptbn1	274.22	170300000	16552000	0.076755		14106000	82631000	3931800	12741000		0	0	30737000	8922100
P35550;Q80WS3	Citrate synthase, mitochondrial;Citrate synthase	Cs;Csl;mCG_19869	51.736	45864000	682900	0.0068656		9412100	31905000	15386000	47653000		18925000	11598000	31716000	9985900
P62702;Q545F8;Q3V1Z5	Putative uncharacterized protein;RAB5C, member RAS oncogene family;Ras-related protein Rab-5C	Rab5c;RP23-390D17.8-002	25.352	5724400	334870	0.29198		1597400	7822600	4967700	23168000		6558600	2912200	32186000	10926000
Q05186	Sodium pump subunit alpha-1;Sodium/potassium-transporting ATPase subunit alpha-1	Atp1a1	112.98	376650000	32934000	0.059092		12071000	19127000	7848500	15342000		7433500	10800000	34011000	15545000
P61982	Cyclophilin A;Cyclosporin A-binding protein;Peptidyl-prolyl cis-trans isomerase A;Rotamase A;SP18	Ppia	17.971	21643000	715800	0.040193		770830	2695700	3349500	17857000		16287000	7153400	34012000	12729000
Q8VEM8	Heterogeneous nuclear ribonucleoprotein U;Scaffold attachment factor A	Hnrnpu;Hnrpu	87.917	23565000	2027900	0.079029		7783200	21510000	35898000	133520000		9536400	4120200	34037000	20659000
P61164	Heterogeneous nuclear ribonucleoprotein G;Putative uncharacterized protein;RNA binding motif protein, X chromosome;RNA binding motif protein, X chromosome, isoform CRA_e;Rbmxrt protein;RNA binding motif protein, X chromosome retrogene;RNA binding motif protein, X chromosome, isoform CRA_b;RNA binding motif protein, X chromosome, isoform CRA_c;RNA-binding motif protein, X chromosome	mCG_17339;Rbmx;RP23-372E6.2-002;Rbmxrt;RP23-372E6.2-004;RP23-372E6.2-006;Hnrnpg;Hnrpg;Rbmxp1	42.3	8259100	619540	0.020474		0	0	4247500	7387900		9054400	4892500	34077000	9609700
Q9Z110;Q9Z110-2	MCG2650;Putative uncharacterized protein Gm9819;37 kDa laminin receptor precursor;37 kDa oncofetal antigen;37/67 kDa laminin receptor;40S ribosomal protein SA;67 kDa laminin receptor;Laminin receptor 1;Laminin-binding protein precursor p40;OFA/iLRP	Gm9819;mCG_2650;Lamr1;P40-8;Rpsa	32.838	860640	8863.7	0.030191		2889000	8412000	1180200	5008300		17106000	9991700	34910000	10855000
Q99LC5	17 kDa myosin light chain;Myosin light chain 3;Myosin light chain alkali 3;Myosin light polypeptide 6;Smooth muscle and nonmuscle myosin light chain alkali 6	Myl6;Myln	16.93	616900	165010	0.050912		2633100	24377000	1000700	5245900		679690	7796700	35389000	20717000
Q3U505;Q9DBG6;A2ACG7	Membrane-organizing extension spike protein;Moesin	Msn	67.766	4187500	2303000	0.44962		16240000	87191000	9954900	43035000		13971000	8129600	38264000	17313000
Q80TT4;Q9CZW5	Fructose-bisphosphate aldolase;Aldolase 1;Fructose-bisphosphate aldolase A;Muscle-type aldolase;Putative uncharacterized protein Aldoa	Aldoa;mCG_22383;Aldo1	45.12	25639000	1225300	0.054113		17606000	49917000	13116000	40056000		16884000	9483000	38345000	11175000
O88398	ATP-dependent RNA helicase eIF4A-1;Eukaryotic initiation factor 4A-I;Putative uncharacterized protein	Ddx2a;Eif4a;Eif4a1	46.153	22846000	665490	0.034122		3145900	13478000	11178000	47703000		39719000	15858000	38806000	9295900
Q9JHU4	Heat shock 86 kDa;Heat shock protein HSP 90-alpha;Tumor-specific transplantation 86 kDa antigen	Hsp86;Hsp86-1;Hsp90aa1;Hspca	84.787	37955000	2590200	0.044484		40528000	170270000	35656000	103910000		21517000	10691000	39684000	14814000
Q8CGP2-2;Q8CGP2;P10853;P10854;Q64475;Q64478;Q64525;Q6ZWY9;Q921L4;Q8CBB6;Q8CGP1;P70696	14-3-3 protein epsilon	Ywhae	29.174	16091000	311580	0.055799		32896000	87497000	33080000	91867000		49014000	31868000	41511000	15361000
O08553	Tubulin beta-2B chain	Tubb2b	49.953	128350000	16831000	0.036795		46573000	79601000	48041000	99113000		68679000	42847000	42742000	24538000
E9QLA0;Q8CAQ8-5;Q8CAQ8;Q8CAQ8-2;E9QAY3;Q8CAQ8-3;E9Q800;E9Q0J9	Putative uncharacterized protein;Heterogeneous nuclear ribonucleoproteins C1/C2	Hnrnpc;Hnrpc	36.905	8197500	688780	0.71808		2731500	7351400	8607000	23658000		9312100	4043900	44133000	10957000
E9PWQ3;D3YWD1	Actin, cytoplasmic 1;Actin, cytoplasmic 1, N-terminally processed;Beta-actin	Actb	41.736	10342000	1129100	0.001103		16280000	60262000	10867000	35613000		35476000	21254000	44435000	12981000
P99024	14-3-3 protein zeta/delta;Protein kinase C inhibitor protein 1;SEZ-2	Ywhaz	27.771	26505000	1103500	0.13125		17181000	86609000	25973000	84886000		14118000	25447000	45134000	28088000
P62821;D3YX72;D3Z5G6	Cyclophilin B;CYP-S1;Peptidyl-prolyl cis-trans isomerase B;Rotamase B;S-cyclophilin	Ppib	23.713	4832000	2192900	0.20317		14168000	4511400	8707900	29873000		9155700	5994300	45500000	13917000
Q99JI4	58 kDa glucose-regulated protein;58 kDa microsomal protein;Disulfide isomerase ER-60;Endoplasmic reticulum resident protein 57;Endoplasmic reticulum resident protein 60;Protein disulfide-isomerase A3	Erp;Erp60;Grp58;Pdia3	56.678	26792000	2258400	0.046119		44056000	128410000	70248000	240570000		12880000	12218000	45899000	31442000
Q9QYB8;Q9QYB8-2;Q9QYB8-3	Anchorin CII;Annexin A5;Annexin V;Annexin-5;Calphobindin I;Endonexin II;Lipocortin V;Placental anticoagulant protein 4;Placental anticoagulant protein I;Thromboplastin inhibitor;Vascular anticoagulant-alpha	Anx5;Anxa5	35.752	1646600	548330	0.21408		33904000	169840000	36797000	172030000		36795000	15900000	46372000	18778000
Q8BTM8;B7FAU9;B7FAV1	Profilin I;Profilin-1;Profilin	Pfn1;DN-183N8.15-002;RP23-326P7.1-002	14.957	799430	9144	0.025696		6211500	25159000	3775800	16421000		9924900	8135000	47865000	13854000
P06151;D3YZQ9;D3Z736	Outer mitochondrial membrane protein porin 1;Plasmalemmal porin;Voltage-dependent anion-selective channel protein 1;Voltage-dependent anion-selective channel protein 5	Vdac1;Vdac5	32.351	61244000	733580	0.039118		104440000	242550000	131710000	308910000		30005000	16587000	48074000	22792000
P70404;Q3TKM5	Cofilin, non-muscle isoform;Cofilin-1	Cfl1	24.576	4299200	1061700	0.11264		1558200	5069400	9596800	31508000		23280000	26179000	48147000	18270000
Q9DBJ1	Myelin peripheral protein;Myelin protein P0;Myelin protein zero	Mpz;P0	27.651	1096200	139820	0.067719		24963000	48202000	24973000	53278000		33360000	10383000	50554000	66063000
P10126;P62631;D3YZ68;D3Z3I8;B7ZBW3	Synaptic vesicle membrane protein VAT-1 homolog	Vat1;Vat-1	43.096	18935000	5305200	0.070319		26622000	89304000	23855000	101130000		44426000	28030000	52681000	26481000
Q6ZQA6	2-phospho-D-glycerate hydro-lyase;Alpha-enolase;Enolase 1;Non-neural enolase;Enolase	Eno1;Eno-1;RP23-278I3.3-002;RP23-278I3.3-006	47.14	54090000	2321000	0.12987		11026000	29343000	22513000	66797000		31076000	21891000	55616000	18374000
Q8VCE0;Q6PIC6	Annexin A2;Annexin II;Annexin-2;Calpactin I heavy chain;Calpactin-1 heavy chain;Chromobindin-8;Lipocortin II;p36;Placental anticoagulant protein IV;Protein I	Anx2;Anxa2;Cal1h;CT009708.1-003;CT009708.1-004;CT009708.1-005	38.676	61072000	2859600	0.095383		39230000	166710000	75120000	267700000		52866000	33543000	55655000	20878000
O08795-2;O08795	Protein disulfide-isomerase A6	Pdia6	48.1	16596000	296060	0.037325		53352000	40102000	45014000	72707000		37923000	27131000	57794000	22927000
P02768-1;P02768	Heterogeneous nuclear ribonucleoproteins A2/B1	Hnrnpa2b1;Hnrpa2b1	37.402	5354300	4413600	0.19653		13228000	50466000	30706000	105530000		13907000	18277000	59516000	23924000
Q9D3D9	Dihydropyrimidinase-related protein 3;Unc-33-like phosphoprotein 1;Putative uncharacterized protein	Dpysl3;Drp3;Ulip	73.884	77215000	9192800	0.045055		20067000	55133000	7077500	15952000		12874000	14660000	59708000	34749000
P70372	Peroxiredoxin-2;Thiol-specific antioxidant protein;Thioredoxin peroxidase 1;Thioredoxin-dependent peroxide reductase 1;Putative uncharacterized protein Prdx2	Prdx2;Tdpx1;Tpx	21.778	1415800	569500	0.10534		1127900	4337300	4258400	20420000		18867000	11378000	61821000	22152000
E9QNN1;O70133-2;O70133;O70133-3	SM22-beta;Transgelin-2	Kiaa0120;Tagln2	22.395	1050300	115350	0.81297		3328600	1701200	5961400	13941000		10666000	8541200	63510000	30458000
Q63844;D3Z3G6;D3Z6D8	Malate dehydrogenase, mitochondrial	Mdh2;Mor1	35.611	63630000	19413000	0.079814		78119000	154100000	63742000	191330000		41590000	29248000	63671000	32011000
Q8C266;P35278	Ras-related protein Rab-7a	Rab7;Rab7a	23.489	5148500	2027500	0.11125		9005600	8496400	10323000	24882000		19520000	7177400	66354000	18022000
P60867	Cellular thyroid hormone-binding protein;Endoplasmic reticulum resident protein 59;p55;Prolyl 4-hydroxylase subunit beta;Protein disulfide-isomerase	P4hb;Pdia1	57.058	51264000	1793400	0.04721		11857000	31606000	27511000	89429000		10243000	4291600	66426000	14296000
Q3UQJ3	Clathrin, heavy polypeptide (Hc);Clathrin heavy chain 1	Cltc;RP23-366M19.3-006	191.98	203080000	10804000	0.086737		57807000	221120000	40134000	108050000		5649300	4458400	67861000	21896000
P43277;P15864	Outer mitochondrial membrane protein porin 2;Voltage-dependent anion-selective channel protein 2;Voltage-dependent anion-selective channel protein 6;Putative uncharacterized protein Vdac2	Vdac2;Vdac6	31.732	42179000	4580700	0.039392		64719000	180240000	81990000	203600000		33328000	22666000	74037000	36647000
O35887;Q6XLQ8	Adenine nucleotide translocator 1;ADP,ATP carrier protein 1;ADP,ATP carrier protein, heart/skeletal muscle isoform T1;ADP/ATP translocase 1;mANC1;Solute carrier family 25 member 4	Anc1;Ant1;Slc25a4	32.904	92039000	1710000	0.01412		23793000	79737000	46953000	123640000		16391000	9674800	76034000	26489000
Q9CWF2	Tubulin beta-2C chain	Tubb2c	49.83	68845000	2552400	0.045073		41197000	91089000	22274000	56000000		58706000	40820000	81147000	33492000
Q6PGJ3;A2AFG8;A2AFG7;P11627;E9Q597	Ras-related protein Rab-6A;Putative uncharacterized protein Rab6	MNCb-1660;Rab6;Rab6a	23.59	9480800	56118	0.55002		1027200	4670800	3761200	13827000		11229000	4221100	81448000	28958000
Q9CZY3;E9PY39;B7ZBY7;D3Z1I3;Q9CZY3-2;B7ZBY6;D3YXL3	Dolichyl-diphosphooligosaccharide--protein glycosyltransferase 48 kDa subunit	Ddost	49.027	53535000	5558300	0.025032		7127600	22373000	13614000	49830000		22066000	13208000	84286000	28770000
Q9WV32	78 kDa glucose-regulated protein;Heat shock 70 kDa protein 5;Immunoglobulin heavy chain-binding protein	Grp78;Hspa5	72.421	182170000	8232200	0.080845		86410000	301650000	75974000	301920000		37376000	22638000	95689000	22790000
Q6ZQ38	60 kDa chaperonin;60 kDa heat shock protein, mitochondrial;Chaperonin 60;Heat shock protein 60;HSP-65;Mitochondrial matrix protein P1	Hsp60;Hspd1	60.955	74553000	3491200	0.027798		18326000	54816000	32675000	103830000		33031000	19245000	100600000	28461000
Q0VF55;A2ALL9;Q8C048;Q0VF54;F8WHB1;Q9R0K7	1,5-anhydro-D-fructose reductase;Aldo-keto reductase family 1 member C-like protein 2;Aldo-keto reductase family 1 member E1;Aldo-keto reductase family 1 member E2;Putative uncharacterized protein	Akr1cl2;Akr1e1;Akr1e2	34.46	2870900	54585	0.02486		47114000	157170000	43824000	147600000		59866000	36861000	105090000	35072000
Q9ERD7	Plectin-1;Plectin-6	Plec1	534.18	52645000	18999000	0.079005		145510000	461120000	37073000	80967000		1457700	82793000	106950000	57379000
E9Q7Q3;P21107-2;P21107;Q8C7C3;D3Z6I8;E9Q5J9;Q8K0Z5;D3Z2H9	Elongation factor 1-alpha 1;Elongation factor Tu;Eukaryotic elongation factor 1 A-1;Elongation factor 1-alpha 2;Eukaryotic elongation factor 1 A-2;Statin-S1;Putative uncharacterized protein Eef1a1;Elongation factor 1-alpha	Eef1a;Eef1a1;Eef1a2;Eef1al;Stn;RP23-401L17.3-001	50.113	68698000	1691900	0.048234		35918000	121410000	48933000	151970000		107450000	69603000	113580000	42724000
Q9DB77	Macrophage 23 kDa stress protein;Osteoblast-specific factor 3;Peroxiredoxin-1;Thioredoxin peroxidase 2;Thioredoxin-dependent peroxide reductase 2;Peroxiredoxin 1	Msp23;Paga;Prdx1;Tdpx2;RP23-177C18.2-006;RP23-177C18.2-004	22.176	4196200	1151200	0.24131		12210000	18012000	14516000	51313000		64418000	17942000	117220000	38526000
Q04857;E9Q7R6	Alpha-actinin-4;F-actin cross-linking protein;Non-muscle alpha-actinin 4	Actn4	104.98	8361700	184770	0.47102		52218000	205380000	38178000	148580000		76406000	54442000	127190000	38989000
Q8BHN3-2;Q8BHN3;Q8BHN3-3	Cellular myosin heavy chain, type A;Myosin heavy chain 9;Myosin heavy chain, non-muscle IIa;Myosin-9;Non-muscle myosin heavy chain A;Non-muscle myosin heavy chain IIa	Myh9	226.37	23869000	1977200	0.071665		104470000	226900000	13350000	29538000		12995000	12146000	142300000	43880000
Q9D0M3;Q9D0M3-2	ATP synthase subunit alpha, mitochondrial;ATP synthase, H+ transporting, mitochondrial F1 complex, alpha subunit, isoform 1, isoform CRA_e;Putative uncharacterized protein Atp5a1	Atp5a1;mCG_18273	59.752	84259000	6556500	0.114		41948000	129360000	101010000	290400000		57041000	30490000	143080000	44534000
Q06185;Q8BTB6	94 kDa glucose-regulated protein;Endoplasmic reticulum resident protein 99;Endoplasmin;Heat shock protein 90 kDa beta member 1;Polymorphic tumor rejection antigen 1;Tumor rejection antigen gp96	Grp94;Hsp90b1;Tra1;Tra-1	92.475	105450000	5631400	0.038724		99036000	272640000	97512000	312710000		110450000	59033000	147310000	54551000
P62830;A2A6F8	Actin-binding protein 280;Alpha-filamin;Endothelial actin-binding protein;Filamin-1;Filamin-A;Non-muscle filamin;Filamin, alpha	Fln;Fln1;Flna;RP23-436K3.1-002;RP23-436K3.1-013	281.22	305980	63139	0.21306		73886000	226500000	16200000	27989000		2919200	2076600	150780000	51621000
A3QM89;Q7M6W1;Q8K0T0;Q4FZ95	Dihydropyrimidinase-related protein 2;Unc-33-like phosphoprotein 2	Crmp2;Dpysl2;Ulip2	62.277	53487000	2202000	0.034205		38784000	123610000	30305000	107290000		66400000	36556000	152030000	46268000
P47757;P47757-2;A2AMV7;A2AMW0;F6YHZ8;F6QJN8	Histone H2A type 1;Histone H2A type 3;Histone H2A type 1-F;Histone H2A type 1-K;Histone H2A.J;Histone H2A type 1-H;Histone H2A.x;Histone H2A	Hist1h2ab;Hist1h2ac;Hist1h2ad;Hist1h2ae;Hist1h2ag;Hist1h2ai;Hist1h2an;Hist1h2ao;Hist3h2a;Hist1h2af;Hist1h2ak;H2afj;Hist1h2ah;H2a.x;H2afx;H2ax;Hist5-2ax;Hist1h2aa;mCG_49751;RP23-462P2.5-001	14.135	64760000	1411400	0.041527		16729000	48123000	129090000	397050000		83794000	51682000	161100000	67060000
Q9D8E6	H1 VAR.4;H1d;Histone H1.3;H1 VAR.1;H1c;Histone H1.2	H1f3;Hist1h1d;H1f2;Hist1h1c	22.099	20972000	929720	0.049753		33772000	65529000	39314000	110260000		118370000	17761000	168580000	46234000
P43276	LDH muscle subunit;L-lactate dehydrogenase A chain;Putative uncharacterized protein Ldha	Ldh1;Ldh-1;Ldha	36.498	9753200	334200	0.11633		157660000	502270000	101710000	326440000		116970000	75924000	199120000	82546000
Q9CQN1;F6YP65	Glyceraldehyde-3-phosphate dehydrogenase;Putative uncharacterized protein ENSMUSP00000100794;Putative uncharacterized protein Gm7293;Putative uncharacterized protein Gm10291;Putative uncharacterized protein ENSMUSP00000110058;Putative uncharacterized protein ENSMUSP00000050698	Gapd;Gapdh;Gm7293;Gm10291	35.81	235770000	8418900	0.056854		94542000	209030000	73416000	216750000		125860000	85828000	207760000	77356000
P84104;P84104-2	Lamin-A/C	Lmn1;Lmna	74.237	39906000	3633800	0.11806		266690000	573010000	183860000	718890000		86591000	54769000	238430000	91607000
Q62261;Q62261-2	Heat shock 84 kDa;Heat shock protein HSP 90-beta;Tumor-specific transplantation 84 kDa antigen;Heat shock protein 84b;Heat shock protein 90 alpha (Cytosolic), class B member 1;MCG18238;Putative uncharacterized protein	Hsp84;Hsp84-1;Hsp90ab1;Hspcb;Hsp84b;mCG_18238	83.28	219280000	14364000	0.084402		222100000	1041400000	115070000	548060000		176970000	107290000	260330000	91237000
P27773	40S ribosomal protein S27a;Ubc protein;Ubiquitin B;60S ribosomal protein L40;CEP52	Rps27a;Uba80;Ubcep1;Ubc;RP23-234K24.1-002;Ubb;Uba52;Ubcep2	17.951	180250000	15594000	0.078219		14569000	136670000	26445000	181240000		115120000	28797000	282430000	50296000
Q99M71;Q99M71-2	Chromosome segregation 1-like protein;Exportin-2;Importin-alpha re-exporter	Cse1l;Xpo2	110.45	62851000	147390	0.064348		747220	1466000	78657000	261390000		142360000	93267000	296150000	105560000
F6ZJB0;Q9JKF1	Heat shock 70 kDa protein 8;Heat shock cognate 71 kDa protein;Hspa8 protein	Hsc70;Hsc73;Hspa8	70.87	140140000	16015000	0.12386		134440000	624070000	74508000	317700000		422460000	54887000	367360000	114490000
F8WHL2;Q8CIE6;F6ZWD0	Histone H4	H4-12;H4-53;Hist1h4a;Hist1h4b;Hist1h4c;Hist1h4d;Hist1h4f;Hist1h4h;Hist1h4i;Hist1h4j;Hist1h4k;Hist1h4m;Hist2h4;Hist2h4a;Hist4h4	11.367	72157000	24098000	0.047866		85384000	312010000	149780000	486590000		76427000	79102000	493240000	184690000
Q60715;Q60715-2;E9Q7B0	47 kDa heat shock protein;Collagen-binding protein;Serine protease inhibitor J6;Serpin H1	Cbp1;Hsp47;Serpinh1	46.533	41125000	3555600	0.11667		51216000	205200000	151420000	469660000		202800000	83561000	523210000	148610000
Q8R180	ATP synthase subunit beta, mitochondrial	Atp5b	56.3	470230000	11328000	0.12835		166530000	447160000	271230000	796650000		210170000	114980000	607420000	220890000
Q9WV55	Histone H3.1;Histone H3.2;Histone H3.3	H3.1-221;H3.1-291;H3.1-I;H3a;H3g;H3h;H3i;Hist1h3a;Hist1h3g;Hist1h3h;Hist1h3i;H3.2;H3.2-221;H3.2-614;H3.2-615;H3.2-616;H3-143;H3-53;H3b;H3-B;H3f;H3-F;Hist1h3b;Hist1h3c;Hist1h3d;Hist1h3e;Hist1h3f;Hist2h3b;Hist2h3c1;Hist2h3c2;Hist2h3ca1;Hist2h3ca2;H3.3a;H3.3b;H3f3a;H3f3b	15.404	80703000	1245800	0.01359		18023000	49228000	40915000	116130000		83130000	43495000	742660000	384210000
P62806	Tubulin beta-5 chain	Tubb5	49.67	886490000	66474000	0.058927		426480000	1393100000	421560000	1497200000		718490000	443340000	1131200000	444250000
E9PZ16;B1B0C7;Q05793;E9QL02;Q3UHH3	Beta-actin-like protein 2;Kappa-actin	Actbl2	42.004	560560000	2527300	0.0015804		406680000	1512700000	275250000	1002600000		851320000	537540000	1228500000	432840000
P47962;D3YYV8	Histone H2B type 1-P;H2B 291A;Histone H2B type 1-F/J/L;H2B 291B;Histone H2B type 1-M;h2B-143;Histone H2B type 1-B;h2B-221;Histone H2B type 1-H;H2b 616;Histone H2B type 2-B;Histone H2B type 1-C/E/G;Histone H2B;Histone H2B type 1-K;Histone H2B type 1-A;Histone H2B, testis;Testis-specific histone H2B	Hist1h2bp;H2b-f;H2b-j;H2b-l;H2b-n;Hist1h2bf;Hist1h2bj;Hist1h2bl;Hist1h2bn;Hist1h2bm;Hist1h2bb;Hist1h2bh;Hist2h2bb;Hist1h2bc;Hist1h2be;Hist1h2bg;Gm13646;LOC665622;mCG_50238;OTTMUSG00000013203;Hist1h2bk;Hist1h2ba;Th2b	15.565	77594000	614020	0.12086		25796000	93024000	187740000	619470000		185440000	119940000	1262700000	452040000
Q9DCT1;F8WGW8;Q8CEB6	Alpha-tubulin 1;Alpha-tubulin isotype M-alpha-1;Tubulin alpha-1 chain;Tubulin alpha-1A chain;Alpha-tubulin 6;Alpha-tubulin isotype M-alpha-6;Tubulin alpha-1C chain;Tubulin alpha-6 chain;Alpha-tubulin 3/7;Alpha-tubulin isotype M-alpha-3/7;Tubulin alpha-3 chain;Tubulin alpha-3/alpha-7 chain	Tuba1;Tuba1a;Tuba1c;Tuba6;Tuba3;Tuba3a;Tuba3b;Tuba7	50.135	1178400000	46584000	0.030463		566990000	1791000000	500110000	1598500000		809400000	442910000	1691800000	602310000
P12382	Actin, cytoplasmic 2;Actin, cytoplasmic 2, N-terminally processed;Gamma-actin;Actin, gamma, cytoplasmic 1	Actg;Actg1;RP23-82I5.1-002	41.792	2624800000	76397000	0.042583		972080000	3490900000	845750000	3042200000		2243600000	1276900000	3953200000	1288600000
P16858;E9PX42;E9Q9E5;E9PX72;E9QAC7;E9Q1S8;E9Q5U3;E9PZL2;E9Q0E3;F8WJL5;D3YU05;F6ZQM8;D3YYI5;D3YUV0;E9PXL6;E9PZH9;D3Z1B7;D3Z0Z9;E9PYX4;E9Q1F8	Vimentin	Vim	53.687	853970000	78635000	0.035604		2283600000	13086000000	1594900000	9743700000		6273500000	1594400000	9050600000	2534400000

## Sheet: 41.hits in pseudopods enriched
Protein Names	Gene Names	Protein Descriptions	Uniprot	Mol. Weight [kDa]	Sequence Length	PEP	Intensity Light CB Silac1	Intensity Heavy CB Silac1		Count DRG neurons	Intensity Light DRG neuron Silac2	Intensity Heavy Ps Silac2	Neur. Mb Silac2		Intensity Light Ps Silac1	Intensity Heavy Ps Silac1	Count Ps Silac1	Ps Silac1	Intensity Light Ps Silac2	Intensity Heavy Ps Silac2	Count Ps Silac2	Ps Silac2
Peripherin	Prph	>SWISS-PROT:P15331-2|PERI_MOUSE Isoform 3u of Peripherin OS=Mus musculus GN=Prph;>SWISS-PROT:P15331|PERI_MOUSE Peripherin OS=Mus musculus GN=Prph PE=1 SV=2;>SWISS-PROT:P15331-3|PERI_MOUSE Isoform 5b of Peripherin OS=Mus musculus GN=Prph	P15331-2;P15331;P15331-3	57.833	507	0	0	0		96	1605500000	46249000	0.056738		0	0	0		100900000	2759800	22	10.2141
160 kDa neurofilament protein;Neurofilament 3;Neurofilament medium polypeptide;Neurofilament triplet M protein;Putative uncharacterized protein Nefm	Nefm	>SWISS-PROT:P08553|NFM_MOUSE Neurofilament medium polypeptide OS=Mus musculus GN=Nefm PE=1 SV=4;>TREMBL:D3YZ35|D3YZ35_MOUSE Uncharacterized protein OS=Mus musculus GN=Nefm PE=4 SV=1	P08553;D3YZ35	95.915	848	0	3689700	743110		61	396090000	20983000	0.051301		3084700	518140	2	0.96674	6823500	2521000	5	3.68256
68 kDa neurofilament protein;Neurofilament light polypeptide;Neurofilament triplet L protein	Nefl	>SWISS-PROT:P08551|NFL_MOUSE Neurofilament light polypeptide OS=Mus musculus GN=Nefl PE=1 SV=5	P08551	61.508	543	0	3030900	431400		54	265560000	13681000	0.085089		4983000	999980	5	0.50098	7671000	2653300	5	2.27511
Dihydropyrimidinase-related protein 3;Unc-33-like phosphoprotein 1;Putative uncharacterized protein	Dpysl3	>TREMBL:E9PWE8|E9PWE8_MOUSE Uncharacterized protein OS=Mus musculus GN=Dpysl3 PE=4 SV=1;>SWISS-PROT:Q62188|DPYL3_MOUSE Dihydropyrimidinase-related protein 3 OS=Mus musculus GN=Dpysl3 PE=1 SV=1;>TREMBL:Q3TT92|Q3TT92_MOUSE Uncharacterized protein OS=Mus musc	E9PWE8;Q62188;Q3TT92	73.884	683	4.4197e-251	15952000	7077500		27	77215000	9192800	0.045055		55133000	20067000	14	1.4457	12874000	14660000	17	0.914244
Guanine nucleotide-binding protein G(o) subunit alpha;Putative uncharacterized protein Gnao1	Gnao1	>SWISS-PROT:P18872-2|GNAO_MOUSE Isoform Alpha-2 of Guanine nucleotide-binding protein G(o) subunit alpha OS=Mus musculus GN=Gnao1;>SWISS-PROT:P18872|GNAO_MOUSE Guanine nucleotide-binding protein G(o) subunit alpha OS=Mus musculus GN=Gnao1 PE=1 SV=3;>TREMBL	P18872-2;P18872;D3Z2M7	40.036	354	6.0583e-114	5253300	982070		25	91514000	5582600	0.10737		25801000	4906200	6	0.50526	8181600	2859600	3	2.16868
Heat shock 70 kDa protein 8;Heat shock cognate 71 kDa protein;Hspa8 protein	Hsc70	>SWISS-PROT:P63017|HSP7C_MOUSE Heat shock cognate 71 kDa protein OS=Mus musculus GN=Hspa8 PE=1 SV=1;>TREMBL:Q504P4|Q504P4_MOUSE Hspa8 protein OS=Mus musculus GN=Hspa8 PE=2 SV=1	P63017;Q504P4	70.87	646	0	317700000	74508000		24	140140000	16015000	0.12386		624070000	134440000	85	0.78205	422460000	54887000	40	1.34405
Tubulin beta-2B chain	Tubb2b	>SWISS-PROT:Q9CWF2|TBB2B_MOUSE Tubulin beta-2B chain OS=Mus musculus GN=Tubb2b PE=1 SV=1	Q9CWF2	49.953	445	0	99113000	48041000		20	128350000	16831000	0.036795		79601000	46573000	24	1.1534	68679000	42847000	12	1.23027
Tubulin beta-3 chain	Tubb3	>SWISS-PROT:Q9ERD7|TBB3_MOUSE Tubulin beta-3 chain OS=Mus musculus GN=Tubb3 PE=1 SV=1	Q9ERD7	50.418	450	0	10515000	2966200		17	73431000	4233300	0.054211		10002000	5434100	4	1.1682	3838000	2484800	3	1.02541
Guanine nucleotide-binding protein G(I)/G(S)/G(T) subunit beta-1;Transducin beta chain 1	Gnb1	>SWISS-PROT:P62874|GBB1_MOUSE Guanine nucleotide-binding protein G(I)/G(S)/G(T) subunit beta-1 OS=Mus musculus GN=Gnb1 PE=1 SV=3	P62874	37.377	340	2.6528e-239	11991000	3498300		16	50402000	2661600	0.028137		20079000	8012500	9	0.47047	4723800	980620	4	2.07138
Aconitate hydratase, mitochondrial;Citrate hydro-lyase	Aco2	>SWISS-PROT:Q99KI0|ACON_MOUSE Aconitate hydratase, mitochondrial OS=Mus musculus GN=Aco2 PE=1 SV=1	Q99KI0	85.462	780	0	40773000	18302000		12	41891000	2818700	0.050293		65574000	31980000	24	1.2927	14937000	7440700	11	0.913325
Neural cell adhesion molecule 1	Ncam1	>SWISS-PROT:P13595|NCAM1_MOUSE Neural cell adhesion molecule 1 OS=Mus musculus GN=Ncam1 PE=1 SV=3;>TREMBL:F7C5V8|F7C5V8_MOUSE Uncharacterized protein (Fragment) OS=Mus musculus GN=Ncam1 PE=4 SV=1;>TREMBL:E9QB01|E9QB01_MOUSE Uncharacterized protein OS=Mus m	P13595;F7C5V8;E9QB01;P13595-2;F6RLF6;E9Q589;P13595-3;F7C5W6	119.43	1115	4.2039e-149	0	0		11	115370000	7660700	0.071117		0	0	0		7128700	1990400	5	1.60576
MAP1 light chain LC1;MAP1(X);MAP1.2;Microtubule-associated protein 1B	Map1b	>SWISS-PROT:P14873|MAP1B_MOUSE Microtubule-associated protein 1B OS=Mus musculus GN=Map1b PE=1 SV=2	P14873	270.25	2464	2.2429e-110	2173800	656950		11	41626000	2767100	0.14337		5200400	1026500	6	0.80975	2077500	596830	2	1.49076
Aspartate aminotransferase, mitochondrial;Fatty acid-binding protein;Glutamate oxaloacetate transaminase 2;Plasma membrane-associated fatty acid-binding protein;Transaminase A	Got2	>SWISS-PROT:P05202|AATM_MOUSE Aspartate aminotransferase, mitochondrial OS=Mus musculus GN=Got2 PE=1 SV=1	P05202	47.411	430	2.9366e-131	51912000	16381000		10	87979000	1777200	0.087693		34022000	16103000	13	1.1374	9561800	6607600	4	0.956206
B-cell receptor-associated protein BAP37;Prohibitin-2;Repressor of estrogen receptor activity	Phb2	>SWISS-PROT:O35129|PHB2_MOUSE Prohibitin-2 OS=Mus musculus GN=Phb2 PE=1 SV=1;>TREMBL:E9Q313|E9Q313_MOUSE Uncharacterized protein OS=Mus musculus GN=Phb2 PE=4 SV=1;>TREMBL:F6QPR1|F6QPR1_MOUSE Uncharacterized protein (Fragment) OS=Mus musculus GN=Phb2 PE=4 S	O35129;E9Q313;F6QPR1	33.296	299	3.0775e-116	37908000	16321000		8	19493000	8015500	0.11294		42932000	17088000	16	1.1297	15069000	9720600	11	1.25554
Fibronectin receptor subunit beta;Integrin beta-1;VLA-4 subunit beta	Itgb1	>SWISS-PROT:P09055|ITB1_MOUSE Integrin beta-1 OS=Mus musculus GN=Itgb1 PE=1 SV=1	P09055	88.231	798	1.3483e-25	13311000	5298900		7	18107000	1189800	0.018174		15343000	2422400	9	0.2295	10045000	7246000	8	1.79588
Prohibitin	Phb	>SWISS-PROT:P67778|PHB_MOUSE Prohibitin OS=Mus musculus GN=Phb PE=1 SV=1;>TREMBL:Q5SQG5|Q5SQG5_MOUSE Prohibitin (Fragment) OS=Mus musculus GN=Phb PE=2 SV=1	P67778;Q5SQG5	29.82	272	5.297e-137	33891000	18623000		7	14460000	2039100	0.025066		15502000	30575000	8	2.4149	7286000	4935500	8	1.30261
Calcium-binding mitochondrial carrier protein Aralar1;Mitochondrial aspartate glutamate carrier 1;Solute carrier family 25 member 12	Slc25a12	>SWISS-PROT:Q8BH59|CMC1_MOUSE Calcium-binding mitochondrial carrier protein Aralar1 OS=Mus musculus GN=Slc25a12 PE=1 SV=1	Q8BH59	74.569	677	9.9486e-25	0	0		7	11868000	275110	0.017384		2043700	992340	3	1.5331	0	0	0
Mitochondrial inner membrane protein;Mitofilin	Immt	>TREMBL:E9QLA0|E9QLA0_MOUSE Uncharacterized protein OS=Mus musculus GN=Immt PE=4 SV=1;>SWISS-PROT:Q8CAQ8-5|IMMT_MOUSE Isoform 5 of Mitochondrial inner membrane protein OS=Mus musculus GN=Immt;>SWISS-PROT:Q8CAQ8|IMMT_MOUSE Mitochondrial inner membrane prote	E9QLA0;Q8CAQ8-5;Q8CAQ8;Q8CAQ8-2;E9QAY3;Q8CAQ8-3;E9Q800;E9Q0J9	87.822	791	4.6217e-26	1744100	421550		5	11713000	726270	0.095316		13388000	7654800	3	1.3184	0	0	0
Actin, alpha cardiac muscle 1;Alpha-cardiac actin;Actin, alpha skeletal muscle;Alpha-actin-1;Actin, aortic smooth muscle;Alpha-actin-2;Actin, gamma-enteric smooth muscle;Alpha-actin-3;Gamma-2-actin;Smooth muscle gamma-actin;Putative uncharacterized protein Actg2	Acta1	>SWISS-PROT:P68033|ACTC_MOUSE Actin, alpha cardiac muscle 1 OS=Mus musculus GN=Actc1 PE=1 SV=1;>SWISS-PROT:P68134|ACTS_MOUSE Actin, alpha skeletal muscle OS=Mus musculus GN=Acta1 PE=1 SV=1;>SWISS-PROT:P62737|ACTA_MOUSE Actin, aortic smooth muscle OS=Mus mu	P68033;P68134;P62737;P63268;D3YZY0;D3Z2K3	42.019	377	1.1501e-247	557650000	139680000		5	23752000	827200	0.039783		404060000	147370000	24	1.094	11096000	5895600	2	0.917768
Putative uncharacterized protein Gm6139;40S ribosomal protein S2;40S ribosomal protein S4;Protein LLRep3;MCG49675;Putative uncharacterized protein Gm4968;Putative uncharacterized protein Rps2;Putative uncharacterized protein Gm5921	Rps2	>TREMBL:D3YWA0|D3YWA0_MOUSE Uncharacterized protein OS=Mus musculus GN=Gm6139 PE=3 SV=1;>TREMBL:E9PV46|E9PV46_MOUSE Uncharacterized protein OS=Mus musculus GN=Gm8841 PE=3 SV=1;>SWISS-PROT:P25444|RS2_MOUSE 40S ribosomal protein S2 OS=Mus musculus GN=Rps2 PE	D3YWA0;E9PV46;P25444;D3Z659;D3YWJ3;D3YWT9;D3YVC1;E9Q1N8;F8VQ36;F6YTZ4	31.288	293	1.8904e-29	10632000	2651000		4	2175400	445810	0.12577		15221000	6952400	10	1.1418	2116900	1226400	3	1.04968
Adenylate cyclase-inhibiting G alpha protein;Guanine nucleotide-binding protein G(i) subunit alpha-2	Gnai2	>SWISS-PROT:P08752|GNAI2_MOUSE Guanine nucleotide-binding protein G(i) subunit alpha-2 OS=Mus musculus GN=Gnai2 PE=1 SV=5	P08752	40.489	355	1.5611e-130	3931900	1206800		4	14342000	2080900	0.32543		15069000	3241700	8	0.56781	8367900	4097000	4	1.63999
Isoleucine--tRNA ligase;Isoleucyl-tRNA synthetase, cytoplasmic	Iars	>SWISS-PROT:Q8BU30|SYIC_MOUSE Isoleucyl-tRNA synthetase, cytoplasmic OS=Mus musculus GN=Iars PE=2 SV=2	Q8BU30	144.27	1262	1.1635e-06	0	0		4	4589400	3660400	0.13383		1409700	577820	2	1.3201	0	0	0
Alcohol dehydrogenase [NADP+];Aldehyde reductase;Aldo-keto reductase family 1 member A1	Akr1a1	>SWISS-PROT:Q9JII6|AK1A1_MOUSE Alcohol dehydrogenase [NADP+] OS=Mus musculus GN=Akr1a1 PE=1 SV=3	Q9JII6	36.586	325	7.3112e-64	12741000	3471200		4	3186000	127540	0.099053		17451000	12275000	10	1.1975	16014000	9002200	10	0.964506
G protein subunit beta-2	Gnb2	>TREMBL:E9QKR0|E9QKR0_MOUSE Uncharacterized protein OS=Mus musculus GN=Gnb2 PE=4 SV=1;>SWISS-PROT:P62880|GBB2_MOUSE Guanine nucleotide-binding protein G(I)/G(S)/G(T) subunit beta-2 OS=Mus musculus GN=Gnb2 PE=1 SV=3;>TREMBL:D3Z1M1|D3Z1M1_MOUSE Uncharacteriz	E9QKR0;P62880;D3Z1M1;D3Z1T4;D3YZX3	41.408	382	4.1232e-135	674170	648920		3	6677400	516750	0.039974		2346000	1550500	2	1.7674	265930	473940	1	1.56897
40S ribosomal protein S3;Putative uncharacterized protein Rps3	Rps3	>SWISS-PROT:P62908|RS3_MOUSE 40S ribosomal protein S3 OS=Mus musculus GN=Rps3 PE=1 SV=1;>TREMBL:D3YV43|D3YV43_MOUSE Uncharacterized protein OS=Mus musculus GN=Rps3 PE=4 SV=1	P62908;D3YV43	26.674	243	2.6282e-133	27795000	17019000		3	4524800	249720	0.094262		34250000	20377000	20	1.0224	6989100	4660400	10	0.97972
12-3;Guanine nucleotide-binding protein subunit beta-2-like 1;p205;Receptor for activated C kinase;Receptor of activated protein kinase C 1	Gnb2l1	>SWISS-PROT:P68040|GBLP_MOUSE Guanine nucleotide-binding protein subunit beta-2-like 1 OS=Mus musculus GN=Gnb2l1 PE=1 SV=3	P68040	35.076	317	1.9776e-14	1380400	1098400		3	1093000	836840	0.34452		3320400	821420	2	1.0778	4235200	3424000	5	1.14925
B-CK;Creatine kinase B chain;Creatine kinase B-type	Ckb	>SWISS-PROT:Q04447|KCRB_MOUSE Creatine kinase B-type OS=Mus musculus GN=Ckb PE=1 SV=1	Q04447	42.713	381	1.3081e-127	79804000	44324000		3	4487400	1321700	0.11287		62612000	37061000	15	1.0327	44699000	21907000	13	1.32389
Beta-actin-like protein 2;Kappa-actin	Actbl2	>SWISS-PROT:Q8BFZ3|ACTBL_MOUSE Beta-actin-like protein 2 OS=Mus musculus GN=Actbl2 PE=1 SV=1	Q8BFZ3	42.004	376	2.9544e-170	1002600000	275250000		3	560560000	2527300	0.0015804		1512700000	406680000	12	1.165	851320000	537540000	10	0.931793
Dolichyl-diphosphooligosaccharide--protein glycosyltransferase 67 kDa subunit;Dolichyl-diphosphooligosaccharide--protein glycosyltransferase subunit 1;Ribophorin I;Ribophorin-1	Rpn1	>SWISS-PROT:Q91YQ5|RPN1_MOUSE Dolichyl-diphosphooligosaccharide--protein glycosyltransferase subunit 1 OS=Mus musculus GN=Rpn1 PE=2 SV=1	Q91YQ5	68.527	608	9.1285e-123	75201000	32021000		3	8943100	334650	0.293		35017000	22763000	16	1.2185	5194300	2787900	4	0.913492
60S acidic ribosomal protein P0;60S ribosomal protein L10E;Putative uncharacterized protein Rplp0	Rplp0	>TREMBL:E9Q070|E9Q070_MOUSE Uncharacterized protein OS=Mus musculus GN=Gm8730 PE=3 SV=1;>SWISS-PROT:P14869|RLA0_MOUSE 60S acidic ribosomal protein P0 OS=Mus musculus GN=Rplp0 PE=1 SV=3;>TREMBL:D3YVM5|D3YVM5_MOUSE Uncharacterized protein OS=Mus musculus GN=	E9Q070;P14869;D3YVM5	34.216	317	1.6065e-72	16092000	5284400		2	3763900	842950	0.081384		29445000	8760800	9	1.1585	12546000	8420900	7	0.856238
Signal sequence receptor subunit alpha;Translocon-associated protein subunit alpha	Ssr1	>TREMBL:E9Q9A7|E9Q9A7_MOUSE Uncharacterized protein OS=Mus musculus GN=Ssr1 PE=4 SV=1;>SWISS-PROT:Q9CY50|SSRA_MOUSE Translocon-associated protein subunit alpha OS=Mus musculus GN=Ssr1 PE=1 SV=1	E9Q9A7;Q9CY50	32.724	291	3.7068e-07	0	0		2	2242400	162630	0.011563		5293700	1752200	4	0.81455	2649100	1294600	4	1.39755
80K-H protein;Glucosidase 2 subunit beta;Glucosidase II subunit beta;Protein kinase C substrate 60.1 kDa protein heavy chain	Prkcsh	>SWISS-PROT:O08795-2|GLU2B_MOUSE Isoform 2 of Glucosidase 2 subunit beta OS=Mus musculus GN=Prkcsh;>SWISS-PROT:O08795|GLU2B_MOUSE Glucosidase 2 subunit beta OS=Mus musculus GN=Prkcsh PE=1 SV=1	O08795-2;O08795	59.559	528	2.6971e-38	8088100	27737000		2	4086600	2296300	0.67642		8168000	6122600	3	1.0805	2706500	1683100	3	1.00502
Tissue-type plasminogen activator;Tissue-type plasminogen activator chain A;Tissue-type plasminogen activator chain B	Plat	>SWISS-PROT:P11214|TPA_MOUSE Tissue-type plasminogen activator OS=Mus musculus GN=Plat PE=1 SV=3	P11214	63.096	559	1.1211e-55	5183300	312350		2	1430100	147530	0.083543		55497000	3668400	13	0.18842	697510	44852	1	17.3421
Actin-like protein 2;Actin-related protein 2	Actr2	>SWISS-PROT:P61161|ARP2_MOUSE Actin-related protein 2 OS=Mus musculus GN=Actr2 PE=1 SV=1	P61161	44.76	394	1.4488e-08	6122300	1686400		2	3612300	127600	0.031193		4132800	1128600	3	0.87134	4438500	2066100	3	1.30835
Actin-RPV;Alpha-centractin;ARP1;Centrosome-associated actin homolog	Actr1a	>SWISS-PROT:P61164|ACTZ_MOUSE Alpha-centractin OS=Mus musculus GN=Actr1a PE=2 SV=1	P61164	42.613	376	4.8105e-17	1281500	213680		2	2555500	120230	0.021295		5791400	2941600	7	0.90836	783700	203360	1	2.0839
60S ribosomal protein L22;Heparin-binding protein HBp15	Rpl22	>SWISS-PROT:P67984|RL22_MOUSE 60S ribosomal protein L22 OS=Mus musculus GN=Rpl22 PE=2 SV=2	P67984	14.759	128	5.1116e-27	1244500	613030		2	3475000	57827	0.073575		4892400	2436400	3	1.1629	297920	182020	1	1.17188
Flavoprotein subunit of complex II;Succinate dehydrogenase [ubiquinone] flavoprotein subunit, mitochondrial	Sdha	>SWISS-PROT:Q8K2B3|DHSA_MOUSE Succinate dehydrogenase [ubiquinone] flavoprotein subunit, mitochondrial OS=Mus musculus GN=Sdha PE=1 SV=1	Q8K2B3	72.585	664	2.2124e-68	1859000	857560		2	2900400	166410	0.27868		5598000	2379500	4	1.568	0	0	0
DNA-binding p52/p100 complex, 100 kDa subunit;Polypyrimidine tract-binding protein-associated-splicing factor;Splicing factor, proline- and glutamine-rich	Sfpq	>SWISS-PROT:Q8VIJ6|SFPQ_MOUSE Splicing factor, proline- and glutamine-rich OS=Mus musculus GN=Sfpq PE=1 SV=1	Q8VIJ6	75.441	699	3.8096e-46	29669000	10118000		2	1631100	574890	0.19925		10219000	2671600	11	0.95407	6223300	2538400	6	1.2851
ATP synthase subunit gamma, mitochondrial	Atp5c1	>SWISS-PROT:Q91VR2|ATPG_MOUSE ATP synthase subunit gamma, mitochondrial OS=Mus musculus GN=Atp5c1 PE=1 SV=1;>TREMBL:Q8C2Q8|Q8C2Q8_MOUSE ATP synthase gamma chain OS=Mus musculus GN=Atp5c1 PE=2 SV=1;>TREMBL:A2AKU9|A2AKU9_MOUSE ATP synthase gamma chain OS=Mus	Q91VR2;Q8C2Q8;A2AKU9;A2AKV3;A2AKV2;A2AKV1;A2AKV0	32.886	298	1.4643e-43	29755000	8299100		2	6380700	81864	0.015251		34749000	11235000	10	1.2577	3142200	1394800	4	1.47957
50 kDa dynein-associated polypeptide;Dynactin complex 50 kDa subunit;Dynactin subunit 2;Growth cone membrane protein 23-48K;p50 dynamitin	Dctn2	>SWISS-PROT:Q99KJ8|DCTN2_MOUSE Dynactin subunit 2 OS=Mus musculus GN=Dctn2 PE=1 SV=3	Q99KJ8	44.116	402	3.2545e-114	0	0		2	2647800	1602500	0.45503		0	0	0		9094900	5831300	6	1.25269
Aldehyde dehydrogenase family 18 member A1;Delta-1-pyrroline-5-carboxylate synthase;Gamma-glutamyl kinase;Gamma-glutamyl phosphate reductase;Glutamate 5-kinase;Glutamate-5-semialdehyde dehydrogenase;Glutamyl-gamma-semialdehyde dehydrogenase	Aldh18a1	>SWISS-PROT:Q9Z110|P5CS_MOUSE Delta-1-pyrroline-5-carboxylate synthase OS=Mus musculus GN=Aldh18a1 PE=2 SV=2;>SWISS-PROT:Q9Z110-2|P5CS_MOUSE Isoform Short of Delta-1-pyrroline-5-carboxylate synthase OS=Mus musculus GN=Aldh18a1	Q9Z110;Q9Z110-2	87.265	795	7.8513e-09	0	0		2	2585700	214460	0.14271		3227100	7114100	2	3.4391	0	0	0
40S ribosomal protein S3a	Rps3a	>TREMBL:D3Z6C3|D3Z6C3_MOUSE Uncharacterized protein OS=Mus musculus GN=Gm10119 PE=3 SV=1;>SWISS-PROT:P97351|RS3A_MOUSE 40S ribosomal protein S3a OS=Mus musculus GN=Rps3a PE=1 SV=3;>TREMBL:D3Z7W7|D3Z7W7_MOUSE Uncharacterized protein OS=Mus musculus GN=Gm900	D3Z6C3;P97351;D3Z7W7	29.824	264	5.0086e-14	7107700	1947900		1	1040900	38094			11756000	5835800	7	1.2056	1992100	2195300	2	1.04595
Aspartate aminotransferase, cytoplasmic;Glutamate oxaloacetate transaminase 1;Transaminase A	Got1	>SWISS-PROT:P05201|AATC_MOUSE Aspartate aminotransferase, cytoplasmic OS=Mus musculus GN=Got1 PE=1 SV=3;>TREMBL:F7ALS6|F7ALS6_MOUSE Uncharacterized protein (Fragment) OS=Mus musculus GN=Got1 PE=4 SV=1	P05201;F7ALS6	46.247	413	0.0017601	0	0		1	1792100	390440			0	0	0		838240	461130	2	1.04948
Cytosolic malate dehydrogenase;Malate dehydrogenase, cytoplasmic	Mdh1	>SWISS-PROT:P14152|MDHC_MOUSE Malate dehydrogenase, cytoplasmic OS=Mus musculus GN=Mdh1 PE=1 SV=3	P14152	36.511	334	4.7561e-174	34546000	11387000		1	2256600	450170			44771000	14040000	13	1.1491	24693000	9010500	6	0.951294
Microtubule-associated protein 4	Map4	>SWISS-PROT:P27546|MAP4_MOUSE Microtubule-associated protein 4 OS=Mus musculus GN=Map4 PE=1 SV=3;>SWISS-PROT:P27546-2|MAP4_MOUSE Isoform 2 of Microtubule-associated protein 4 OS=Mus musculus GN=Map4;>TREMBL:E9QPW8|E9QPW8_MOUSE Microtubule-associated protei	P27546;P27546-2;E9QPW8;P27546-3;F7CK47;E9PZ43;E9QKJ8;E9PWC0;P27546-4	117.43	1125	3.2642e-09	7389200	791210		1	557590	19820			4570900	1692100	5	1.1142	4087800	1511200	2	1.15659
60S ribosomal protein L5;Putative uncharacterized protein Rpl5	Rpl5	>SWISS-PROT:P47962|RL5_MOUSE 60S ribosomal protein L5 OS=Mus musculus GN=Rpl5 PE=1 SV=3;>TREMBL:D3YYV8|D3YYV8_MOUSE Uncharacterized protein OS=Mus musculus GN=Rpl5 PE=4 SV=1	P47962;D3YYV8	34.4	297	3.2418e-26	3816900	2302500		1	764980	43071			9193900	5168100	5	1.1362	0	0	0
60S ribosomal protein L8	Rpl8	>SWISS-PROT:P62918|RL8_MOUSE 60S ribosomal protein L8 OS=Mus musculus GN=Rpl8 PE=2 SV=2	P62918	28.024	257	2.3193e-09	3514200	854440		1		#REF!			3079300	1101700	4	1.0321	484240	440270	1	1.11403
ATP synthase subunit e, mitochondrial;MCG13600, isoform CRA_c;Putative uncharacterized protein	Atp5i	>SWISS-PROT:Q06185|ATP5I_MOUSE ATP synthase subunit e, mitochondrial OS=Mus musculus GN=Atp5i PE=1 SV=2;>TREMBL:Q8BTB6|Q8BTB6_MOUSE MCG13600, isoform CRA_c OS=Mus musculus GN=Atp5k PE=2 SV=1	Q06185;Q8BTB6	8.2355	71	1.9596e-15	1285200	359270		1	228040	633050			5520900	1488100	6	1.3625	0	0	0
Rho-related GTP-binding protein RhoC;Silica-induced gene 61 protein	Rhoc	>SWISS-PROT:Q62159|RHOC_MOUSE Rho-related GTP-binding protein RhoC OS=Mus musculus GN=Rhoc PE=1 SV=2	Q62159	22.006	193	5.1207e-249	4618000	857440		1	1409700	73950			591890	278930	2	0.60076	23542000	7548800	7	2.03982
Immunoglobulin superfamily member 3	Igsf3	>SWISS-PROT:Q6ZQA6|IGSF3_MOUSE Immunoglobulin superfamily member 3 OS=Mus musculus GN=Igsf3 PE=1 SV=2	Q6ZQA6	134.71	1194	0.0053142	0	0		1	1022900	662330			402380	4164400	2	302.72	0	0	0
Actin-binding protein 280;Alpha-filamin;Endothelial actin-binding protein;Filamin-1;Filamin-A;Non-muscle filamin;Filamin, alpha	Flna	>SWISS-PROT:Q8BTM8|FLNA_MOUSE Filamin-A OS=Mus musculus GN=Flna PE=1 SV=5;>TREMBL:B7FAU9|B7FAU9_MOUSE Filamin, alpha OS=Mus musculus GN=Flna PE=4 SV=1;>TREMBL:B7FAV1|B7FAV1_MOUSE Filamin, alpha (Fragment) OS=Mus musculus GN=Flna PE=4 SV=1	Q8BTM8;B7FAU9;B7FAV1	281.22	2647	0	27989000	16200000		1	305980	63139			226500000	73886000	138	1.0094	2919200	2076600	5	1.24117
Core histone macro-H2A.2	H2afy2	>SWISS-PROT:Q8CCK0|H2AW_MOUSE Core histone macro-H2A.2 OS=Mus musculus GN=H2afy2 PE=1 SV=3;>TREMBL:E9PZH7|E9PZH7_MOUSE Histone H2A OS=Mus musculus GN=H2afy2 PE=3 SV=1;>TREMBL:E9Q4Z0|E9Q4Z0_MOUSE Histone H2A OS=Mus musculus GN=H2afy2 PE=3 SV=1	Q8CCK0;E9PZH7;E9Q4Z0	40.092	372	0.0022289	0	0		1	4278900	894520			0	0	0		12027000	2790500	2	3.73106
Cell adhesion molecule 4;Immunoglobulin superfamily member 4C;Nectin-like protein 4;TSLC1-like protein 2	Cadm4	>SWISS-PROT:Q8R464|CADM4_MOUSE Cell adhesion molecule 4 OS=Mus musculus GN=Cadm4 PE=1 SV=1	Q8R464	42.723	388	5.6136e-122	0	0		1	608630	17807			1354100	340140	1	0.21096	13256000	17052000	9	3.08766
Endoplasmic reticulum lipid raft-associated protein 1;Erlin-1;Protein KE04 homolog;Stomatin-prohibitin-flotillin-HflC/K domain-containing protein 1;Endoplasmic reticulum lipid raft-associated protein 2;Erlin-2;Stomatin-prohibitin-flotillin-HflC/K domain-containing protein 2	Erlin1	>SWISS-PROT:Q91X78|ERLN1_MOUSE Erlin-1 OS=Mus musculus GN=Erlin1 PE=2 SV=1;>SWISS-PROT:Q8BFZ9|ERLN2_MOUSE Erlin-2 OS=Mus musculus GN=Erlin2 PE=1 SV=1;>TREMBL:E9PUH5|E9PUH5_MOUSE Uncharacterized protein OS=Mus musculus GN=Erlin1 PE=4 SV=1	Q91X78;Q8BFZ9;E9PUH5	38.936	346	4.2335e-39	0	0		1	4272600	106440			0	0	0		2724400	1053300	3	1.36444
Leucine-rich repeat-containing protein 59;Putative uncharacterized protein	Lrrc59	>SWISS-PROT:Q922Q8|LRC59_MOUSE Leucine-rich repeat-containing protein 59 OS=Mus musculus GN=Lrrc59 PE=2 SV=1;>TREMBL:Q3TF84|Q3TF84_MOUSE Uncharacterized protein OS=Mus musculus GN=Lrrc59 PE=2 SV=1	Q922Q8;Q3TF84	34.877	307	2.1916e-42	8154000	1756500		1	5562200	56290			11721000	3606100	5	0.87261	3798400	1619600	3	1.39989
DDAHII;Dimethylargininase-2;N(G),N(G)-dimethylarginine dimethylaminohydrolase 2	Ddah2	>SWISS-PROT:Q99LD8|DDAH2_MOUSE N(G),N(G)-dimethylarginine dimethylaminohydrolase 2 OS=Mus musculus GN=Ddah2 PE=1 SV=1	Q99LD8	29.645	285	4.4521e-59	2532900	680910		1	390990	10708			769030	216260	2	1.112	3041400	1696000	4	1.13797
Mitochondrial import inner membrane translocase subunit TIM50	Tim50	>SWISS-PROT:Q9D880|TIM50_MOUSE Mitochondrial import inner membrane translocase subunit TIM50 OS=Mus musculus GN=Timm50 PE=1 SV=1	Q9D880	39.776	353	1.026e-27	363530	65125		1	699310	128890			686420	184650	1	0.88488	431380	531880	1	1.26231
Complex I-39kD;NADH dehydrogenase [ubiquinone] 1 alpha subcomplex subunit 9, mitochondrial;NADH-ubiquinone oxidoreductase 39 kDa subunit	Ndufa9	>SWISS-PROT:Q9DC69|NDUA9_MOUSE NADH dehydrogenase [ubiquinone] 1 alpha subcomplex subunit 9, mitochondrial OS=Mus musculus GN=Ndufa9 PE=1 SV=2	Q9DC69	42.525	377	5.2082e-05	918590	167420		1	398260	82973			450300	335360	2	1.3759	0	0	0
Beta-globin;Beta-1-globin;Hemoglobin beta-1 chain;Hemoglobin beta-major chain;Hemoglobin subunit beta-1	Hbb	>TREMBL:A8DUK4|A8DUK4_MOUSE Beta-globin OS=Mus musculus GN=Hbb-b1 PE=3 SV=1;>SWISS-PROT:P02088|HBB1_MOUSE Hemoglobin subunit beta-1 OS=Mus musculus GN=Hbb-b1 PE=1 SV=2;>TREMBL:E9Q223|E9Q223_MOUSE Uncharacterized protein OS=Mus musculus GN=Hbb-b1 PE=3 SV=1	A8DUK4;P02088;E9Q223	15.748	147	5.1814e-114	0	0		0	0	0			4003800	194210	4	0.26264	31208000	1119500	10	28.9679
Receptor mediated endocytosis-8	Dnajc13	>TREMBL:D4AFX7|D4AFX7_MOUSE Receptor mediated endocytosis-8 OS=Mus musculus GN=Dnajc13 PE=2 SV=1	D4AFX7	255.06	2248	0.0045434	29642	43722		0	0	0			476630	161710	3	1.1468	0	0	0
	Gcn1l1	>TREMBL:E9PVA8|E9PVA8_MOUSE Uncharacterized protein OS=Mus musculus GN=Gcn1l1 PE=4 SV=1	E9PVA8	293.02	2671	2.9686e-20	709470	196400		0	0	0			4182600	2054700	13	1.1419	0	0	0
Talin-1	Tln1	>TREMBL:F8WGT0|F8WGT0_MOUSE Uncharacterized protein (Fragment) OS=Mus musculus GN=Tln1 PE=4 SV=1;>SWISS-PROT:P26039|TLN1_MOUSE Talin-1 OS=Mus musculus GN=Tln1 PE=1 SV=2	F8WGT0;P26039	272.1	2564	0	18318000	4266700		0	1044100	0			102440000	26312000	102	0.73155	1383700	1586800	2	1.9571
Niemann-Pick C1 protein;Putative uncharacterized protein	Npc1	>SWISS-PROT:O35604|NPC1_MOUSE Niemann-Pick C1 protein OS=Mus musculus GN=Npc1 PE=1 SV=1;>TREMBL:Q3U2B2|Q3U2B2_MOUSE Uncharacterized protein OS=Mus musculus GN=Npc1 PE=2 SV=1	O35604;Q3U2B2	142.89	1278	5.9132e-17	938330	551160		0	0	0			7245400	2811600	8	1.0558	0	0	0
CD39 antigen-like 1;Ecto-ATP diphosphohydrolase 2;Ectonucleoside triphosphate diphosphohydrolase 2	Entpd2	>SWISS-PROT:O55026|ENTP2_MOUSE Ectonucleoside triphosphate diphosphohydrolase 2 OS=Mus musculus GN=Entpd2 PE=1 SV=2	O55026	54.319	495	3.1393e-14	67531000	20237000		0	0	0			60733000	19840000	17	1.5708	15275000	9760100	9	0.818063
WD repeat-containing protein 1	Wdr1	>SWISS-PROT:O88342|WDR1_MOUSE WD repeat-containing protein 1 OS=Mus musculus GN=Wdr1 PE=1 SV=3	O88342	66.406	606	1.2867e-12	4638700	2855000		0	0	0			13573000	3864300	11	1.0466	6286700	2862300	3	1.10996
Alpha-globin;Hemoglobin alpha chain;Hemoglobin subunit alpha;Alpha globin 1;Alpha globin 2;Hemoglobin alpha, adult chain 1;Hemoglobin alpha, adult chain 2;Putative uncharacterized protein	Hba1	>SWISS-PROT:P01942|HBA_MOUSE Hemoglobin subunit alpha OS=Mus musculus GN=Hba PE=1 SV=2;>TREMBL:Q91VB8|Q91VB8_MOUSE Alpha globin 1 OS=Mus musculus GN=Hba-a1 PE=2 SV=1;>TREMBL:F7CAE1|F7CAE1_MOUSE Uncharacterized protein (Fragment) OS=Mus musculus GN=Hba-a2 P	P01942;Q91VB8;F7CAE1	15.085	142	2.2142e-07	0	0		0	0	0			996890	225500	2	0.39516	14536000	2641500	14	3.98899
35 kDa lectin;Carbohydrate-binding protein 35;Galactose-specific lectin 3;Galectin-3;IgE-binding protein;L-34 galactoside-binding lectin;Laminin-binding protein;Lectin L-29;Mac-2 antigen;Lectin, galactose binding, soluble 3;Lectin, galactose binding, soluble 3, isoform CRA_a;Lectin, galactose binding, soluble 3, isoform CRA_d;Putative uncharacterized protein	Lgals3	>SWISS-PROT:P16110|LEG3_MOUSE Galectin-3 OS=Mus musculus GN=Lgals3 PE=1 SV=3;>TREMBL:Q8C253|Q8C253_MOUSE Lectin, galactose binding, soluble 3 OS=Mus musculus GN=Lgals3 PE=2 SV=1;>TREMBL:F6TS28|F6TS28_MOUSE Uncharacterized protein (Fragment) OS=Mus musculus	P16110;Q8C253;F6TS28	27.515	264	1.682e-28	24953000	3393000		0	0	0			53680000	8196500	7	0.45525	907460	1390100	1	2.11055
2,3-cyclic-nucleotide 3-phosphodiesterase	Cnp	>SWISS-PROT:P16330|CN37_MOUSE 2,3-cyclic-nucleotide 3-phosphodiesterase OS=Mus musculus GN=Cnp PE=1 SV=3;>SWISS-PROT:P16330-2|CN37_MOUSE Isoform CNPI of 2,3-cyclic-nucleotide 3-phosphodiesterase OS=Mus musculus GN=Cnp	P16330;P16330-2	47.123	420	9.2889e-123	56574000	12618000		0	0	0			44654000	13861000	28	0.58104	21802000	6872800	6	1.49459
Acid beta-glucosidase;Beta-glucocerebrosidase;D-glucosyl-N-acylsphingosine glucohydrolase;Glucosylceramidase	Gba	>SWISS-PROT:P17439|GLCM_MOUSE Glucosylceramidase OS=Mus musculus GN=Gba PE=1 SV=1	P17439	57.621	515	1.1078e-11	2544100	1221000		0	0	0			2029000	1653100	2	1.2436	0	0	0
Actin regulatory protein CAP-G;Actin-capping protein GCAP39;Macrophage-capping protein;Myc basic motif homolog 1;Capping protein (Actin filament), gelsolin-like;Capping protein (Actin filament), gelsolin-like, isoform CRA_a;Putative uncharacterized protein	Capg	>SWISS-PROT:P24452|CAPG_MOUSE Macrophage-capping protein OS=Mus musculus GN=Capg PE=1 SV=2;>TREMBL:Q99LB4|Q99LB4_MOUSE Capping protein (Actin filament), gelsolin-like OS=Mus musculus GN=Capg PE=1 SV=1	P24452;Q99LB4	39.24	352	3.9776e-18	1173200	209210		0	0	0			753310	582790	1	1.4257	17114000	8121700	4	0.987947
Adenylyl cyclase-associated protein 1	Cap1	>SWISS-PROT:P40124|CAP1_MOUSE Adenylyl cyclase-associated protein 1 OS=Mus musculus GN=Cap1 PE=1 SV=4	P40124	51.564	474	4.0471e-36	639920	379880		0	1029400	0			15865000	2953400	2	0.8793	6804400	3290200	4	1.37308
Aldose reductase	Akr1b1	>SWISS-PROT:P45376|ALDR_MOUSE Aldose reductase OS=Mus musculus GN=Akr1b1 PE=1 SV=3;>TREMBL:F8WJG5|F8WJG5_MOUSE Uncharacterized protein OS=Mus musculus GN=Akr1b3 PE=4 SV=1;>TREMBL:D3YVJ7|D3YVJ7_MOUSE Uncharacterized protein OS=Mus musculus GN=Akr1b3 PE=4 SV	P45376;F8WJG5;D3YVJ7	35.732	316	2.058e-29	5620500	1734400		0	4929200	0			16924000	5727500	10	1.0399	3307600	2971700	4	1.26923
Elongation factor 1-delta;Putative uncharacterized protein;Eef1d protein;MCG22130, isoform CRA_b;MCG22130, isoform CRA_c;Putative uncharacterized protein Eef1d	Eef1d	>SWISS-PROT:P57776-3|EF1D_MOUSE Isoform 3 of Elongation factor 1-delta OS=Mus musculus GN=Eef1d;>TREMBL:F6ZFU0|F6ZFU0_MOUSE Uncharacterized protein (Fragment) OS=Mus musculus GN=Eef1d PE=3 SV=1;>SWISS-PROT:P57776|EF1D_MOUSE Elongation factor 1-delta OS=Mus	P57776-3;P57776;F6ZFU0;Q80T06;Q91VK2;P57776-2;E9QN08;D3YY68	72.931	660	4.3704e-31	9475400	2377600		0	0	0			17050000	3647000	6	0.89828	1354500	573240	1	1.25125
Bendless-like ubiquitin-conjugating enzyme;Ubc13;Ubiquitin carrier protein N;Ubiquitin-conjugating enzyme E2 N;Ubiquitin-protein ligase N	Ube2n	>SWISS-PROT:P61089|UBE2N_MOUSE Ubiquitin-conjugating enzyme E2 N OS=Mus musculus GN=Ube2n PE=1 SV=1	P61089	17.138	152	1.4281e-05	131790	26840		0	0	0			2974700	1467600	4	0.9483	892510	408200	2	1.79321
26S protease regulatory subunit 10B;26S proteasome AAA-ATPase subunit RPT4;Proteasome 26S subunit ATPase 6;Proteasome subunit p42	Psmc6	>SWISS-PROT:P62334|PRS10_MOUSE 26S protease regulatory subunit 10B OS=Mus musculus GN=Psmc6 PE=1 SV=1	P62334	44.172	389	9.9164e-16	4187400	751380		0	0	0			1648100	302960	2	0.79307	1141700	928560	1	1.46903
Ras suppressor protein 1;Putative uncharacterized protein;Ras suppressor protein 1, isoform CRA_b;Ras suppressor protein 1, isoform CRA_a	Rsp1	>SWISS-PROT:Q01730|RSU1_MOUSE Ras suppressor protein 1 OS=Mus musculus GN=Rsu1 PE=2 SV=3;>TREMBL:Q9D031|Q9D031_MOUSE Ras suppressor protein 1 OS=Mus musculus GN=Rsu1 PE=2 SV=1;>TREMBL:A2AUR7|A2AUR7_MOUSE Ras suppressor protein 1 OS=Mus musculus GN=Rsu1 PE=	Q01730;Q9D031;A2AUR7	31.55	277	1.7585e-20	6722300	1747600		0	0	0			9340000	3473000	6	0.47539	3484100	1748900	5	1.92012
BAT2 domain-containing protein 1;HLA-B-associated transcript 2-like 2;Protein BAT2-like 2;Putative uncharacterized protein Bat2l2	Prr2c	>SWISS-PROT:Q3TLH4-2|PRC2C_MOUSE Isoform 2 of Protein PRRC2C OS=Mus musculus GN=Prrc2c;>SWISS-PROT:Q3TLH4|PRC2C_MOUSE Protein PRRC2C OS=Mus musculus GN=Prrc2c PE=1 SV=2;>SWISS-PROT:Q3TLH4-5|PRC2C_MOUSE Isoform 5 of Protein PRRC2C OS=Mus musculus GN=Prrc2c;	Q3TLH4-2;Q3TLH4;Q3TLH4-5;Q3TLH4-3;E9QKG5;D3Z3U3;D3Z7M2	309.07	2830	0.032641	0	0		0	0	0			6030400	666710	1	0.05442	11337000	205060	1	21.0739
Putative uncharacterized protein;cAMP-dependent protein kinase type I-alpha regulatory subunit	Prkar1a	>TREMBL:Q3TYK4|Q3TYK4_MOUSE Uncharacterized protein OS=Mus musculus GN=Prkar1a PE=2 SV=1;>TREMBL:E9Q276|E9Q276_MOUSE Uncharacterized protein OS=Mus musculus GN=Prkar1a PE=4 SV=1;>SWISS-PROT:Q9DBC7|KAP0_MOUSE cAMP-dependent protein kinase type I-alpha regul	Q3TYK4;E9Q276;Q9DBC7	57.28	510	7.352e-08	0	0		0	0	0			1603700	56909	1	0.13944	1160600	127020	1	4.90485
Putative uncharacterized protein;Sorting nexin 12;Sorting nexin 12, isoform CRA_b;SDP8 protein;Sorting nexin-12;Sorting nexin 12, isoform CRA_c	Snx12	>TREMBL:Q3V2H3|Q3V2H3_MOUSE Sorting nexin 12 OS=Mus musculus GN=Snx12 PE=2 SV=1;>TREMBL:Q3TGS7|Q3TGS7_MOUSE Sorting nexin 12 OS=Mus musculus GN=Snx12 PE=2 SV=1;>SWISS-PROT:O70493|SNX12_MOUSE Sorting nexin-12 OS=Mus musculus GN=Snx12 PE=2 SV=1;>TREMBL:Q6ZWQ	Q3V2H3;Q3TGS7;O70493;Q6ZWQ5	19.807	170	1.4163e-05	0	0		0	0	0			0	0	0		1104100	1465600	2	1.43885
Outer mitochondrial membrane protein porin 3;Voltage-dependent anion-selective channel protein 3	Vdac3	>SWISS-PROT:Q60931|VDAC3_MOUSE Voltage-dependent anion-selective channel protein 3 OS=Mus musculus GN=Vdac3 PE=1 SV=1	Q60931	30.752	283	7.9974e-21	4725200	1536500		0	0	0			6535400	2469100	3	1.1191	0	0	0
hnRNP associated with lethal yellow protein;Maternally-expressed hnRNP C-related protein;RNA-binding protein Raly;HnRNP-associated with lethal yellow;HnRNP-associated with lethal yellow, isoform CRA_f;Putative uncharacterized protein	Raly	>SWISS-PROT:Q64012|RALY_MOUSE RNA-binding protein Raly OS=Mus musculus GN=Raly PE=1 SV=3;>TREMBL:A2AU62|A2AU62_MOUSE HnRNP-associated with lethal yellow (Fragment) OS=Mus musculus GN=C130057N11Rik PE=4 SV=1;>SWISS-PROT:Q64012-2|RALY_MOUSE Isoform 1 of RNA-	Q64012;A2AU62;Q64012-2;Q3U3F6;A2AU61;A2AU60	33.188	312	1.2933e-19	3677900	271560		0	0	0			1332500	278870	1	0.37428	4493800	1590200	3	2.03009
Deubiquitinating enzyme OTUB1;OTU domain-containing ubiquitin aldehyde-binding protein 1;Otubain-1;Ubiquitin thioesterase OTUB1;Ubiquitin-specific-processing protease OTUB1;Putative uncharacterized protein Otub1	Otub1	>SWISS-PROT:Q7TQI3|OTUB1_MOUSE Ubiquitin thioesterase OTUB1 OS=Mus musculus GN=Otub1 PE=1 SV=2;>TREMBL:D3YWF6|D3YWF6_MOUSE Uncharacterized protein OS=Mus musculus GN=Otub1 PE=4 SV=1	Q7TQI3;D3YWF6	31.27	271	3.9842e-10	3062100	504960		0	509650	0			6998500	755090	3	0.75127	2626300	1001800	3	1.45603
ABP-280-like protein;Actin-binding-like protein;Beta-filamin;Filamin-B	Flnb	>SWISS-PROT:Q80X90|FLNB_MOUSE Filamin-B OS=Mus musculus GN=Flnb PE=1 SV=3	Q80X90	277.82	2602	5.1348e-46	238170	143200		0	0	0			3509600	1334200	10	1.1557	0	0	0
Septin-11	Sept11	>SWISS-PROT:Q8C1B7|SEP11_MOUSE Septin-11 OS=Mus musculus GN=Sept11 PE=1 SV=4;>SWISS-PROT:Q8C1B7-2|SEP11_MOUSE Isoform 2 of Septin-11 OS=Mus musculus GN=Sept11;>SWISS-PROT:Q8C1B7-3|SEP11_MOUSE Isoform 3 of Septin-11 OS=Mus musculus GN=Sept11	Q8C1B7;Q8C1B7-2;Q8C1B7-3	49.694	431	2.0887e-05	0	0		0	0	0			0	0	0		1751300	660320	2	1.03585
Secreted frizzled-related protein 1	Sfrp1	>SWISS-PROT:Q8C4U3|SFRP1_MOUSE Secreted frizzled-related protein 1 OS=Mus musculus GN=Sfrp1 PE=1 SV=3	Q8C4U3	35.412	314	7.6561e-05	0	0		0	0	0			0	0	0		3273700	771910	2	4.0662
Niban-like protein 1;Protein FAM129B	Fam129b	>SWISS-PROT:Q8R1F1|NIBL1_MOUSE Niban-like protein 1 OS=Mus musculus GN=Fam129b PE=1 SV=2	Q8R1F1	84.818	749	1.4502e-49	9214800	2750900		0	0	0			30406000	7219900	15	0.65598	1637800	1472500	3	1.68466
Ki-ras-induced actin-interacting protein;Sperm-specific antigen 2 homolog;Sperm specific antigen 2	Ssfa2	>SWISS-PROT:Q922B9|SSFA2_MOUSE Sperm-specific antigen 2 homolog OS=Mus musculus GN=Ssfa2 PE=1 SV=3;>TREMBL:A2AQD5|A2AQD5_MOUSE Sperm specific antigen 2 OS=Mus musculus GN=Ssfa2 PE=4 SV=1;>TREMBL:A2AQD6|A2AQD6_MOUSE Sperm specific antigen 2 OS=Mus musculus	Q922B9;A2AQD5;A2AQD6;Q922B9-3;Q922B9-2	136.95	1252	0.0048527	0	0		0	0	0			959690	320890	2	1.1729	0	0	0
14 kDa thioredoxin-related protein;Protein 42-9-9;Thioredoxin domain-containing protein 17;Thioredoxin-like protein 5	Txndc17	>SWISS-PROT:Q9CQM5|TXD17_MOUSE Thioredoxin domain-containing protein 17 OS=Mus musculus GN=Txndc17 PE=1 SV=1	Q9CQM5	14.015	123	0.04136	282630	60823		0	0	0			1299200	224020	2	0.94545	460530	1064500	1	1.4556
5-aminoimidazole-4-carboxamide ribonucleotide formyltransferase;AICAR transformylase;ATIC;Bifunctional purine biosynthesis protein PURH;IMP cyclohydrolase;IMP synthase;Inosinicase;Phosphoribosylaminoimidazolecarboxamide formyltransferase	Atic	>SWISS-PROT:Q9CWJ9|PUR9_MOUSE Bifunctional purine biosynthesis protein PURH OS=Mus musculus GN=Atic PE=1 SV=2	Q9CWJ9	64.217	592	5.3574e-06	3375100	430690		0	0	0			4880700	1774100	5	1.1298	0	0	0
Sorting nexin-2	Snx2	>SWISS-PROT:Q9CWK8|SNX2_MOUSE Sorting nexin-2 OS=Mus musculus GN=Snx2 PE=1 SV=2	Q9CWK8	58.47	519	9.9414e-14	2656700	796010		0	0	0			7477700	4766400	4	0.76841	580010	264530	1	1.35619
Arginine--tRNA ligase;Arginyl-tRNA synthetase, cytoplasmic	Rars	>SWISS-PROT:Q9D0I9|SYRC_MOUSE Arginyl-tRNA synthetase, cytoplasmic OS=Mus musculus GN=Rars PE=2 SV=2	Q9D0I9	75.673	660	2.8183e-08	0	0		0	0	0			4244900	1943100	3	1.0182	0	0	0
Nuclear protein Hcc-1;SAP domain-containing ribonucleoprotein	Sarnp	>SWISS-PROT:Q9D1J3|SARNP_MOUSE SAP domain-containing ribonucleoprotein OS=Mus musculus GN=Sarnp PE=1 SV=3	Q9D1J3	23.532	210	1.3702e-05	0	0		0	0	0			0	0	0		1292600	809850	3	2.10859
Calponin, acidic isoform;Calponin-3	Cnn3	>SWISS-PROT:Q9DAW9|CNN3_MOUSE Calponin-3 OS=Mus musculus GN=Cnn3 PE=2 SV=1	Q9DAW9	36.428	330	7.8601e-27	1084900	317260		0	0	0			9765800	2121900	4	0.63342	1278300	1982500	3	2.00562
Serine protease HTRA1	Htra1	>SWISS-PROT:Q9R118|HTRA1_MOUSE Serine protease HTRA1 OS=Mus musculus GN=Htra1 PE=2 SV=2	Q9R118	51.213	480	5.0454e-06	1369200	51083		0	0	0			28018	88747	1	1.6531	3576700	192410	2	13.2001
Small ubiquitin-related modifier 3;SMT3 homolog 1;Ubiquitin-like protein SMT3A;Sentrin-2;Small ubiquitin-related modifier 2;SMT3 homolog 2;Ubiquitin-like protein SMT3B;Putative uncharacterized protein Sumo2	Sumo2	>SWISS-PROT:Q9Z172-2|SUMO3_MOUSE Isoform 2 of Small ubiquitin-related modifier 3 OS=Mus musculus GN=Sumo3;>SWISS-PROT:Q9Z172|SUMO3_MOUSE Small ubiquitin-related modifier 3 OS=Mus musculus GN=Sumo3 PE=2 SV=1;>SWISS-PROT:P61957|SUMO2_MOUSE Small ubiquitin-re	Q9Z172-2;Q9Z172;P61957;D3Z794	12.345	110	5.6397e-13	84249	39412		0	0	0			35805000	8952900	1	1.0431	293260	538050	1	1.01209

## Sheet: 17.hits in pseudopods reduced
Protein Names	Gene Names	Protein Descriptions	Uniprot	Mol. Weight [kDa]	Sequence Length	PEP	Intensity Light CB Silac1	Intensity Heavy CB Silac1		Count DRG neurons	Intensity Light DRG neuron Silac2	Intensity Heavy Ps Silac2	Neur. Mb Silac2		Count CB Silac1	CB Silac1	Intensity Light CB Silac2	Intensity Heavy CB Silac2	Count CBsilac2	CB Silac2	Intensity Light Ps Silac1	Intensity Heavy Ps Silac1	Count Ps Silac1	Ps Silac1	Intensity Light Ps Silac2	Intensity Heavy Ps Silac2	Count Ps Silac2	Ps Silac2
Vimentin	Vim	>SWISS-PROT:P20152|VIME_MOUSE Vimentin OS=Mus musculus GN=Vim PE=1 SV=3;>TREMBL:E9PZV5|E9PZV5_MOUSE Uncharacterized protein OS=Mus musculus GN=Vim PE=3 SV=1	P20152;E9PZV5	53.687	466	0	9743700000	1594900000		97	853970000	78635000	0.035604		498	0.45546	9050600000	2534400000	469	1.25756	13086000000	2283600000	512	0.18822	6273500000	1594400000	243	1.30117
Heat shock 84 kDa;Heat shock protein HSP 90-beta;Tumor-specific transplantation 84 kDa antigen;Heat shock protein 84b;Heat shock protein 90 alpha (Cytosolic), class B member 1;MCG18238;Putative uncharacterized protein	Hsp84;Hsp84-1;Hsp90ab1;Hspcb;Hsp84b;mCG_18238	>SWISS-PROT:P11499|HS90B_MOUSE Heat shock protein HSP 90-beta OS=Mus musculus GN=Hsp90ab1 PE=1 SV=3;>TREMBL:Q71LX8|Q71LX8_MOUSE Heat shock protein 84b OS=Mus musculus GN=Hsp90ab1 PE=2 SV=1	P11499;Q71LX8	83.28	724	0	548060000	115070000		43	219280000	14364000	0.084402		114	0.81135	260330000	91237000	76	1.1232	1041400000	222100000	112	0.6896	176970000	107290000	45	1.01084
Plectin-1;Plectin-6	Plec1	>TREMBL:E9QN87|E9QN87_MOUSE Uncharacterized protein OS=Mus musculus GN=Plec PE=4 SV=1;>TREMBL:E9QPE8|E9QPE8_MOUSE Uncharacterized protein OS=Mus musculus GN=Plec PE=4 SV=1;>SWISS-PROT:Q9QXS1|PLEC_MOUSE Plectin OS=Mus musculus GN=Plec PE=1 SV=2;>SWISS-PROT:	E9QN87;E9QPE8;Q9QXS1;Q9QXS1-2;E9QK43;E9QQ00;E9QL05;E9PY96;E9QMZ5;E9QLJ5;E9QKX4;E9Q153;Q9QXS1-8;Q9QXS1-7;Q9QXS1-6;Q9QXS1-14;Q9QXS1-4;Q9QXS1-16;Q9QXS1-3;Q9QXS1-5;Q9QXS1-13;Q9QXS1-11;Q9QXS1-12;Q9QXS1-9;Q9QXS1-10;E9QK01;Q9QXS1-15;E9Q3W4	534.18	4691	0	80967000	37073000		20	52645000	18999000	0.079005		213	0.89373	106950000	57379000	60	1.26441	461120000	145510000	353	0.80348	1457700	82793000	3	0.952381
Pyruvate kinase isozymes M1/M2;Pyruvate kinase muscle isozyme	Pk3;Pkm2;Pykm	>SWISS-PROT:P52480|KPYM_MOUSE Pyruvate kinase isozymes M1/M2 OS=Mus musculus GN=Pkm2 PE=1 SV=4;>SWISS-PROT:P52480-2|KPYM_MOUSE Isoform M1 of Pyruvate kinase isozymes M1/M2 OS=Mus musculus GN=Pkm2	P52480;P52480-2	57.844	531	9.1803e-130	32823000	16959000		14	35522000	1948600	0.12132		22	0.93895	13849000	7038000	11	1.22354	28963000	22782000	25	0.89875	38992000	13004000	15	1.00448
Tubulin beta-2C chain	Tubb2c	>SWISS-PROT:P68372|TBB2C_MOUSE Tubulin beta-2C chain OS=Mus musculus GN=Tubb2c PE=1 SV=1	P68372	49.83	445	0	56000000	22274000		12	68845000	2552400	0.045073		13	1.2274	81147000	33492000	27	0.961169	91089000	41197000	23	1.1234	58706000	40820000	16	0.835981
Phosphoglycerate kinase 1	Pgk1;Pgk-1	>SWISS-PROT:P09411|PGK1_MOUSE Phosphoglycerate kinase 1 OS=Mus musculus GN=Pgk1 PE=1 SV=4	P09411	44.55	417	2.1065e-210	41916000	15680000		12	86424000	6297600	0.046227		11	0.66655	7227600	2626300	6	1.21244	23598000	8636500	7	0.29348	25958000	13740000	8	0.993542
Cellular myosin heavy chain, type A;Myosin heavy chain 9;Myosin heavy chain, non-muscle IIa;Myosin-9;Non-muscle myosin heavy chain A;Non-muscle myosin heavy chain IIa	Myh9	>SWISS-PROT:Q8VDD5|MYH9_MOUSE Myosin-9 OS=Mus musculus GN=Myh9 PE=1 SV=4	Q8VDD5	226.37	1960	0	29538000	13350000		9	23869000	1977200	0.071665		71	1.1735	142300000	43880000	52	1.08089	226900000	104470000	133	0.88833	12995000	12146000	11	0.860437
Tubulin beta-2A chain	Tubb2;Tubb2a	>SWISS-PROT:Q7TMM9|TBB2A_MOUSE Tubulin beta-2A chain OS=Mus musculus GN=Tubb2a PE=1 SV=1	Q7TMM9	49.906	445	0	1509400	469310		9	36201000	683180	0.017507		2	1.3249	1907600	345430	1	5.18888	3874700	833690	3	0.44602	3461900	1976800	1	1.02029
Ankyrin-2;Brain ankyrin	Ank2	>TREMBL:E9PW46|E9PW46_MOUSE Uncharacterized protein OS=Mus musculus GN=Ank2 PE=4 SV=1;>SWISS-PROT:Q8C8R3-2|ANK2_MOUSE Isoform 2 of Ankyrin-2 OS=Mus musculus GN=Ank2;>SWISS-PROT:Q8C8R3-4|ANK2_MOUSE Isoform 4 of Ankyrin-2 OS=Mus musculus GN=Ank2;>TREMBL:F7CK	E9PW46;Q8C8R3-2;Q8C8R3;Q8C8R3-4;F7CK09;E9Q2E1;Q8C8R3-5;F6S5N7;F7AM67;F6Z2A0	429.87	3934	2.0032e-65	65533	8316		9	22443000	1431000	0.13669		1	0.85627	0	0	0	#VALUE!	1247000	354590	2	0.33427	0	0	0	#VALUE!
14-3-3 protein epsilon	Ywhae	>SWISS-PROT:P62259|1433E_MOUSE 14-3-3 protein epsilon OS=Mus musculus GN=Ywhae PE=1 SV=1;>TREMBL:F6WA09|F6WA09_MOUSE Uncharacterized protein (Fragment) OS=Mus musculus GN=Ywhae PE=4 SV=1	P62259;F6WA09	29.174	255	2.3504e-161	91867000	33080000		5	16091000	311580	0.055799		41	0.73714	41511000	15361000	24	1.44419	87497000	32896000	31	0.81564	49014000	31868000	29	1.16992
60S ribosomal protein L7a	Rpl7a	>TREMBL:F6TJZ4|F6TJZ4_MOUSE Uncharacterized protein (Fragment) OS=Mus musculus GN=Rpl7a PE=4 SV=1;>TREMBL:F6U2H0|F6U2H0_MOUSE Uncharacterized protein (Fragment) OS=Mus musculus GN=Rpl7a-ps5 PE=4 SV=1;>TREMBL:D3YU93|D3YU93_MOUSE MCG121875 OS=Mus musculus GN	F6U2H0;D3YU93;D3YVE6;P12970;F6TIC7;D3YXT4;F6YI27;F6VBB8;F6ZVW4	30.417	270	1.346e-97	16614000	5257400		4	6260500	1231200	0.33964		11	0.93008	2170500	21493000	2	0.645036	16691000	8141400	6	1.0124	7250900	7872400	4	0.959509
Alpha-soluble NSF attachment protein;N-ethylmaleimide-sensitive factor attachment protein alpha	Napa;Snapa	>SWISS-PROT:Q9DB05|SNAA_MOUSE Alpha-soluble NSF attachment protein OS=Mus musculus GN=Napa PE=1 SV=1	Q9DB05	33.189	295	1.1798e-31	309330	93948		3	1854400	634900	0.5329		1	0.38648	0	0	0	#VALUE!	645560	311100	2	0.91029	0	0	0	#VALUE!
Heat shock protein 75 kDa, mitochondrial;TNFR-associated protein 1;Tumor necrosis factor type 1 receptor-associated protein	Hsp75;Trap1	>SWISS-PROT:Q9CQN1|TRAP1_MOUSE Heat shock protein 75 kDa, mitochondrial OS=Mus musculus GN=Trap1 PE=1 SV=1;>TREMBL:F6YP65|F6YP65_MOUSE Uncharacterized protein (Fragment) OS=Mus musculus GN=Trap1 PE=3 SV=1	Q9CQN1;F6YP65	80.208	706	1.4917e-96	0	0		2	4233900	414580	0.29799		0	NaN	0	0	0	#VALUE!	1712400	621400	2	0.99949	0	0	0	#VALUE!
Extended synaptotagmin-2	D12Ertd551e;Esyt2;Fam62b	>SWISS-PROT:Q3TZZ7|ESYT2_MOUSE Extended synaptotagmin-2 OS=Mus musculus GN=Esyt2 PE=1 SV=1	Q3TZZ7	94.138	845	1.8445e-28	1064900	471520		2	2524100	88008	0.17171		4	0.49717	0	0	0	#VALUE!	1223100	701040	3	0.86643	0	0	0	#VALUE!
Dynamin family member proline-rich carboxyl-terminal domain less;Dynamin-1-like protein;Dynamin-related protein 1	Dnm1l;Drp1	>SWISS-PROT:Q8K1M6|DNM1L_MOUSE Dynamin-1-like protein OS=Mus musculus GN=Dnm1l PE=1 SV=2;>SWISS-PROT:Q8K1M6-2|DNM1L_MOUSE Isoform 2 of Dynamin-1-like protein OS=Mus musculus GN=Dnm1l;>TREMBL:E9PUD2|E9PUD2_MOUSE Uncharacterized protein OS=Mus musculus GN=Dn	Q8K1M6;Q8K1M6-2;E9PUD2;Q8K1M6-3;Q8K1M6-4	82.657	742	1.2173e-13	0	0		2	1379000	251130	0.21569		0	NaN	0	0	0	#VALUE!	1201400	440350	2	0.8233	0	0	0	#VALUE!
Arsenical pump-driving ATPase;Arsenite-stimulated ATPase;ATPase Asna1	Arsa;Asna1	>SWISS-PROT:O54984|ASNA_MOUSE ATPase Asna1 OS=Mus musculus GN=Asna1 PE=1 SV=2	O54984	38.822	348	9.4375e-06	0	0		2	672110	1518400	1.9004		0	NaN	0	0	0	#VALUE!	2043400	404620	2	0.50743	0	0	0	#VALUE!
Vacuolar proton pump subunit E 1;V-ATPase 31 kDa subunit;V-type proton ATPase subunit E 1	Atp6e;Atp6e2;Atp6v1e1	>SWISS-PROT:P50518|VATE1_MOUSE V-type proton ATPase subunit E 1 OS=Mus musculus GN=Atp6v1e1 PE=1 SV=2	P50518	26.157	226	5.546e-29	507240	26324		2	996480	139980	0.068876		2	0.26793	0	0	0	#VALUE!	1378600	236490	4	0.20804	0	0	0	#VALUE!
LDH heart subunit;L-lactate dehydrogenase B chain;Putative uncharacterized protein Ldhb	Ldh2;Ldh-2;Ldhb	>SWISS-PROT:P16125|LDHB_MOUSE L-lactate dehydrogenase B chain OS=Mus musculus GN=Ldhb PE=1 SV=2;>TREMBL:D3Z7F0|D3Z7F0_MOUSE L-lactate dehydrogenase OS=Mus musculus GN=Ldhb PE=3 SV=1	P16125;D3Z7F0	36.572	334	8.3625e-68	12108000	4796700		1	560980	57858			7	0.92667	4324500	2534000	6	0.858222	10080000	6479300	9	0.97359	4364300	2647100	5	0.994036
MCG2650;Putative uncharacterized protein Gm9819;37 kDa laminin receptor precursor;37 kDa oncofetal antigen;37/67 kDa laminin receptor;40S ribosomal protein SA;67 kDa laminin receptor;Laminin receptor 1;Laminin-binding protein precursor p40;OFA/iLRP	Gm9819;mCG_2650;Lamr1;P40-8;Rpsa	>TREMBL:D3YTT7|D3YTT7_MOUSE MCG2650 OS=Mus musculus GN=Rpsa-ps10 PE=3 SV=1;>SWISS-PROT:P14206|RSSA_MOUSE 40S ribosomal protein SA OS=Mus musculus GN=Rpsa PE=1 SV=4	D3YTT7;P14206	32.838	295	2.609e-40	5008300	1180200		1	860640	8863.7			4	1.0543	34910000	10855000	13	1.58569	8412000	2889000	6	0.90847	17106000	9991700	10	0.902527
Calcium/calmodulin-dependent protein kinase type II subunit delta;Putative uncharacterized protein;Calcium/calmodulin-dependent protein kinase II, beta;Calcium/calmodulin-dependent protein kinase II, beta, isoform CRA_b;Camk2b protein;Calcium/calmodulin-dependent protein kinase type II subunit beta;Calcium/calmodulin-dependent protein kinase type II subunit gamma;MKIAA0968 protein;Calcium/calmodu…	Camk2d;Kiaa4163;Camk2b;mCG_122182;RP23-340E18.5-009;RP23-340E18.5-002;RP23-340E18.5-010;Camk2g;RP23-340E18.5-011;RP23-340E18.5-004;RP23-340E18.5-008;Camk2a;mKIAA0968;RP23-340E18.5-001	>TREMBL:E9Q1T1|E9Q1T1_MOUSE Uncharacterized protein OS=Mus musculus GN=Camk2d PE=4 SV=1;>TREMBL:E9Q1V9|E9Q1V9_MOUSE Uncharacterized protein OS=Mus musculus GN=Camk2d PE=4 SV=1;>SWISS-PROT:Q6PHZ2-5|KCC2D_MOUSE Isoform 4 of Calcium/calmodulin-dependent prote	E9Q1T1;E9Q1V9;Q6PHZ2-5;Q6PHZ2;Q6PHZ2-4;E9Q1W0;E9PXV3;Q6PHZ2-2;Q8CCM0;Q5SVJ0;Q5SVI1;Q68EG2;P28652;Q5SVI2;Q923T9;Q5SVI0;Q5SVI3;Q923T9-2;Q5SVJ1;E9Q2E8;Q923T9-3;F8WIS9;Q80TN1;E9QM47;Q5SVI9;P11798;Q3TY93	60.004	533	1.0944e-31	0	0		1	3423100	91709			0	NaN	0	0	0	#VALUE!	1440700	497130	3	0.88724	0	0	0	#VALUE!
Actin-related protein 2/3 complex subunit 2;Arp2/3 complex 34 kDa subunit;MCG114810, isoform CRA_b;Putative uncharacterized protein Arpc2	Arpc2;mCG_114810	>SWISS-PROT:Q9CVB6|ARPC2_MOUSE Actin-related protein 2/3 complex subunit 2 OS=Mus musculus GN=Arpc2 PE=1 SV=3;>TREMBL:D3YXG6|D3YXG6_MOUSE MCG114810, isoform CRA_b OS=Mus musculus GN=Arpc2 PE=4 SV=1	Q9CVB6;D3YXG6	34.357	300	7.4548e-17	2340000	423760		1	1286100	36630			4	0.65269	2915400	1408600	5	1.48712	10798000	4084100	9	0.8591	2979600	3350100	4	1.05632
Maternal-embryonic 3;Vacuolar protein sorting-associated protein 35;Vesicle protein sorting 35	Mem3;Vps35	>SWISS-PROT:Q9EQH3|VPS35_MOUSE Vacuolar protein sorting-associated protein 35 OS=Mus musculus GN=Vps35 PE=1 SV=1	Q9EQH3	91.712	796	4.2298e-46	13215000	3644900		1	2547400	28827			12	0.59135	4052100	1649200	4	1.01392	17661000	3524100	7	0.82976	4483200	4381100	5	1.07654
2,4-dienoyl-CoA reductase [NADPH];2,4-dienoyl-CoA reductase, mitochondrial	Decr1	>SWISS-PROT:Q9CQ62|DECR_MOUSE 2,4-dienoyl-CoA reductase, mitochondrial OS=Mus musculus GN=Decr1 PE=1 SV=1	Q9CQ62	36.213	335	8.968e-05	971890	145850		1	428070	728710			1	0.55296	0	0	0	#VALUE!	1123600	350060	1	0.71278	1062000	15275000	2	0.528346
Elav-like generic protein;ELAV-like protein 1;Hu-antigen R;MelG	Elavl1;Elra;Hua	>SWISS-PROT:P70372|ELAV1_MOUSE ELAV-like protein 1 OS=Mus musculus GN=Elavl1 PE=1 SV=2	P70372	36.169	326	1.3222e-43	5399300	857940		1	1803900	37972			4	0.55663	2637200	841250	4	0.94509	4573700	2060300	3	0.69221	4398600	1880500	4	1.18516
67 kDa calelectrin;Annexin A6;Annexin VI;Annexin-6;Calphobindin-II;Chromobindin-20;Lipocortin VI;p68;p70;Protein III	Anx6;Anxa6	>SWISS-PROT:P14824|ANXA6_MOUSE Annexin A6 OS=Mus musculus GN=Anxa6 PE=1 SV=3;>TREMBL:F8WIT2|F8WIT2_MOUSE Uncharacterized protein OS=Mus musculus GN=Anxa6 PE=3 SV=1	P14824;F8WIT2	75.884	673	0	114460000	34559000		1	1439600	49241			49	0.73486	28453000	9183500	16	1.47625	327950000	88985000	65	0.6778	3608900	1566700	3	1.20463
Casein kinase II subunit alpha;Casein kinase 2, alpha 1 polypeptide	Ckiia;Csnk2a1;RP23-452D3.3-004	>SWISS-PROT:Q60737|CSK21_MOUSE Casein kinase II subunit alpha OS=Mus musculus GN=Csnk2a1 PE=2 SV=2;>TREMBL:A2ANR6|A2ANR6_MOUSE Casein kinase 2, alpha 1 polypeptide (Fragment) OS=Mus musculus GN=Csnk2a1 PE=3 SV=1	Q60737;A2ANR6	45.133	391	7.2124e-24	0	0		1	335430	29616			0	NaN	0	0	0	#VALUE!	3285100	1887600	2	0.67664	0	0	0	#VALUE!
Cytoplasmic FMR1-interacting protein 1;Specifically Rac1-associated protein 1;Cytoplasmic FMR1-interacting protein 2;p53-inducible protein 121	Cyfip1;Kiaa0068;Shyc;Sra1;Cyfip2;Kiaa1168;Pir121	>SWISS-PROT:Q7TMB8|CYFP1_MOUSE Cytoplasmic FMR1-interacting protein 1 OS=Mus musculus GN=Cyfip1 PE=1 SV=1;>SWISS-PROT:Q7TMB8-2|CYFP1_MOUSE Isoform 2 of Cytoplasmic FMR1-interacting protein 1 OS=Mus musculus GN=Cyfip1;>SWISS-PROT:Q5SQX6|CYFP2_MOUSE Cytoplas	Q7TMB8;Q7TMB8-2;Q5SQX6;E9Q594;F6QD74	145.24	1253	6.0447e-15	2477800	520170		1	758300	36008			3	0.61461	246400	0	0	#VALUE!	4067900	1182900	7	0.65791	0	0	0	#VALUE!
CapZ alpha-2;F-actin-capping protein subunit alpha-2	Cappa2;Capza2	>SWISS-PROT:P47754|CAZA2_MOUSE F-actin-capping protein subunit alpha-2 OS=Mus musculus GN=Capza2 PE=1 SV=3;>TREMBL:D6RCW7|D6RCW7_MOUSE Uncharacterized protein OS=Mus musculus GN=Capza2 PE=4 SV=1	P47754;D6RCW7	32.967	286	6.0758e-96	10147000	1585000		1	4603100	111610			5	0.73411	11771000	2609500	3	1.0636	25054000	3717500	6	0.6523	14375000	6531400	6	1.22258
Kinectin	Ktn1	>TREMBL:F8VQC7|F8VQC7_MOUSE Uncharacterized protein OS=Mus musculus GN=Ktn1 PE=4 SV=1;>SWISS-PROT:Q61595|KTN1_MOUSE Kinectin OS=Mus musculus GN=Ktn1 PE=1 SV=1;>TREMBL:E9QQ64|E9QQ64_MOUSE Uncharacterized protein OS=Mus musculus GN=Ktn1 PE=4 SV=1;>SWISS-PROT	F8VQC7;Q61595;E9QQ64;Q61595-11;E9QQ65;Q61595-7;E9QJY4;E9QMA4;E9QQ66;Q61595-10;Q61595-15;Q61595-5;Q61595-13;Q61595-8;Q61595-9;Q61595-4;Q61595-6;Q61595-14;Q61595-3;Q61595-16;Q61595-12;Q61595-2	152.54	1327	1.8331e-71	0	0		1	3565900	76057			0	NaN	0	0	0	#VALUE!	1731800	272700	2	0.45245	0	0	0	#VALUE!
Lamin-B1	Lmnb1	>SWISS-PROT:P14733|LMNB1_MOUSE Lamin-B1 OS=Mus musculus GN=Lmnb1 PE=1 SV=3	P14733	66.785	588	1.6299e-32	10148000	3439000		0	621550	0			9	1.1791	2956300	1753400	7	0.7243	11531000	26180000	4	1.2208	1494500	1048100	3	0.66778
AIR carboxylase;Multifunctional protein ADE2;Phosphoribosylaminoimidazole carboxylase;Phosphoribosylaminoimidazole-succinocarboxamide synthase;SAICAR synthetase;Putative uncharacterized protein Paics	Paics	>SWISS-PROT:Q9DCL9|PUR6_MOUSE Multifunctional protein ADE2 OS=Mus musculus GN=Paics PE=1 SV=4;>TREMBL:D6RCU8|D6RCU8_MOUSE Uncharacterized protein OS=Mus musculus GN=Paics PE=3 SV=1;>TREMBL:D3Z6P1|D3Z6P1_MOUSE Uncharacterized protein OS=Mus musculus GN=Paic	Q9DCL9;D6RCU8;D3Z6P1	47.006	425	8.8161e-06	0	0		0	0	0			0	NaN	0	0	0	NaN	431340	423640	2	1.0841	242590	61193	1	0.628812
Eukaryotic translation initiation factor 2 subunit 1;Eukaryotic translation initiation factor 2 subunit alpha	Eif2a;Eif2s1	>SWISS-PROT:Q6ZWX6|IF2A_MOUSE Eukaryotic translation initiation factor 2 subunit 1 OS=Mus musculus GN=Eif2s1 PE=1 SV=3	Q6ZWX6	36.108	315	8.4026e-35	869180	188890		0	381550	0			4	0.79199	511350	359740	1	0.62959	828800	291470	4	1.0793	3649700	238800	1	0.81248
40S ribosomal protein S12;Putative uncharacterized protein Gm10063;MCG4283;Putative uncharacterized protein Gm5462	Rps12;mCG_132913;mCG_6749;Gm10063;Gm5462;mCG_4283	>SWISS-PROT:P63323|RS12_MOUSE 40S ribosomal protein S12 OS=Mus musculus GN=Rps12 PE=1 SV=2;>TREMBL:Q6ZWZ6|Q6ZWZ6_MOUSE 40S ribosomal protein S12 OS=Mus musculus GN=Rps12 PE=2 SV=1;>TREMBL:D3Z1P4|D3Z1P4_MOUSE 40S ribosomal protein S12 OS=Mus musculus GN=Gm1	P63323;Q6ZWZ6;D3Z1P4;D3Z6B6	14.525	132	0.00030706	40526	51353		0	0	0			1	0.87834	0	0	0	NaN	791550	294580	4	0.96183	0	0	0	#VALUE!
NCK-associated protein 1;Brain protein H19;Membrane-associated protein HEM-2;MH19;Nck-associated protein 1;p125Nap1	Nckap1;RP23-33L19.3-002;Hem2;Kiaa0587;Nap1	>TREMBL:A2AS98|A2AS98_MOUSE NCK-associated protein 1 OS=Mus musculus GN=Nckap1 PE=4 SV=1;>SWISS-PROT:P28660|NCKP1_MOUSE Nck-associated protein 1 OS=Mus musculus GN=Nckap1 PE=2 SV=2;>TREMBL:E9QQ62|E9QQ62_MOUSE Uncharacterized protein OS=Mus musculus GN=Ncka	A2AS98;P28660;E9QQ62;P28660-2	129.51	1134	9.6744e-05	872690	166510		0	0	0			4	0.65612	0	0	0	NaN	699320	282360	4	0.96093	0	0	0	#VALUE!
E3 ubiquitin-protein ligase UBR4;N-recognin-4;p600;Zinc finger UBR1-type protein 1	Kiaa0462;Ubr4;Zubr1	>SWISS-PROT:A2AN08-5|UBR4_MOUSE Isoform 5 of E3 ubiquitin-protein ligase UBR4 OS=Mus musculus GN=Ubr4;>SWISS-PROT:A2AN08|UBR4_MOUSE E3 ubiquitin-protein ligase UBR4 OS=Mus musculus GN=Ubr4 PE=1 SV=1;>SWISS-PROT:A2AN08-3|UBR4_MOUSE Isoform 3 of E3 ubiquitin	A2AN08-5;A2AN08;A2AN08-3;F6SSP6	575.17	5208	1.243e-05	0	0		0	0	0			0	NaN	0	0	0	NaN	1718800	766320	5	0.9426	0	0	0	#VALUE!
Myosin I beta;Myosin-Ic	Myo1c	>SWISS-PROT:Q9WTI7|MYO1C_MOUSE Myosin-Ic OS=Mus musculus GN=Myo1c PE=1 SV=2;>SWISS-PROT:Q9WTI7-3|MYO1C_MOUSE Isoform 3 of Myosin-Ic OS=Mus musculus GN=Myo1c;>SWISS-PROT:Q9WTI7-2|MYO1C_MOUSE Isoform 2 of Myosin-Ic OS=Mus musculus GN=Myo1c;>SWISS-PROT:Q9WTI7	Q9WTI7;Q9WTI7-3;Q9WTI7-2;Q9WTI7-4;F8WIE8	121.94	1063	6.0566e-64	3482300	1962600		0	0	0			7	1.0511	0	0	0	NaN	5103800	4924500	8	0.8933	0	0	0	#VALUE!
GTP-binding protein 2;Guanine nucleotide-binding protein 2;Interferon-induced guanylate-binding protein 2;GTP-binding protein 1;Guanine nucleotide-binding protein 1;Interferon-gamma-inducible protein MAG-1;Interferon-induced guanylate-binding protein 1	Gbp2;Gbp1;Gbp-1;Mag-1;Mpa1	>SWISS-PROT:Q9Z0E6|GBP2_MOUSE Interferon-induced guanylate-binding protein 2 OS=Mus musculus GN=Gbp2 PE=1 SV=1;>SWISS-PROT:Q01514|GBP1_MOUSE Interferon-induced guanylate-binding protein 1 OS=Mus musculus GN=Gbp1 PE=1 SV=1;>TREMBL:E9Q2N7|E9Q2N7_MOUSE Unchar	Q9Z0E6;Q01514;E9Q2N7	66.739	589	4.2903e-141	21476000	4046100		0	0	0			9	0.75116	0	0	0	NaN	25654000	5657800	12	0.87663	0	0	0	#VALUE!
Phosphotyrosyl phosphatase activator;PP2A, subunit B, PR53 isoform;Serine/threonine-protein phosphatase 2A activator;Serine/threonine-protein phosphatase 2A regulatory subunit 4;Serine/threonine-protein phosphatase 2A regulatory subunit B	Ppp2r4;Ptpa	>SWISS-PROT:P58389|PTPA_MOUSE Serine/threonine-protein phosphatase 2A activator OS=Mus musculus GN=Ppp2r4 PE=1 SV=1	P58389	36.71	323	1.3362e-20	2459000	450870		0	0	0			2	0.87267	0	0	0	NaN	1854500	618160	2	0.85447	0	0	0	#VALUE!
ERT1;Extracellular signal-regulated kinase 2;MAP kinase isoform p42;Mitogen-activated protein kinase 1;Mitogen-activated protein kinase 2	Erk2;Mapk;Mapk1;Prkm1	>SWISS-PROT:P63085|MK01_MOUSE Mitogen-activated protein kinase 1 OS=Mus musculus GN=Mapk1 PE=1 SV=3;>TREMBL:E9QAJ2|E9QAJ2_MOUSE Uncharacterized protein OS=Mus musculus GN=Mapk1 PE=4 SV=1	P63085;E9QAJ2	41.275	358	1.9167e-06	0	0		0	0	0			0	NaN	0	0	0	NaN	3407000	2856500	2	0.85392	0	0	0	#VALUE!
Vacuolar ATPase assembly integral membrane protein VMA21	Vma21	>SWISS-PROT:Q78T54|VMA21_MOUSE Vacuolar ATPase assembly integral membrane protein VMA21 OS=Mus musculus GN=Vma21 PE=1 SV=1;>SWISS-PROT:Q78T54-2|VMA21_MOUSE Isoform 2 of Vacuolar ATPase assembly integral membrane protein VMA21 OS=Mus musculus GN=Vma21;>TREM	Q78T54;Q78T54-2;F2Z447	11.365	101	0.0023802	86698	65562		0	0	0			2	0.75882	0	0	0	NaN	280270	138410	2	0.83089	0	0	0	#VALUE!
Macropain subunit C9;Multicatalytic endopeptidase complex subunit C9;Proteasome component C9;Proteasome subunit alpha type-4;Proteasome subunit L	Psma4	>SWISS-PROT:Q9R1P0|PSA4_MOUSE Proteasome subunit alpha type-4 OS=Mus musculus GN=Psma4 PE=1 SV=1;>TREMBL:E9PW69|E9PW69_MOUSE Proteasome subunit alpha type OS=Mus musculus GN=Psma4 PE=3 SV=1;>TREMBL:E9Q0X0|E9Q0X0_MOUSE Proteasome subunit alpha type OS=Mus m	Q9R1P0;E9PW69;E9Q0X0	29.47	261	3.3707e-16	6432900	1240900		0	0	0			5	0.71622	490790	144190	1	1.037	8555000	2030100	3	0.78947	395450	185750	1	1.08731
Active breakpoint cluster region-related protein;Breakpoint cluster region protein;Bcr protein	Abr;Bcr;Kiaa3017	>SWISS-PROT:Q5SSL4-2|ABR_MOUSE Isoform 2 of Active breakpoint cluster region-related protein OS=Mus musculus GN=Abr;>SWISS-PROT:Q5SSL4|ABR_MOUSE Active breakpoint cluster region-related protein OS=Mus musculus GN=Abr PE=2 SV=1;>SWISS-PROT:Q5SSL4-4|ABR_MOUS	Q5SSL4-2;Q5SSL4;Q5SSL4-4;E9PUE7;Q5SSL4-3;Q6PAJ1;A2RRK7	98.987	871	0.00014128	580670	30295		0	0	0			1	0.50059	0	0	0	NaN	2213700	1923300	3	0.77667	0	0	0	#VALUE!
H<beta>58 protein;Vacuolar protein sorting-associated protein 26A;Vesicle protein sorting 26A;Vacuolar protein sorting-associated protein 26B;Vesicle protein sorting 26B;Vacuolar protein sorting 26 homolog A (Yeast), isoform CRA_e;Vps26a protein	Vps26;Vps26a;Vps26b;mCG_11324	>SWISS-PROT:P40336-2|VP26A_MOUSE Isoform 2 of Vacuolar protein sorting-associated protein 26A OS=Mus musculus GN=Vps26a;>SWISS-PROT:P40336|VP26A_MOUSE Vacuolar protein sorting-associated protein 26A OS=Mus musculus GN=Vps26a PE=2 SV=1;>SWISS-PROT:Q8C0E2-2|	P40336-2;P40336;Q8C0E2-2;Q8C0E2;Q6PE78	41.547	359	1.1172e-06	0	0		0	0	0			0	NaN	0	0	0	NaN	1596400	932790	3	0.75437	0	0	0	#VALUE!
Dynamin UDNM;Dynamin-2;Putative uncharacterized protein	Dnm2;Dyn2	>SWISS-PROT:P39054|DYN2_MOUSE Dynamin-2 OS=Mus musculus GN=Dnm2 PE=1 SV=2;>TREMBL:F8WIV5|F8WIV5_MOUSE Uncharacterized protein OS=Mus musculus GN=Dnm2 PE=3 SV=1;>SWISS-PROT:P39054-2|DYN2_MOUSE Isoform 2 of Dynamin-2 OS=Mus musculus GN=Dnm2;>TREMBL:Q3T9X3|Q3	P39054;F8WIV5;P39054-2;Q3T9X3	98.144	870	8.4102e-12	2211600	1558100		0	0	0			3	0.71091	0	0	0	NaN	6491300	4212600	10	0.75397	0	0	0	#VALUE!
85 kDa lysosomal membrane sialoglycoprotein;Lysosome membrane protein 2;Lysosome membrane protein II;Scavenger receptor class B member 2	Scarb2	>SWISS-PROT:O35114|SCRB2_MOUSE Lysosome membrane protein 2 OS=Mus musculus GN=Scarb2 PE=1 SV=3	O35114	54.043	478	5.2952e-10	2843100	671390		0	0	0			2	0.97453	0	0	0	NaN	4623000	1540300	3	0.74649	0	0	0	#VALUE!
Insulin protease;Insulin-degrading enzyme;Insulysin	Ide	>SWISS-PROT:Q9JHR7|IDE_MOUSE Insulin-degrading enzyme OS=Mus musculus GN=Ide PE=2 SV=1;>TREMBL:F6RPJ9|F6RPJ9_MOUSE Uncharacterized protein (Fragment) OS=Mus musculus GN=Ide PE=3 SV=1	Q9JHR7;F6RPJ9	117.77	1019	0.00040757	590660	167100		0	0	0			1	0.82601	0	0	0	NaN	1375400	329150	4	0.74323	0	0	0	#VALUE!
CapZ alpha-1;F-actin-capping protein subunit alpha-1;Capping protein (Actin filament) muscle Z-line, alpha 1;Putative uncharacterized protein	Cappa1;Capza1;mCG_9780	>TREMBL:E9PWZ5|E9PWZ5_MOUSE Uncharacterized protein OS=Mus musculus GN=Capza1 PE=4 SV=1;>SWISS-PROT:P47753|CAZA1_MOUSE F-actin-capping protein subunit alpha-1 OS=Mus musculus GN=Capza1 PE=1 SV=4;>TREMBL:Q5RKN9|Q5RKN9_MOUSE Capping protein (Actin filament)	E9PWZ5;P47753;Q5RKN9	33.328	290	8.1823e-49	0	0		0	1832000	0			0	NaN	0	0	0	NaN	7482100	932140	4	0.74099	4217400	3277500	3	1.23933
Aminoacyl tRNA synthase complex-interacting multifunctional protein 2;Multisynthase complex auxiliary component p38;Protein JTV-1;JTV1 gene	Aimp2;Jtv1	>SWISS-PROT:Q8R010|AIMP2_MOUSE Aminoacyl tRNA synthase complex-interacting multifunctional protein 2 OS=Mus musculus GN=Aimp2 PE=1 SV=2;>TREMBL:Q8R3V2|Q8R3V2_MOUSE JTV1 gene OS=Mus musculus GN=Aimp2 PE=2 SV=1	Q8R010;Q8R3V2	35.377	320	9.7668e-06	126380	75862		0	219040	0			1	0.80424	0	0	0	NaN	690650	126350	2	0.73669	0	0	0	#VALUE!
Fer-1-like protein 3;Myoferlin;Putative uncharacterized protein Myof	Fer1l3;Kiaa1207;Myof	>TREMBL:E9Q390|E9Q390_MOUSE Uncharacterized protein OS=Mus musculus GN=Myof PE=4 SV=1;>SWISS-PROT:Q69ZN7|MYOF_MOUSE Myoferlin OS=Mus musculus GN=Myof PE=1 SV=2;>TREMBL:D3Z1Q0|D3Z1Q0_MOUSE Uncharacterized protein OS=Mus musculus GN=Myof PE=4 SV=2;>SWISS-PRO	E9Q390;Q69ZN7;D3Z1Q0;Q69ZN7-4;Q69ZN7-2	234.52	2061	1.0776e-12	242100	39549		0	0	0			3	0.4733	0	0	0	NaN	4539600	1878500	10	0.72473	0	0	0	#VALUE!
Centrosomin;eIF3 p167;eIF3 p180;eIF3 p185;eIF-3-theta;Eukaryotic translation initiation factor 3 subunit 10;Eukaryotic translation initiation factor 3 subunit A;p162;Putative uncharacterized protein	Csma;Eif3;Eif3a;Eif3s10	>SWISS-PROT:P23116|EIF3A_MOUSE Eukaryotic translation initiation factor 3 subunit A OS=Mus musculus GN=Eif3a PE=1 SV=5;>TREMBL:Q3UM46|Q3UM46_MOUSE Uncharacterized protein (Fragment) OS=Mus musculus GN=Eif3a PE=2 SV=1	P23116;Q3UM46	161.93	1344	3.4968e-33	10439000	3885600		0	0	0			12	0.63476	0	0	0	NaN	10731000	7408000	11	0.71987	0	0	0	#VALUE!
26S proteasome non-ATPase regulatory subunit 14;26S proteasome regulatory subunit RPN11;MAD1	Pad1;Psmd14	>SWISS-PROT:O35593|PSDE_MOUSE 26S proteasome non-ATPase regulatory subunit 14 OS=Mus musculus GN=Psmd14 PE=1 SV=2;>TREMBL:F6SAH4|F6SAH4_MOUSE Uncharacterized protein (Fragment) OS=Mus musculus GN=Psmd14 PE=4 SV=1	O35593;F6SAH4	34.577	310	1.1574e-06	4024500	1184700		0	686960	0			4	0.69104	1674200	246820	1	0.16912	8645400	5270900	5	0.69773	953330	547290	1	0.864603
Importin-7;Ran-binding protein 7	Ipo7;Ranbp7	>SWISS-PROT:Q9EPL8|IPO7_MOUSE Importin-7 OS=Mus musculus GN=Ipo7 PE=1 SV=2	Q9EPL8	119.49	1038	1.2014e-06	179660	0		0	0	0			0	NaN	0	0	0	NaN	619890	179310	4	0.68665	0	0	0	#VALUE!
Guanosine diphosphate dissociation inhibitor 1;Rab GDP dissociation inhibitor alpha	Gdi1;Rabgdia	>SWISS-PROT:P50396|GDIA_MOUSE Rab GDP dissociation inhibitor alpha OS=Mus musculus GN=Gdi1 PE=1 SV=3	P50396	50.521	447	1.7592e-125	4160700	1787700		0	0	0			2	0.80844	761380	746830	2	0.99281	4997500	1945400	2	0.65807	842830	551960	1	0.830427
Vacuolar proton pump subunit alpha;V-ATPase 69 kDa subunit;V-type proton ATPase catalytic subunit A;Putative uncharacterized protein Atp6v1a	Atp6a1;Atp6a2;Atp6v1a;Atp6v1a1	>SWISS-PROT:P50516|VATA_MOUSE V-type proton ATPase catalytic subunit A OS=Mus musculus GN=Atp6v1a PE=1 SV=2;>SWISS-PROT:P50516-2|VATA_MOUSE Isoform 2 of V-type proton ATPase catalytic subunit A OS=Mus musculus GN=Atp6v1a;>TREMBL:D3Z1B9|D3Z1B9_MOUSE Unchara	P50516;P50516-2;D3Z1B9	68.325	617	3.8187e-57	7266200	1806500		0	704320	0			8	0.87684	0	0	0	NaN	6808700	2562600	6	0.65032	0	0	0	#VALUE!
Chromodomain helicase DNA binding protein 5;Chromodomain-helicase-DNA-binding protein 4	Chd5;RP23-421E12.10-001;Chd4	>TREMBL:E9PYL1|E9PYL1_MOUSE Uncharacterized protein OS=Mus musculus GN=Chd5 PE=4 SV=1;>TREMBL:A2A8L1|A2A8L1_MOUSE Chromodomain helicase DNA binding protein 5 OS=Mus musculus GN=Chd5 PE=4 SV=1;>TREMBL:E9QAS5|E9QAS5_MOUSE Uncharacterized protein OS=Mus muscu	E9PYL1;A2A8L1;E9QAS5;E9PYU4;Q6PDQ2;E9QAS4;F6SLC9;F6WR45	222.68	1952	0.0016444	0	0		0	0	0			0	NaN	288870	0	0	NaN	574970	88117	2	0.64977	0	0	0	#VALUE!
Triple functional domain protein	Trio	>SWISS-PROT:Q0KL02-4|TRIO_MOUSE Isoform 4 of Triple functional domain protein OS=Mus musculus GN=Trio;>SWISS-PROT:Q0KL02|TRIO_MOUSE Triple functional domain protein OS=Mus musculus GN=Trio PE=1 SV=3;>SWISS-PROT:Q0KL02-3|TRIO_MOUSE Isoform 3 of Triple funct	Q0KL02-4;Q0KL02;Q0KL02-3;Q0KL02-2;E9QL39	347.94	3103	0.00010909	0	0		0	0	0			0	NaN	0	0	0	NaN	666070	67444	4	0.64482	0	0	0	#VALUE!
Ribosomal protein S6 kinase polypeptide 1;Rps6ka1 protein;90 kDa ribosomal protein S6 kinase 2;MAP kinase-activated protein kinase 1c;pp90RSK3;Protein-tyrosine kinase Mpk-9;Ribosomal protein S6 kinase alpha-2;Ribosomal S6 kinase 3;90 kDa ribosomal protein S6 kinase 1;MAP kinase-activated protein kinase 1a;Ribosomal protein S6 kinase alpha-1;Ribosomal S6 kinase 1;90 kDa ribosomal protein S6 kinase…	RP23-256C7.2-001;Rps6ka1;Mapkapk1c;Rps6ka2;Rsk3;Mapkapk1a;Rsk1;Mapkapk1b;Rps6ka3;Rps6ka-rs1;Rsk2;RP23-52L10.1-002;RP23-256C7.2-004;RP23-256C7.2-003;RP23-52L10.1-004;D17Wsu134e	>TREMBL:E9Q0V5|E9Q0V5_MOUSE Uncharacterized protein OS=Mus musculus GN=Rps6ka2 PE=4 SV=1;>TREMBL:Q505N6|Q505N6_MOUSE Ribosomal protein S6 kinase polypeptide 1 OS=Mus musculus GN=Rps6ka1 PE=2 SV=1;>SWISS-PROT:Q9WUT3|KS6A2_MOUSE Ribosomal protein S6 kinase a	E9Q0V5;Q505N6;Q9WUT3;P18653;E9PWV3;P18654;B1AXN9;E9QAP2;A3KGL5;A3KGL6;B1AXP0;Q3V226	83.442	737	4.4678e-05	0	0		0	0	0			0	NaN	0	0	0	NaN	3357400	351940	3	0.62694	0	0	0	#VALUE!
Tripeptidyl aminopeptidase;Tripeptidyl-peptidase 2;Tripeptidyl-peptidase II	Tpp2	>SWISS-PROT:Q64514|TPP2_MOUSE Tripeptidyl-peptidase 2 OS=Mus musculus GN=Tpp2 PE=2 SV=3;>SWISS-PROT:Q64514-2|TPP2_MOUSE Isoform Short of Tripeptidyl-peptidase 2 OS=Mus musculus GN=Tpp2	Q64514;Q64514-2	139.88	1262	3.3232e-36	2021600	525970		0	0	0			4	0.92244	0	0	0	NaN	3380800	1283300	9	0.61231	0	0	0	#VALUE!
Annexin A4;Annexin IV;Annexin-4;Putative uncharacterized protein Anxa4	Anx4;Anxa4	>SWISS-PROT:P97429|ANXA4_MOUSE Annexin A4 OS=Mus musculus GN=Anxa4 PE=2 SV=4;>TREMBL:D3Z0S1|D3Z0S1_MOUSE Uncharacterized protein OS=Mus musculus GN=Anxa4 PE=3 SV=1;>TREMBL:F7ANV6|F7ANV6_MOUSE Uncharacterized protein (Fragment) OS=Mus musculus GN=Anxa4 PE=3	P97429;D3Z0S1;F7ANV6	35.915	319	7.2824e-50	5339200	1441300		0	0	0			5	0.74094	0	0	0	NaN	6179400	2579100	6	0.58338	0	0	0	#VALUE!
Doublecortin-like and CAM kinase-like 1;Doublecortin-like kinase 1;Serine/threonine-protein kinase DCLK1;Dclk1 protein;Double cortin and calcium/calmodulin-dependent protein kinase-like 1, isoform CRA_d;Putative uncharacterized protein;Double cortin and calcium/calmodulin-dependent protein kinase-like 1, isoform CRA_c;Doublecortin-like protein	Dcamkl1;Dclk;Dclk1;mCG_126612;Dcl	>SWISS-PROT:Q9JLM8-2|DCLK1_MOUSE Isoform 2 of Serine/threonine-protein kinase DCLK1 OS=Mus musculus GN=Dclk1;>TREMBL:Q80VB6|Q80VB6_MOUSE Dclk1 protein OS=Mus musculus GN=Dclk1 PE=2 SV=1;>SWISS-PROT:Q9JLM8|DCLK1_MOUSE Serine/threonine-protein kinase DCLK1 O	Q9JLM8-2;Q9JLM8;Q80VB6;Q9JLM7;Q8BRN4	40.408	363	2.0935e-181	34294000	6891500		0	915730	0			16	0.57391	29674000	9807000	12	0.66477	47441000	9779000	18	0.56609	31851000	10513000	9	1.34833
Cytovillin;Ezrin;p81;Villin-2;Rdx protein	Ezr;Vil2;Rdx	>SWISS-PROT:P26040|EZRI_MOUSE Ezrin OS=Mus musculus GN=Ezr PE=1 SV=3;>TREMBL:Q7TSG6|Q7TSG6_MOUSE Rdx protein OS=Mus musculus GN=Rdx PE=2 SV=1	P26040;Q7TSG6	69.406	586	1.6995e-63	1754100	463250		0	0	0			2	0.71695	1630700	1044800	3	0.80574	4755400	1495600	4	0.53177	1339400	1342500	3	1.40659
Putative uncharacterized protein;Putative uncharacterized protein Klc1;Kinesin light chain 1;Kinesin light chain-1;Kinesin light chain 4;Kinesin-like protein 8;Kinesin light chain 2;Klc2 protein;Putative uncharacterized protein Klc2	Klc1;Kns2;Klc4;Knsl8;Klc2;mCG_8395	>TREMBL:Q8CD76|Q8CD76_MOUSE Uncharacterized protein OS=Mus musculus GN=Klc1 PE=2 SV=1;>TREMBL:D3Z5T6|D3Z5T6_MOUSE Uncharacterized protein OS=Mus musculus GN=Klc1 PE=4 SV=2;>TREMBL:Q7TNF4|Q7TNF4_MOUSE Kinesin light chain 1 OS=Mus musculus GN=Klc1 PE=2 SV=1;	Q8CD76;D3Z5T6;Q7TNF4;E9Q7C9;E9QKS0;E9QM07;Q5UE59;O88447;Q9DBS5;Q91YS4;D3YXZ3;E9QL75;O88448	69.494	616	1.282e-29	2801800	466390		0	0	0			3	0.47754	0	0	0	NaN	2350800	821140	2	0.51224	0	0	0	#VALUE!
		>TREMBL:E9Q6R7|E9Q6R7_MOUSE Uncharacterized protein OS=Mus musculus GN=Utrn PE=4 SV=1	E9Q6R7	392.7	3430	1.6944e-21	222200	6654.1		0	0	0			1	0.42094	0	0	0	NaN	1656000	311080	5	0.51136	0	0	0	#VALUE!
MOSC domain-containing protein 2, mitochondrial	Mg87;Mosc2	>SWISS-PROT:Q922Q1|MOSC2_MOUSE MOSC domain-containing protein 2, mitochondrial OS=Mus musculus GN=Mosc2 PE=1 SV=1;>TREMBL:F6UB20|F6UB20_MOUSE Uncharacterized protein (Fragment) OS=Mus musculus GN=Mosc2 PE=4 SV=1;>TREMBL:E0CZH6|E0CZH6_MOUSE Uncharacterized	Q922Q1;F6UB20;E0CZH6;F7DFG6	38.194	338	0.048983	0	0		0	0	0			0	NaN	0	0	0	NaN	1349500	412340	2	0.4954	0	0	0	#VALUE!
		>TREMBL:E9Q616|E9Q616_MOUSE Uncharacterized protein OS=Mus musculus GN=Ahnak PE=4 SV=1;>TREMBL:F7BRM2|F7BRM2_MOUSE Uncharacterized protein (Fragment) OS=Mus musculus GN=Ahnak PE=4 SV=1	E9Q616;F7BRM2	604.25	5656	4.7699e-99	9404300	3639000		0	0	0			29	0.38489	16089000	4596400	9	0.60076	64445000	20107000	57	0.46144	455520	3181500	1	0.686295
		>TREMBL:E9Q912|E9Q912_MOUSE Uncharacterized protein OS=Mus musculus GN=Rap1gds1 PE=4 SV=1;>TREMBL:E9Q6Q4|E9Q6Q4_MOUSE Uncharacterized protein OS=Mus musculus GN=Rap1gds1 PE=4 SV=1	E9Q912;E9Q6Q4	66.076	607	1.466e-15	1713800	295040		0	225340	0			1	0.62067	0	0	0	NaN	3050700	473130	3	0.45477	0	0	0	#VALUE!
Putative uncharacterized protein;A disintegrin and metalloproteinase with thrombospondin motifs 4;Aggrecanase-1	Adamts4	>TREMBL:Q3TNX8|Q3TNX8_MOUSE Uncharacterized protein OS=Mus musculus GN=Adamts4 PE=2 SV=1;>SWISS-PROT:Q8BNJ2|ATS4_MOUSE A disintegrin and metalloproteinase with thrombospondin motifs 4 OS=Mus musculus GN=Adamts4 PE=2 SV=2;>TREMBL:E9PV91|E9PV91_MOUSE Unchara	Q3TNX8;Q8BNJ2;E9PV91	91.238	845	6.3915e-27	760080	352270		0	0	0			2	0.69885	0	0	0	NaN	7597800	6098600	4	0.45471	221990	0	0	#VALUE!
Annexin A1;Annexin I;Annexin-1;Calpactin II;Calpactin-2;Chromobindin-9;Lipocortin I;p35;Phospholipase A2 inhibitory protein	Anx1;Anxa1;Lpc1;Lpc-1	>SWISS-PROT:P10107|ANXA1_MOUSE Annexin A1 OS=Mus musculus GN=Anxa1 PE=1 SV=2;>TREMBL:E9QA30|E9QA30_MOUSE Uncharacterized protein OS=Mus musculus GN=Anxa1 PE=3 SV=1	P10107;E9QA30	38.734	346	5.8235e-149	29191000	4483200		0	0	0			17	0.52412	547010	476640	2	1.549	23164000	3135600	13	0.45345	1220200	1190200	3	1.35833
Alpha-CP2;CTBP;Poly(rC)-binding protein 2;Putative heterogeneous nuclear ribonucleoprotein X;Alpha-CP3;Poly(rC)-binding protein 3	Cbp;Hnrnpx;Hnrpx;Pcbp2;Pcbp3	>SWISS-PROT:Q61990|PCBP2_MOUSE Poly(rC)-binding protein 2 OS=Mus musculus GN=Pcbp2 PE=1 SV=1;>SWISS-PROT:Q61990-3|PCBP2_MOUSE Isoform 3 of Poly(rC)-binding protein 2 OS=Mus musculus GN=Pcbp2;>SWISS-PROT:Q61990-2|PCBP2_MOUSE Isoform 2 of Poly(rC)-binding pr	Q61990;Q61990-3;Q61990-2;P57722;P57722-2;F7A4C5;E9Q7D8	38.221	362	2.7901e-17	4610800	1689700		0	2035800	0			4	0.57078	419510	206920	1	1.1668	3061800	298390	1	0.40718	1243400	532790	2	1.20269
Protein Odd Oz/ten-m homolog 3;Tenascin-M3;Teneurin-3	Kiaa1455;Odz3;Tnm3	>SWISS-PROT:Q9WTS6|TEN3_MOUSE Teneurin-3 OS=Mus musculus GN=Odz3 PE=1 SV=1;>SWISS-PROT:Q9WTS6-2|TEN3_MOUSE Isoform 2 of Teneurin-3 OS=Mus musculus GN=Odz3;>TREMBL:F7ASN8|F7ASN8_MOUSE Uncharacterized protein (Fragment) OS=Mus musculus GN=Odz3 PE=4 SV=1;>TRE	Q9WTS6;Q9WTS6-2;F7ASN8;F6RJC1	303.06	2715	0.00031464	207730	73200		0	0	0			2	0.85394	0	0	0	NaN	1224900	286320	2	0.40152	0	0	0	#VALUE!
Hydroxysteroid dehydrogenase-like protein 2	Hsdl2	>SWISS-PROT:Q2TPA8|HSDL2_MOUSE Hydroxysteroid dehydrogenase-like protein 2 OS=Mus musculus GN=Hsdl2 PE=2 SV=1;>TREMBL:E9PYC8|E9PYC8_MOUSE Uncharacterized protein OS=Mus musculus GN=Hsdl2 PE=4 SV=1	Q2TPA8;E9PYC8	54.208	490	4.9953e-13	1602600	435120		0	0	0			3	1.3456	0	0	0	NaN	7835400	4079600	5	0.37366	0	0	0	#VALUE!
Cholesterol-regulated 39 kDa protein;Dimethylallyltranstransferase;Farnesyl diphosphate synthase;Farnesyl pyrophosphate synthase;Geranyltranstransferase	Fdps	>SWISS-PROT:Q920E5|FPPS_MOUSE Farnesyl pyrophosphate synthase OS=Mus musculus GN=Fdps PE=2 SV=1	Q920E5	40.581	353	0.0013421	78787	71591		0	0	0			1	1.0533	0	0	0	NaN	713400	196810	2	0.36391	0	0	0	#VALUE!
Rho-related GTP-binding protein RhoG;Sid 10750	Arhg;Rhog;Sid10750	>SWISS-PROT:P84096|RHOG_MOUSE Rho-related GTP-binding protein RhoG OS=Mus musculus GN=Rhog PE=2 SV=1	P84096	21.308	191	1.0046e-12	118870	8899.2		0	0	0			1	0.72393	0	0	0	NaN	403540	58234	4	0.34889	0	0	0	#VALUE!
Complex I-B17;NADH dehydrogenase [ubiquinone] 1 beta subcomplex subunit 6;NADH-ubiquinone oxidoreductase B17 subunit;NADH dehydrogenase (Ubiquinone) 1 beta subcomplex, 6	Gm137;Ndufb6;RP23-9F23.5-002	>SWISS-PROT:Q3UIU2|NDUB6_MOUSE NADH dehydrogenase [ubiquinone] 1 beta subcomplex subunit 6 OS=Mus musculus GN=Ndufb6 PE=2 SV=3;>TREMBL:A2AP32|A2AP32_MOUSE NADH dehydrogenase (Ubiquinone) 1 beta subcomplex, 6 OS=Mus musculus GN=Ndufb6 PE=4 SV=1	Q3UIU2;A2AP32	15.515	128	0.00019385	52975	11798		0	0	0			1	0.19953	0	0	0	NaN	352610	136250	3	0.32378	0	0	0	#VALUE!
42 degrees C-HSP;Heat shock 110 kDa protein;Heat shock protein 105 kDa;Heat shock-related 100 kDa protein E7I;Putative uncharacterized protein Hsph1	Hsp105;Hsp110;Hsph1;Kiaa0201	>SWISS-PROT:Q61699|HS105_MOUSE Heat shock protein 105 kDa OS=Mus musculus GN=Hsph1 PE=1 SV=2;>TREMBL:E9Q0U7|E9Q0U7_MOUSE Uncharacterized protein OS=Mus musculus GN=Hsph1 PE=3 SV=1;>SWISS-PROT:Q61699-2|HS105_MOUSE Isoform HSP105-beta of Heat shock protein 1	Q61699;E9Q0U7;Q61699-2;D3Z3I9	96.406	858	1.8989e-18	0	0		0	0	0			0	NaN	0	0	0	NaN	642620	102880	2	0.32061	0	0	0	#VALUE!
Myosin-VI;Unconventional myosin-6	Myo6;Sv	>TREMBL:E9Q174|E9Q174_MOUSE Uncharacterized protein OS=Mus musculus GN=Myo6 PE=4 SV=1;>TREMBL:E9PVU0|E9PVU0_MOUSE Uncharacterized protein OS=Mus musculus GN=Myo6 PE=4 SV=1;>TREMBL:E9Q3L1|E9Q3L1_MOUSE Uncharacterized protein OS=Mus musculus GN=Myo6 PE=4 SV=	E9Q174;E9PVU0;E9Q3L1;E9Q175;Q64331;E9QQ82	148.14	1284	4.877e-12	42299	0		0	0	0			0	NaN	0	0	0	NaN	3438600	561510	5	0.28889	0	0	0	#VALUE!
Diaphorase-1;NADH-cytochrome b5 reductase 3;NADH-cytochrome b5 reductase 3 membrane-bound form;NADH-cytochrome b5 reductase 3 soluble form	Cyb5r3;Dia1	>TREMBL:F2Z456|F2Z456_MOUSE Uncharacterized protein OS=Mus musculus GN=Cyb5r3 PE=4 SV=1;>TREMBL:E9Q841|E9Q841_MOUSE Uncharacterized protein OS=Mus musculus GN=Cyb5r3 PE=4 SV=1;>SWISS-PROT:Q9DCN2|NB5R3_MOUSE NADH-cytochrome b5 reductase 3 OS=Mus musculus GN	F2Z456;E9Q841;Q9DCN2;Q9DCN2-2	34.929	313	2.326e-28	8855100	1900200		0	617690	0			7	0.80223	0	0	0	NaN	20823000	4113000	9	0.22952	3056100	2999100	3	1.31151
Chloride intracellular channel protein 4	Clic4	>SWISS-PROT:Q9QYB1|CLIC4_MOUSE Chloride intracellular channel protein 4 OS=Mus musculus GN=Clic4 PE=1 SV=3	Q9QYB1	28.729	253	2.211e-37	2275700	434360		0	0	0			4	0.45924	0	0	0	NaN	1731600	950150	2	0.16863	0	0	0	#VALUE!
APC-binding protein EB1;End-binding protein 1;Microtubule-associated protein RP/EB family member 1	Mapre1	>SWISS-PROT:Q61166|MARE1_MOUSE Microtubule-associated protein RP/EB family member 1 OS=Mus musculus GN=Mapre1 PE=1 SV=3	Q61166	30.016	268	1.207e-12	2884400	552860		0	0	0			1	0.05937	0	0	0	NaN	12960000	2470400	5	0.14321	420890	245450	1	1.59551
Heat shock 70 kDa protein 1;Heat shock 70 kDa protein 1B;Heat shock 70 kDa protein 1A;Heat shock 70 kDa protein 3;Hsp68	Hcp70.1;Hsp70-1;Hsp70a1;Hspa1;Hspa1b;Hsp70-3;Hsp70A1;Hspa1a	>SWISS-PROT:P17879|HS71B_MOUSE Heat shock 70 kDa protein 1B OS=Mus musculus GN=Hspa1b PE=1 SV=3;>SWISS-PROT:Q61696|HS71A_MOUSE Heat shock 70 kDa protein 1A OS=Mus musculus GN=Hspa1a PE=1 SV=2	P17879;Q61696	70.175	642	5.4502e-37	0	0		0	0	0			0	NaN	0	0	0	NaN	4855000	654000	2	0.13411	0	0	0	#VALUE!
Nesprin-2;Nuclear envelope spectrin repeat protein 2;Nucleus and actin connecting element protein;Synaptic nuclear envelope protein 2	Syne2	>SWISS-PROT:Q6ZWQ0|SYNE2_MOUSE Nesprin-2 OS=Mus musculus GN=Syne2 PE=1 SV=2;>TREMBL:E9QP46|E9QP46_MOUSE Uncharacterized protein OS=Mus musculus GN=Syne2 PE=4 SV=1	Q6ZWQ0;E9QP46	782.72	6874	0.00047432	109440	47186		0	0	0			2	1.3497	0	0	0	NaN	846420	79646	2	0.089826	0	0	0	#VALUE!
