# Supplementary material for: Spatial mapping of juxtacrine axo-glial interactions identifies novel molecules in peripheral myelination
Source: Nat Commun. 2015 Sep 18;6:8303. doi: 10.1038/ncomms9303 (PMC4576721; doi:10.1038/ncomms9303)
Supplement: Supplementary Data 5 — Protein ontology analysis from proteins identified in Schwann cell pseudopods. Complete protein ontology analysis of the significant canonical pathways in Schwann cell pseudopods. 162 pathways are increased after neuronal membrane stimulation as compared to DMEM. [file ncomms9303-s6.xlsx]

## Sheet: Ps proteins enriched by neur mb
Ingenuity Canonical Pathways	-log(p-value)	Ratio	Molecules
RhoGDI Signaling	6.77	4.48E-02	ITGB1,GNAI2,GNB1,ACTR2,RHOC,GNAO1,GNB2L1,GNB2,ACTA1
Tec Kinase Signaling	6.07	4.35E-02	ITGB1,GNAI2,GNB1,RHOC,GNAO1,GNB2L1,GNB2,ACTA1
Signaling by Rho Family GTPases	5.82	3.44E-02	ITGB1,GNAI2,GNB1,ACTR2,RHOC,GNAO1,GNB2L1,GNB2,ACTA1
Ephrin B Signaling	5.8	7.32E-02	GNAI2,GNB1,GNAO1,GNB2L1,GNB2,CAP1
IL-1 Signaling	5.21	5.5E-02	GNAI2,GNB1,GNAO1,GNB2L1,GNB2,PRKAR1A
G Beta Gamma Signaling	5.13	4.96E-02	GNAI2,GNB1,GNAO1,GNB2L1,GNB2,PRKAR1A
Androgen Signaling	4.76	4.14E-02	GNAI2,GNB1,GNAO1,GNB2L1,GNB2,PRKAR1A
Ephrin Receptor Signaling	4.67	3.33E-02	ITGB1,GNAI2,GNB1,ACTR2,GNAO1,GNB2L1,GNB2
Aspartate Degradation II	4.45	2.14E-01	GOT1,MDH1,GOT2
Axonal Guidance Signaling	4.41	2.07E-02	ITGB1,GNAI2,GNB1,ACTR2,TUBB3,GNAO1,GNB2L1,GNB2,TUBB2B,PRKAR1A
Breast Cancer Regulation by Stathmin1	4.36	3.27E-02	GNAI2,GNB1,TUBB3,GNB2L1,GNB2,TUBB2B,PRKAR1A
Relaxin Signaling	4.16	3.66E-02	GNAI2,GNB1,GNAO1,GNB2L1,GNB2,PRKAR1A
α-Adrenergic Signaling	4	4.59E-02	GNAI2,GNB1,GNB2L1,GNB2,PRKAR1A
CXCR4 Signaling	3.94	3.45E-02	GNAI2,GNB1,RHOC,GNAO1,GNB2L1,GNB2
Cardiac Hypertrophy Signaling	3.93	2.81E-02	GNAI2,GNB1,RHOC,GNAO1,GNB2L1,GNB2,PRKAR1A
fMLP Signaling in Neutrophils	3.65	3.79E-02	GNAI2,GNB1,ACTR2,GNB2L1,GNB2
CREB Signaling in Neurons	3.64	2.9E-02	GNAI2,GNB1,GNAO1,GNB2L1,GNB2,PRKAR1A
EIF2 Signaling	3.6	2.99E-02	RPL22,RPS3A,RPS2,RPL8,RPS3,RPLP0
ILK Signaling	3.56	2.93E-02	ITGB1,FLNB,FLNA,RHOC,RSU1,ACTA1
Remodeling of Epithelial Adherens Junctions	3.52	5.71E-02	ACTR2,TUBB3,ACTA1,TUBB2B
Gαi Signaling	3.5	3.7E-02	GNAI2,GNB1,GNB2L1,GNB2,PRKAR1A
Thrombin Signaling	3.47	2.84E-02	GNAI2,GNB1,RHOC,GNAO1,GNB2L1,GNB2
P2Y Purigenic Receptor Signaling Pathway	3.39	3.47E-02	GNAI2,GNB1,GNB2L1,GNB2,PRKAR1A
CCR5 Signaling in Macrophages	3.36	4.12E-02	GNAI2,GNB1,GNB2L1,GNB2
Aspartate Biosynthesis	3.34	2.86E-01	GOT1,GOT2
Caveolar-mediated Endocytosis Signaling	3.34	4.71E-02	ITGB1,FLNB,FLNA,ACTA1
Protein Kinase A Signaling	3.27	1.97E-02	GNAI2,GNB1,FLNB,FLNA,GNB2L1,GNB2,TIMM50,PRKAR1A
G Protein Signaling Mediated by Tubby	3.15	6.82E-02	GNB1,GNB2L1,GNB2
Glutamate Degradation II	3.11	2E-01	GOT1,GOT2
Germ Cell-Sertoli Cell Junction Signaling	3.03	2.96E-02	ITGB1,TUBB3,RHOC,ACTA1,TUBB2B
TCA Cycle II (Eukaryotic)	3.02	7.32E-02	SDHA,ACO2,MDH1
Virus Entry via Endocytic Pathways	2.97	3.96E-02	ITGB1,FLNB,FLNA,ACTA1
L-cysteine Degradation I	2.93	1.82E-01	GOT1,GOT2
Gap Junction Signaling	2.91	2.76E-02	GNAI2,TUBB3,ACTA1,TUBB2B,PRKAR1A
Role of NFAT in Regulation of the Immune Response	2.82	2.5E-02	GNAI2,GNB1,GNAO1,GNB2L1,GNB2
Sertoli Cell-Sertoli Cell Junction Signaling	2.73	2.53E-02	ITGB1,TUBB3,ACTA1,TUBB2B,PRKAR1A
Semaphorin Signaling in Neurons	2.72	5.56E-02	ITGB1,DPYSL3,RHOC
Role of NFAT in Cardiac Hypertrophy	2.69	2.39E-02	GNAI2,GNB1,GNB2L1,GNB2,PRKAR1A
IL-8 Signaling	2.67	2.22E-02	GNAI2,GNB1,RHOC,GNB2L1,GNB2
Gαs Signaling	2.65	3.2E-02	GNB1,GNB2L1,GNB2,PRKAR1A
Actin Nucleation by ARP-WASP Complex	2.63	4.48E-02	ITGB1,ACTR2,RHOC
Integrin Signaling	2.62	2.4E-02	ITGB1,ACTR2,RHOC,TLN1,ACTA1
CCR3 Signaling in Eosinophils	2.6	2.99E-02	GNAI2,GNB1,GNB2L1,GNB2
Actin Cytoskeleton Signaling	2.43	2.07E-02	ITGB1,ACTR2,FLNA,TLN1,ACTA1
Antiproliferative Role of Somatostatin Receptor 2	2.39	4.17E-02	GNB1,GNB2L1,GNB2
Huntington's Disease Signaling	2.34	1.98E-02	SDHA,GNB1,HSPA8,GNB2L1,GNB2
Cardiac β-adrenergic Signaling	2.33	2.53E-02	GNB1,GNB2L1,GNB2,PRKAR1A
Methylglyoxal Degradation III	2.28	8.7E-02	AKR1A1,AKR1B1
Epithelial Adherens Junction Signaling	2.27	2.6E-02	ACTR2,TUBB3,ACTA1,TUBB2B
Melatonin Signaling	2.25	3.7E-02	GNAI2,GNAO1,PRKAR1A
Phospholipase C Signaling	2.24	1.89E-02	ITGB1,GNB1,RHOC,GNB2L1,GNB2
Regulation of eIF4 and p70S6K Signaling	2.23	2.29E-02	ITGB1,RPS3A,RPS2,RPS3
Colorectal Cancer Metastasis Signaling	2.2	1.87E-02	GNB1,RHOC,GNB2L1,GNB2,PRKAR1A
Gαq Signaling	2.19	2.34E-02	GNB1,RHOC,GNB2L1,GNB2
Regulation of Actin-based Motility by Rho	2.13	3.3E-02	ACTR2,RHOC,ACTA1
FAK Signaling	2.05	2.83E-02	ITGB1,TLN1,ACTA1
Phenylalanine Degradation IV (Mammalian, via Side Chain)	2	5.13E-02	GOT1,GOT2
Fcγ Receptor-mediated Phagocytosis in Macrophages and Monocytes	1.95	2.83E-02	ACTR2,TLN1,ACTA1
Clathrin-mediated Endocytosis Signaling	1.92	2.02E-02	ITGB1,HSPA8,ACTR2,ACTA1
Paxillin Signaling	1.91	2.56E-02	ITGB1,TLN1,ACTA1
mTOR Signaling	1.85	1.88E-02	RPS3A,RHOC,RPS2,RPS3
Amyotrophic Lateral Sclerosis Signaling	1.84	2.38E-02	PRPH,NEFL,NEFM
Corticotropin Releasing Hormone Signaling	1.69	2.07E-02	GNAI2,GNAO1,PRKAR1A
Regulation of Cellular Mechanics by Calpain Protease	1.51	2.74E-02	ITGB1,TLN1
Phototransduction Pathway	1.47	2.99E-02	GNB1,PRKAR1A
Superpathway of Methionine Degradation	1.43	3.12E-02	GOT1,GOT2
Creatine-phosphate Biosynthesis	1.38	1.11E-01	CKB
L-cysteine Degradation III	1.38	1.11E-01	GOT1
Agrin Interactions at Neuromuscular Junction	1.37	2.86E-02	ITGB1,ACTA1
Mitochondrial Dysfunction	1.31	1.49E-02	SDHA,ATP5C1,NDUFA9
NRF2-mediated Oxidative Stress Response	1.27	1.54E-02	AKR1A1,DNAJC13,ACTA1
D-glucuronate Degradation I	1.26	7.14E-02	AKR1A1
tRNA Charging	1.25	2.47E-02	RARS,IARS
Agranulocyte Adhesion and Diapedesis	1.24	1.57E-02	ITGB1,GNAI2,ACTA1
ERK/MAPK Signaling	1.2	1.42E-02	ITGB1,TLN1,PRKAR1A
Proline Biosynthesis I	1.19	7.14E-02	ALDH18A1
Crosstalk between Dendritic Cells and Natural Killer Cells	1.16	1.89E-02	TLN1,ACTA1
CDK5 Signaling	1.15	2.06E-02	ITGB1,PRKAR1A
HMGB1 Signaling	1.14	1.83E-02	RHOC,PLAT
Leukocyte Extravasation Signaling	1.14	1.43E-02	ITGB1,GNAI2,ACTA1
Inosine-5'-phosphate Biosynthesis II	1.14	6.25E-02	ATIC
Molecular Mechanisms of Cancer	1.08	1.03E-02	GNAI2,RHOC,GNAO1,PRKAR1A
Rac Signaling	1.05	1.57E-02	ITGB1,ACTR2
cAMP-mediated signaling	1.05	1.33E-02	GNAI2,GNAO1,PRKAR1A
Sphingosine-1-phosphate Signaling	0.994	1.63E-02	GNAI2,RHOC
14-3-3-mediated Signaling	0.963	1.65E-02	TUBB3,TUBB2B
RhoA Signaling	0.963	1.64E-02	ACTR2,ACTA1
Citrulline Biosynthesis	0.936	3.85E-02	ALDH18A1
Protein Ubiquitination Pathway	0.906	1.11E-02	HSPA8,PSMC6,DNAJC13
Tryptophan Degradation X (Mammalian, via Tryptamine)	0.906	3.45E-02	AKR1A1
G-Protein Coupled Receptor Signaling	0.881	1.09E-02	GNAI2,GNAO1,PRKAR1A
GNRH Signaling	0.868	1.31E-02	GNAI2,PRKAR1A
Sonic Hedgehog Signaling	0.864	2.86E-02	PRKAR1A
Pyrimidine Ribonucleotides Interconversion	0.839	2.94E-02	ENTPD2
Cellular Effects of Sildenafil (Viagra)	0.838	1.29E-02	ACTA1,PRKAR1A
eNOS Signaling	0.829	1.29E-02	HSPA8,PRKAR1A
Coagulation System	0.816	2.63E-02	PLAT
Synaptic Long Term Depression	0.805	1.24E-02	GNAI2,GNAO1
Tight Junction Signaling	0.787	1.2E-02	ACTA1,PRKAR1A
Superpathway of Citrulline Metabolism	0.783	2.63E-02	ALDH18A1
Mechanisms of Viral Exit from Host Cells	0.763	2.22E-02	ACTA1
Aldosterone Signaling in Epithelial Cells	0.749	1.19E-02	HSPA8,DNAJC13
Cdc42 Signaling	0.745	1.08E-02	ITGB1,ACTR2
Purine Nucleotides De Novo Biosynthesis II	0.743	2.38E-02	ATIC
Ethanol Degradation II	0.734	2.33E-02	AKR1A1
Netrin Signaling	0.725	1.72E-02	PRKAR1A
Role of Oct4 in Mammalian Embryonic Stem Cell Pluripotency	0.716	1.92E-02	PHB
Gluconeogenesis I	0.716	2.08E-02	MDH1
Wnt/β-catenin Signaling	0.709	1.14E-02	GNAO1,SFRP1
Neuroprotective Role of THOP1 in Alzheimer's Disease	0.708	1.82E-02	PRKAR1A
MSP-RON Signaling Pathway	0.708	1.96E-02	ACTA1
Pyrimidine Ribonucleotides De Novo Biosynthesis	0.708	2.08E-02	ENTPD2
Granulocyte Adhesion and Diapedesis	0.698	1.1E-02	ITGB1,GNAI2
Dopamine-DARPP32 Feedback in cAMP Signaling	0.691	1.07E-02	GNAI2,PRKAR1A
PPARα/RXRα Activation	0.676	1.01E-02	GOT2,PRKAR1A
Endothelin-1 Signaling	0.662	1.05E-02	GNAI2,GNAO1
Amyloid Processing	0.66	1.64E-02	PRKAR1A
Noradrenaline and Adrenaline Degradation	0.653	1.89E-02	AKR1A1
Calcium Signaling	0.652	9.22E-03	ACTA1,PRKAR1A
Glioma Invasiveness Signaling	0.612	1.52E-02	RHOC
TREM1 Signaling	0.606	1.33E-02	ITGB1
GM-CSF Signaling	0.582	1.47E-02	GNB2L1
Glutamate Receptor Signaling	0.571	1.39E-02	GNB1
Role of PI3K/AKT Signaling in the Pathogenesis of Influenza	0.565	1.32E-02	GNAI2
Macropinocytosis Signaling	0.559	1.3E-02	ITGB1
Role of Osteoblasts, Osteoclasts and Chondrocytes in Rheumatoid Arthritis	0.544	8.03E-03	ITGB1,SFRP1
PXR/RXR Activation	0.544	1.09E-02	PRKAR1A
Chemokine Signaling	0.533	1.33E-02	GNAI2
NF-κB Activation by Viruses	0.524	1.2E-02	ITGB1
HER-2 Signaling in Breast Cancer	0.519	1.22E-02	ITGB1
BMP signaling pathway	0.519	1.18E-02	PRKAR1A
Serotonin Degradation	0.509	1.28E-02	AKR1A1
Reelin Signaling in Neurons	0.505	1.18E-02	ITGB1
Leptin Signaling in Obesity	0.505	1.18E-02	PRKAR1A
Melanocyte Development and Pigmentation Signaling	0.467	1.05E-02	PRKAR1A
PAK Signaling	0.459	9.09E-03	ITGB1
Dopamine Receptor Signaling	0.459	1.04E-02	PRKAR1A
Neuregulin Signaling	0.447	9.62E-03	ITGB1
SAPK/JNK Signaling	0.436	9.52E-03	GNB1
VEGF Signaling	0.429	9.17E-03	ACTA1
IGF-1 Signaling	0.426	9.35E-03	PRKAR1A
Neuropathic Pain Signaling In Dorsal Horn Neurons	0.409	9.17E-03	PRKAR1A
Cholecystokinin/Gastrin-mediated Signaling	0.403	9.43E-03	RHOC
Role of Tissue Factor in Cancer	0.382	7.69E-03	ITGB1
Nitric Oxide Signaling in the Cardiovascular System	0.379	8E-03	PRKAR1A
Renin-Angiotensin Signaling	0.367	7.94E-03	PRKAR1A
PTEN Signaling	0.365	7.25E-03	ITGB1
Role of Macrophages, Fibroblasts and Endothelial Cells in Rheumatoid Arthritis	0.363	5.85E-03	GNAO1,SFRP1
CD28 Signaling in T Helper Cells	0.359	7.35E-03	ACTR2
p70S6K Signaling	0.346	7.58E-03	GNAI2
Estrogen Receptor Signaling	0.344	7.35E-03	PHB2
Synaptic Long Term Potentiation	0.341	7.69E-03	PRKAR1A
PI3K/AKT Signaling	0.341	6.58E-03	ITGB1
Sperm Motility	0.329	6.99E-03	PRKAR1A
Ovarian Cancer Signaling	0.325	6.58E-03	PRKAR1A
Insulin Receptor Signaling	0.318	6.71E-03	PRKAR1A
Aryl Hydrocarbon Receptor Signaling	0.303	5.85E-03	ALDH18A1
Hepatic Cholestasis	0.296	5.46E-03	PRKAR1A
AMPK Signaling	0.294	5.56E-03	PRKAR1A
Glioblastoma Multiforme Signaling	0.289	5.95E-03	RHOC
RAR Activation	0.24	5.24E-03	PRKAR1A
Production of Nitric Oxide and Reactive Oxygen Species in Macrophages	0.231	4.72E-03	RHOC

## Sheet: CB proteins enriched by neur mb
Ingenuity Canonical Pathways	-log(p-value)	Ratio	Molecules
EIF2 Signaling	17.7	0.0945	RPL24,RPL11,PPP1CC,RPS18,RPS19,RPL30,RPL21,RPL23A,RPL9,RPS23,RPS16,RPL18A,MAPK3,RPS15A,RPL12,RPS25,RPL18,RPL31,RPL13A
Mitochondrial Dysfunction	7.88	0.0512	PRDX3,NDUFS1,SOD2,ATP5O,ATP5B,ATP5D,ATP5A1,UQCRC2,CAT,MT-CO2,VDAC2
Oxidative Phosphorylation	5.19	0.0583	NDUFS1,ATP5O,ATP5B,ATP5D,ATP5A1,UQCRC2,MT-CO2
Regulation of eIF4 and p70S6K Signaling	4.47	0.04	RPS16,MAPK3,RPS18,RPS19,RPS15A,RPS25,RPS23
mTOR Signaling	3.76	0.0329	RPS16,MAPK3,RPS18,RPS19,RPS15A,RPS25,RPS23
Superoxide Radicals Degradation	3.02	0.25	SOD2,CAT
Telomere Extension by Telomerase	2.46	0.111	HNRNPA1,HNRNPA2B1
NRF2-mediated Oxidative Stress Response	2.36	0.0256	FTL,SOD2,MAPK3,CAT,FTH1
Protein Ubiquitination Pathway	2.35	0.0222	PSMB3,PSMA6,UBE2V1,UBA1,HSPD1,PSMD3
Ephrin B Signaling	1.98	0.0366	CFL1,MAPK3,HNRNPK
Systemic Lupus Erythematosus Signaling	1.96	0.0196	MAPK3,HNRNPA2B1,SNRPD1,SNRPD3,SNRPD2
Acute Phase Response Signaling	1.73	0.0221	FTL,SOD2,MAPK3,HNRNPK
Glycolysis I	1.63	0.0488	ENO1,TPI1
Hypusine Biosynthesis	1.53	0.2	EIF5A
Role of Tissue Factor in Cancer	1.53	0.0231	P4HB,CFL1,MAPK3
Sphingosine-1-phosphate Signaling	1.52	0.0244	PDIA3,MAPK3,ASAH1
14-3-3-mediated Signaling	1.47	0.0248	TUBB6,PDIA3,MAPK3
Semaphorin Signaling in Neurons	1.42	0.037	CFL1,MAPK3
Synaptic Long Term Potentiation	1.39	0.0231	PPP1CC,PDIA3,MAPK3
Glutathione Redox Reactions II	1.39	0.143	TXNDC12
Thyroid Hormone Biosynthesis	1.39	0.143	CTSD
Acetyl-CoA Biosynthesis III (from Citrate)	1.33	0.125	ACLY
Huntington's Disease Signaling	1.33	0.0159	CTSD,ATP5B,MAPK3,CLTC
Induction of Apoptosis by HIV1	1.32	0.0299	SLC25A4,SLC25A5
Insulin Receptor Signaling	1.31	0.0201	PPP1CC,MAPK3,ACLY
Hypoxia Signaling in the Cardiovascular System	1.23	0.0294	P4HB,UBE2V1
PEDF Signaling	1.18	0.0253	SOD2,MAPK3
Germ Cell-Sertoli Cell Junction Signaling	1.16	0.0178	TUBB6,MAPK3,JUP
Chemokine Signaling	1.16	0.0267	CFL1,MAPK3
Aldosterone Signaling in Epithelial Cells	1.14	0.0178	PDIA3,MAPK3,HSPD1
Serine Biosynthesis	1.13	0.0769	PHGDH
Pentose Phosphate Pathway (Non-oxidative Branch)	1.13	0.0769	TKT
Ceramide Degradation	1.13	0.0714	ASAH1
Caveolar-mediated Endocytosis Signaling	1.13	0.0235	COPA,COPB2
Melatonin Signaling	1.13	0.0247	PDIA3,MAPK3
Acute Myeloid Leukemia Signaling	1.12	0.0238	MAPK3,JUP
Gap Junction Signaling	1.1	0.0166	TUBB6,PDIA3,MAPK3
Leptin Signaling in Obesity	1.1	0.0235	PDIA3,MAPK3
Ceramide Signaling	1.05	0.022	CTSD,MAPK3
PPARÎ±/RXRÎ± Activation	1.03	0.015	CAND1,PDIA3,MAPK3
Sertoli Cell-Sertoli Cell Junction Signaling	1.01	0.0152	TUBB6,MAPK3,JUP
Production of Nitric Oxide and Reactive Oxygen Species in Macrophages	1.01	0.0142	PPP1CC,MAPK3,CAT
PAK Signaling	1	0.0182	CFL1,MAPK3
Sphingosine and Sphingosine-1-phosphate Metabolism	0.994	0.0476	ASAH1
Superpathway of Serine and Glycine Biosynthesis I	0.994	0.0556	PHGDH
Sucrose Degradation V (Mammalian)	0.994	0.0526	TPI1
CDK5 Signaling	0.987	0.0206	PPP1CC,MAPK3
UVA-Induced MAPK Signaling	0.987	0.0204	PDIA3,MAPK3
RAN Signaling	0.972	0.0417	KPNB1
Oleate Biosynthesis II (Animals)	0.972	0.0526	FADS2
Breast Cancer Regulation by Stathmin1	0.942	0.014	PPP1CC,TUBB6,MAPK3
Chondroitin Sulfate Degradation (Metazoa)	0.931	0.0435	HEXA
Dermatan Sulfate Degradation (Metazoa)	0.931	0.0435	HEXA
Antioxidant Action of Vitamin C	0.906	0.018	PDIA3,MAPK3
Neuropathic Pain Signaling In Dorsal Horn Neurons	0.899	0.0183	PDIA3,MAPK3
Pentose Phosphate Pathway	0.894	0.0435	TKT
Rac Signaling	0.879	0.0156	CFL1,MAPK3
IL-22 Signaling	0.877	0.04	MAPK3
Î³-linolenate Biosynthesis II (Animals)	0.877	0.0417	FADS2
IL-17A Signaling in Gastric Cells	0.86	0.0357	MAPK3
Role of JAK family kinases in IL-6-type Cytokine Signaling	0.86	0.0357	MAPK3
Lipid Antigen Presentation by CD1	0.845	0.0333	PDIA3
Ethanol Degradation IV	0.801	0.0345	CAT
CCR3 Signaling in Eosinophils	0.8	0.0149	CFL1,MAPK3
4-1BB Signaling in T Lymphocytes	0.774	0.0278	MAPK3
p70S6K Signaling	0.767	0.0152	PDIA3,MAPK3
Estrogen Receptor Signaling	0.761	0.0147	MAPK3,HNRNPD
Oncostatin M Signaling	0.738	0.0286	MAPK3
P2Y Purigenic Receptor Signaling Pathway	0.736	0.0139	PDIA3,MAPK3
PI3K Signaling in B Lymphocytes	0.731	0.014	PDIA3,MAPK3
MIF-mediated Glucocorticoid Regulation	0.727	0.0238	MAPK3
IL-17A Signaling in Fibroblasts	0.727	0.025	MAPK3
Antigen Presentation Pathway	0.705	0.0238	PDIA3
TCA Cycle II (Eukaryotic)	0.675	0.025	CS
Aryl Hydrocarbon Receptor Signaling	0.67	0.0117	CTSD,MAPK3
Thyroid Cancer Signaling	0.665	0.0227	MAPK3
Epithelial Adherens Junction Signaling	0.661	0.013	TUBB6,JUP
UVC-Induced MAPK Signaling	0.656	0.0227	MAPK3
Xenobiotic Metabolism Signaling	0.655	0.0104	FTL,MAPK3,CAT
Synaptic Long Term Depression	0.652	0.0123	PDIA3,MAPK3
Glioblastoma Multiforme Signaling	0.644	0.0119	PDIA3,MAPK3
MIF Regulation of Innate Immunity	0.638	0.0192	MAPK3
Melanoma Signaling	0.638	0.02	MAPK3
Gluconeogenesis I	0.638	0.0213	ENO1
Role of IL-17F in Allergic Inflammatory Airway Diseases	0.63	0.0208	MAPK3
Ephrin A Signaling	0.59	0.0185	CFL1
Axonal Guidance Signaling	0.582	0.00821	TUBB6,CFL1,PDIA3,MAPK3
CNTF Signaling	0.576	0.0175	MAPK3
Amyloid Processing	0.576	0.0164	MAPK3
UVB-Induced MAPK Signaling	0.568	0.0172	MAPK3
Endometrial Cancer Signaling	0.562	0.0167	MAPK3
IL-2 Signaling	0.555	0.0164	MAPK3
Dopamine-DARPP32 Feedback in cAMP Signaling	0.55	0.0107	PPP1CC,PDIA3
Lymphotoxin Î² Receptor Signaling	0.548	0.0161	MAPK3
Role of IL-17A in Arthritis	0.548	0.0156	MAPK3
Dendritic Cell Maturation	0.547	0.00948	PDIA3,MAPK3
Ephrin Receptor Signaling	0.547	0.00952	CFL1,MAPK3
ErbB2-ErbB3 Signaling	0.542	0.0159	MAPK3
Regulation of Cellular Mechanics by Calpain Protease	0.535	0.0137	MAPK3
CREB Signaling in Neurons	0.53	0.00966	PDIA3,MAPK3
Thrombopoietin Signaling	0.529	0.0156	MAPK3
Glioma Invasiveness Signaling	0.529	0.0152	MAPK3
ATM Signaling	0.523	0.0152	SMC3
EGF Signaling	0.523	0.0156	MAPK3
Endothelin-1 Signaling	0.518	0.0104	PDIA3,MAPK3
IL-15 Signaling	0.517	0.0139	MAPK3
ILK Signaling	0.512	0.00976	CFL1,MAPK3
Role of NFAT in Cardiac Hypertrophy	0.512	0.00957	PDIA3,MAPK3
Role of JAK1 and JAK3 in Î³c Cytokine Signaling	0.511	0.0147	MAPK3
ErbB4 Signaling	0.511	0.0145	MAPK3
CD40 Signaling	0.505	0.0141	MAPK3
ERK/MAPK Signaling	0.502	0.00948	PPP1CC,MAPK3
GM-CSF Signaling	0.5	0.0147	MAPK3
IL-17A Signaling in Airway Cells	0.489	0.0132	MAPK3
Cell Cycle: G1/S Checkpoint Regulation	0.489	0.0139	RPL11
Thrombin Signaling	0.488	0.00948	PDIA3,MAPK3
Mitotic Roles of Polo-Like Kinase	0.484	0.0135	SMC3
Estrogen-Dependent Breast Cancer Signaling	0.484	0.0137	MAPK3
Role of PI3K/AKT Signaling in the Pathogenesis of Influenza	0.484	0.0132	MAPK3
JAK/Stat Signaling	0.484	0.0141	MAPK3
Antiproliferative Role of Somatostatin Receptor 2	0.478	0.0139	MAPK3
Phospholipases	0.478	0.0147	PDIA3
Remodeling of Epithelial Adherens Junctions	0.478	0.0143	TUBB6
Agrin Interactions at Neuromuscular Junction	0.473	0.0143	MAPK3
Erythropoietin Signaling	0.468	0.0127	MAPK3
IL-3 Signaling	0.463	0.0133	MAPK3
Non-Small Cell Lung Cancer Signaling	0.463	0.012	MAPK3
Role of MAPK Signaling in the Pathogenesis of Influenza	0.463	0.0139	MAPK3
GDNF Family Ligand-Receptor Interactions	0.463	0.0132	MAPK3
IL-17 Signaling	0.458	0.0133	MAPK3
Renal Cell Carcinoma Signaling	0.458	0.0127	MAPK3
LPS-stimulated MAPK Signaling	0.453	0.012	MAPK3
Growth Hormone Signaling	0.453	0.0128	MAPK3
Neurotrophin/TRK Signaling	0.453	0.0132	MAPK3
STAT3 Pathway	0.449	0.0125	MAPK3
NF-ÎºB Activation by Viruses	0.444	0.012	MAPK3
FLT3 Signaling in Hematopoietic Progenitor Cells	0.444	0.0127	MAPK3
TREM1 Signaling	0.44	0.0111	MAPK3
Prolactin Signaling	0.44	0.0119	MAPK3
Pyridoxal 5'-phosphate Salvage Pathway	0.44	0.0132	MAPK3
BMP signaling pathway	0.435	0.0116	MAPK3
Actin Cytoskeleton Signaling	0.431	0.00826	CFL1,MAPK3
Regulation of IL-2 Expression in Activated and Anergic T Lymphocytes	0.418	0.0112	MAPK3
tRNA Charging	0.418	0.0123	EPRS
VEGF Family Ligand-Receptor Interactions	0.414	0.0114	MAPK3
PDGF Signaling	0.41	0.0116	MAPK3
Regulation of Actin-based Motility by Rho	0.402	0.0109	CFL1
ErbB Signaling	0.402	0.0111	MAPK3
Prostate Cancer Signaling	0.394	0.00971	MAPK3
TGF-Î² Signaling	0.394	0.0106	MAPK3
Cardiac Hypertrophy Signaling	0.394	0.008	PDIA3,MAPK3
CTLA4 Signaling in Cytotoxic T Lymphocytes	0.39	0.0104	CLTC
Melanocyte Development and Pigmentation Signaling	0.39	0.0105	MAPK3
RANK Signaling in Osteoclasts	0.39	0.0103	MAPK3
Apoptosis Signaling	0.39	0.01	MAPK3
Bladder Cancer Signaling	0.386	0.0103	MAPK3
Signaling by Rho Family GTPases	0.385	0.00746	CFL1,MAPK3
Protein Kinase A Signaling	0.384	0.00733	PPP1CC,PDIA3,MAPK3
FAK Signaling	0.383	0.00943	MAPK3
FGF Signaling	0.383	0.0106	MAPK3
Dopamine Receptor Signaling	0.383	0.0104	PPP1CC
TR/RXR Activation	0.375	0.00917	ENO1
Neuregulin Signaling	0.372	0.00962	MAPK3
HMGB1 Signaling	0.372	0.00917	MAPK3
Chronic Myeloid Leukemia Signaling	0.368	0.00943	MAPK3
PPAR Signaling	0.368	0.00935	MAPK3
Virus Entry via Endocytic Pathways	0.365	0.0099	CLTC
Mouse Embryonic Stem Cell Pluripotency	0.365	0.0101	MAPK3
Role of Pattern Recognition Receptors in Recognition of Bacteria and Viruses	0.362	0.00917	MAPK3
SAPK/JNK Signaling	0.362	0.00952	HNRNPK
Î±-Adrenergic Signaling	0.355	0.00917	MAPK3
VEGF Signaling	0.355	0.00917	MAPK3
FcÎ³ Receptor-mediated Phagocytosis in Macrophages and Monocytes	0.352	0.00943	MAPK3
G Beta Gamma Signaling	0.352	0.00826	MAPK3
IGF-1 Signaling	0.352	0.00935	MAPK3
Glioma Signaling	0.348	0.00885	MAPK3
Telomerase Signaling	0.345	0.00943	MAPK3
T Cell Receptor Signaling	0.342	0.00917	MAPK3
HGF Signaling	0.339	0.00901	MAPK3
HIF1Î± Signaling	0.333	0.00893	MAPK3
Cholecystokinin/Gastrin-mediated Signaling	0.33	0.00943	MAPK3
Amyotrophic Lateral Sclerosis Signaling	0.324	0.00794	CAT
Type I Diabetes Mellitus Signaling	0.321	0.00826	HSPD1
Pancreatic Adenocarcinoma Signaling	0.321	0.00781	MAPK3
Role of NANOG in Mammalian Embryonic Stem Cell Pluripotency	0.313	0.0084	MAPK3
Salvage Pathways of Pyrimidine Ribonucleotides	0.313	0.00885	MAPK3
NGF Signaling	0.31	0.0082	MAPK3
Nitric Oxide Signaling in the Cardiovascular System	0.308	0.008	MAPK3
Natural Killer Cell Signaling	0.305	0.00847	MAPK3
Fc Epsilon RI Signaling	0.305	0.00855	MAPK3
Androgen Signaling	0.305	0.0069	MAPK3
fMLP Signaling in Neutrophils	0.302	0.00758	MAPK3
GÎ±s Signaling	0.302	0.008	MAPK3
IL-6 Signaling	0.302	0.00806	MAPK3
Renin-Angiotensin Signaling	0.297	0.00794	MAPK3
GÎ±12/13 Signaling	0.295	0.00787	MAPK3
PKCÎ¸ Signaling in T Lymphocytes	0.292	0.00694	MAPK3
PTEN Signaling	0.292	0.00719	MAPK3
Corticotropin Releasing Hormone Signaling	0.285	0.0069	MAPK3
RhoA Signaling	0.28	0.00781	CFL1
GÎ±i Signaling	0.28	0.00741	MAPK3
PI3K/AKT Signaling	0.273	0.00658	MAPK3
Sperm Motility	0.26	0.00694	PDIA3
Role of Macrophages, Fibroblasts and Endothelial Cells in Rheumatoid Arthritis	0.258	0.00585	PDIA3,MAPK3
Ovarian Cancer Signaling	0.258	0.00658	MAPK3
GNRH Signaling	0.256	0.00654	MAPK3
Type II Diabetes Mellitus Signaling	0.254	0.00585	MAPK3
IL-12 Signaling and Production in Macrophages	0.252	0.00637	MAPK3
Cellular Effects of Sildenafil (Viagra)	0.244	0.00645	PDIA3
Cardiac Î²-adrenergic Signaling	0.242	0.00633	PPP1CC
Relaxin Signaling	0.234	0.0061	MAPK3
AMPK Signaling	0.229	0.00552	AK3
GÎ±q Signaling	0.218	0.00585	MAPK3
CXCR4 Signaling	0.21	0.00575	MAPK3
Cdc42 Signaling	0.207	0.00538	CFL1
B Cell Receptor Signaling	0.205	0.00571	MAPK3

## Sheet: Ps proteins reduced by neur mb
Ingenuity Canonical Pathways	-log(p-value)	Ratio	Molecules
Remodeling of Epithelial Adherens Junctions	6.34	8.57E-02	TUBB4B,ARPC2,MAPRE1,TUBB2A,DNM1L,DNM2
14-3-3-mediated Signaling	4.91	4.96E-02	YWHAE,MAPK1,TUBB4B,TUBB2A,VIM,RPS6KA1
mTOR Signaling	4.66	3.29E-02	RHOG,MAPK1,PPP2R4,EIF3A,RPS6KA1,RPS12,RPSA
Actin Cytoskeleton Signaling	4.38	2.89E-02	MAPK1,CYFIP1,ARPC2,EZR,MYH9,TRIO,NCKAP1
Regulation of eIF4 and p70S6K Signaling	4.31	3.43E-02	MAPK1,PPP2R4,EIF3A,EIF2S1,RPS12,RPSA
EIF2 Signaling	3.83	2.99E-02	RPL7A,MAPK1,EIF3A,EIF2S1,RPS12,RPSA
Signaling by Rho Family GTPases	3.31	2.29E-02	RHOG,MAPK1,CYFIP1,ARPC2,EZR,VIM
VEGF Signaling	3.08	3.67E-02	YWHAE,MAPK1,EIF2S1,ELAVL1
Rac Signaling	2.95	3.15E-02	MAPK1,CYFIP1,ARPC2,NCKAP1
Clathrin-mediated Endocytosis Signaling	2.89	2.53E-02	MYO6,ARPC2,CSNK2A1,DNM1L,DNM2
ILK Signaling	2.88	2.44E-02	RHOG,MAPK1,PPP2R4,MYH9,VIM
NGF Signaling	2.85	3.28E-02	RHOG,MAPK1,TRIO,RPS6KA1
Breast Cancer Regulation by Stathmin1	2.78	2.34E-02	CAMK2A,MAPK1,PPP2R4,TUBB4B,TUBB2A
PI3K/AKT Signaling	2.65	2.63E-02	YWHAE,MAPK1,HSP90AB1,PPP2R4
Axonal Guidance Signaling	2.58	1.45E-02	KLC1,MAPK1,TUBB4B,ARPC2,TUBB2A,PSMD14,ADAMTS4
GNRH Signaling	2.55	2.61E-02	CAMK2A,MAPK1,DNM1L,DNM2
Huntington's Disease Signaling	2.51	1.98E-02	MAPK1,HSPA1A/HSPA1B,DNM1L,NAPA,DNM2
Epithelial Adherens Junction Signaling	2.42	2.6E-02	TUBB4B,ARPC2,TUBB2A,MYH9
Germ Cell-Sertoli Cell Junction Signaling	2.31	2.37E-02	RHOG,MAPK1,TUBB4B,TUBB2A
Protein Ubiquitination Pathway	2.29	1.85E-02	HSP90AB1,HSPA1A/HSPA1B,HSPH1,PSMA4,PSMD14
Aldosterone Signaling in Epithelial Cells	2.28	2.38E-02	MAPK1,HSP90AB1,HSPA1A/HSPA1B,HSPH1
Antiproliferative Role of TOB in T Cell Signaling	2.26	7.69E-02	MAPK1,RPS6KA1
RhoGDI Signaling	2.13	1.99E-02	GDI1,RHOG,ARPC2,EZR
Fcγ Receptor-mediated Phagocytosis in Macrophages and Monocytes	2.06	2.83E-02	MAPK1,ARPC2,EZR
IGF-1 Signaling	2.05	2.8E-02	YWHAE,MAPK1,CSNK2A1
Telomerase Signaling	2.03	2.83E-02	MAPK1,HSP90AB1,PPP2R4
Glycolysis I	1.89	4.88E-02	PGK1,PKM
RhoA Signaling	1.83	2.46E-02	KTN1,ARPC2,EZR
Cell Cycle: G2/M DNA Damage Checkpoint Regulation	1.81	4.08E-02	YWHAE,RPS6KA1
Role of IL-17F in Allergic Inflammatory Airway Diseases	1.8	4.17E-02	MAPK1,RPS6KA1
Neuroprotective Role of THOP1 in Alzheimer's Disease	1.78	3.64E-02	YWHAE,IDE
p70S6K Signaling	1.77	2.27E-02	YWHAE,MAPK1,PPP2R4
Synaptic Long Term Potentiation	1.75	2.31E-02	CAMK2A,MAPK1,RPS6KA1
CNTF Signaling	1.68	3.51E-02	MAPK1,RPS6KA1
Semaphorin Signaling in Neurons	1.68	3.7E-02	RHOG,MAPK1
Amyloid Processing	1.68	3.28E-02	MAPK1,CSNK2A1
IL-2 Signaling	1.63	3.28E-02	MAPK1,CSNK2A1
eNOS Signaling	1.62	1.94E-02	HSP90AB1,HSPA1A/HSPA1B,DNM2
Role of IL-17A in Arthritis	1.62	3.12E-02	MAPK1,RPS6KA1
Actin Nucleation by ARP-WASP Complex	1.62	2.99E-02	RHOG,ARPC2
Regulation of Cellular Mechanics by Calpain Protease	1.59	2.74E-02	MAPK1,EZR
Glioma Invasiveness Signaling	1.57	3.03E-02	RHOG,MAPK1
EGF Signaling	1.56	3.12E-02	MAPK1,CSNK2A1
Glucocorticoid Receptor Signaling	1.55	1.34E-02	MAPK1,HSP90AB1,HSPA1A/HSPA1B,ANXA1
GM-CSF Signaling	1.51	2.94E-02	CAMK2A,MAPK1
ERK5 Signaling	1.5	2.94E-02	YWHAE,RPS6KA1
Mitotic Roles of Polo-Like Kinase	1.47	2.7E-02	HSP90AB1,PPP2R4
Geranylgeranyldiphosphate Biosynthesis	1.47	1.25E-01	FDPS
Agrin Interactions at Neuromuscular Junction	1.45	2.86E-02	MAPK1,UTRN
Xenobiotic Metabolism Signaling	1.45	1.32E-02	CAMK2A,MAPK1,HSP90AB1,PPP2R4
Gap Junction Signaling	1.44	1.66E-02	MAPK1,TUBB4B,TUBB2A
Pyruvate Fermentation to Lactate	1.42	1.11E-01	LDHB
Growth Hormone Signaling	1.41	2.56E-02	MAPK1,RPS6KA1
Chemokine Signaling	1.41	2.67E-02	CAMK2A,MAPK1
Neurotrophin/TRK Signaling	1.41	2.63E-02	MAPK1,RPS6KA1
FLT3 Signaling in Hematopoietic Progenitor Cells	1.38	2.53E-02	MAPK1,RPS6KA1
Trans, trans-farnesyl Diphosphate Biosynthesis	1.38	1E-01	FDPS
Melatonin Signaling	1.37	2.47E-02	CAMK2A,MAPK1
RAR Activation	1.37	1.57E-02	RPL7A,MAPK1,CSNK2A1
CREB Signaling in Neurons	1.35	1.45E-02	CAMK2A,MAPK1,RPS6KA1
Sertoli Cell-Sertoli Cell Junction Signaling	1.34	1.52E-02	MAPK1,TUBB4B,TUBB2A
Production of Nitric Oxide and Reactive Oxygen Species in Macrophages	1.34	1.42E-02	RHOG,MAPK1,PPP2R4
Calcium Signaling	1.33	1.38E-02	CAMK2A,MAPK1,MYH9
PDGF Signaling	1.3	2.33E-02	MAPK1,CSNK2A1
ERK/MAPK Signaling	1.3	1.42E-02	MAPK1,PPP2R4,RPS6KA1
Regulation of Actin-based Motility by Rho	1.3	2.2E-02	RHOG,ARPC2
Thrombin Signaling	1.28	1.42E-02	RHOG,CAMK2A,MAPK1
Integrin Signaling	1.28	1.44E-02	RHOG,MAPK1,ARPC2
Prostate Cancer Signaling	1.27	1.94E-02	MAPK1,HSP90AB1
Melanocyte Development and Pigmentation Signaling	1.26	2.11E-02	MAPK1,RPS6KA1
Apoptosis Signaling	1.26	2E-02	MAPK1,RPS6KA1
CDK5 Signaling	1.23	2.06E-02	MAPK1,PPP2R4
UVA-Induced MAPK Signaling	1.23	2.04E-02	MAPK1,RPS6KA1
Neuregulin Signaling	1.22	1.92E-02	MAPK1,HSP90AB1
HMGB1 Signaling	1.22	1.83E-02	RHOG,MAPK1
PPAR Signaling	1.21	1.87E-02	MAPK1,HSP90AB1
Role of Pattern Recognition Receptors in Recognition of Bacteria and Viruses	1.19	1.83E-02	MAPK1,EIF2S1
Granzyme B Signaling	1.18	5.56E-02	LMNB1
Inosine-5'-phosphate Biosynthesis II	1.18	6.25E-02	PAICS
Parkinson's Signaling	1.18	5.26E-02	MAPK1
G Beta Gamma Signaling	1.17	1.65E-02	MAPK1,DNM2
Glioma Signaling	1.16	1.77E-02	CAMK2A,MAPK1
cAMP-mediated signaling	1.14	1.33E-02	CAMK2A,MAPK1,RPS6KA1
Neuropathic Pain Signaling In Dorsal Horn Neurons	1.13	1.83E-02	CAMK2A,MAPK1
Endoplasmic Reticulum Stress Pathway	1.13	5.26E-02	EIF2S1
HIF1α Signaling	1.13	1.79E-02	MAPK1,LDHB
Cholecystokinin/Gastrin-mediated Signaling	1.12	1.89E-02	RHOG,MAPK1
Cardiac Hypertrophy Signaling	1.1	1.2E-02	RHOG,MAPK1,RPS6KA1
DNA Methylation and Transcriptional Repression Signaling	1.08	4.35E-02	CHD4
Role of Tissue Factor in Cancer	1.07	1.54E-02	MAPK1,RPS6KA1
Phospholipase C Signaling	1.07	1.13E-02	RHOG,AHNAK,MAPK1
Sphingosine-1-phosphate Signaling	1.06	1.63E-02	RHOG,MAPK1
Nitric Oxide Signaling in the Cardiovascular System	1.06	1.6E-02	MAPK1,HSP90AB1
fMLP Signaling in Neutrophils	1.05	1.52E-02	MAPK1,ARPC2
IL-6 Signaling	1.05	1.61E-02	MAPK1,CSNK2A1
PTEN Signaling	1.03	1.45E-02	MAPK1,CSNK2A1
PKCθ Signaling in T Lymphocytes	1.03	1.39E-02	CAMK2A,MAPK1
IL-22 Signaling	1.01	4E-02	MAPK1
γ-linolenate Biosynthesis II (Animals)	1.01	4.17E-02	CYB5R3
Role of Lipids/Lipid Rafts in the Pathogenesis of Influenza	0.991	3.45E-02	FDPS
IL-17A Signaling in Gastric Cells	0.991	3.57E-02	MAPK1
Role of JAK family kinases in IL-6-type Cytokine Signaling	0.991	3.57E-02	MAPK1
G-Protein Coupled Receptor Signaling	0.972	1.09E-02	CAMK2A,MAPK1,RPS6KA1
PI3K Signaling in B Lymphocytes	0.952	1.4E-02	CAMK2A,MAPK1
Type II Diabetes Mellitus Signaling	0.936	1.17E-02	MAPK1,PKM
4-1BB Signaling in T Lymphocytes	0.903	2.78E-02	MAPK1
Aryl Hydrocarbon Receptor Signaling	0.89	1.17E-02	MAPK1,HSP90AB1
Synaptic Long Term Depression	0.871	1.24E-02	MAPK1,PPP2R4
AMPK Signaling	0.871	1.11E-02	MAPK1,PPP2R4
Oncostatin M Signaling	0.866	2.86E-02	MAPK1
Glioblastoma Multiforme Signaling	0.857	1.19E-02	RHOG,MAPK1
Cell Cycle Regulation by BTG Family Proteins	0.854	2.56E-02	PPP2R4
MIF-mediated Glucocorticoid Regulation	0.854	2.38E-02	MAPK1
IL-17A Signaling in Fibroblasts	0.854	2.5E-02	MAPK1
Tight Junction Signaling	0.853	1.2E-02	PPP2R4,MYH9
Gαq Signaling	0.839	1.17E-02	RHOG,MAPK1
Superpathway of Geranylgeranyldiphosphate Biosynthesis I (via Mevalonate)	0.832	2.7E-02	FDPS
Role of Macrophages, Fibroblasts and Endothelial Cells in Rheumatoid Arthritis	0.825	8.77E-03	CAMK2A,MAPK1,ADAMTS4
April Mediated Signaling	0.821	2.27E-02	MAPK1
CXCR4 Signaling	0.818	1.15E-02	RHOG,MAPK1
Inhibition of Angiogenesis by TSP1	0.811	2.38E-02	MAPK1
Cdc42 Signaling	0.809	1.08E-02	MAPK1,ARPC2
B Cell Receptor Signaling	0.805	1.14E-02	CAMK2A,MAPK1
Role of PKR in Interferon Induction and Antiviral Response	0.8	2.04E-02	EIF2S1
B Cell Activating Factor Signaling	0.8	2.17E-02	MAPK1
Mechanisms of Viral Exit from Host Cells	0.8	2.22E-02	LMNB1
Thyroid Cancer Signaling	0.791	2.27E-02	MAPK1
Purine Nucleotides De Novo Biosynthesis II	0.781	2.38E-02	PAICS
UVC-Induced MAPK Signaling	0.781	2.27E-02	MAPK1
Wnt/β-catenin Signaling	0.773	1.14E-02	PPP2R4,CSNK2A1
Mitochondrial Dysfunction	0.769	9.95E-03	CYB5R3,NDUFB6
MIF Regulation of Innate Immunity	0.763	1.92E-02	MAPK1
Melanoma Signaling	0.763	2E-02	MAPK1
Gluconeogenesis I	0.754	2.08E-02	PGK1
Ephrin Receptor Signaling	0.75	9.52E-03	MAPK1,ARPC2
PPARα/RXRα Activation	0.739	1.01E-02	MAPK1,HSP90AB1
iNOS Signaling	0.737	1.89E-02	MAPK1
Agranulocyte Adhesion and Diapedesis	0.724	1.05E-02	EZR,MYH9
Molecular Mechanisms of Cancer	0.723	7.75E-03	RHOG,CAMK2A,MAPK1
Role of NFAT in Cardiac Hypertrophy	0.71	9.57E-03	CAMK2A,MAPK1
IL-8 Signaling	0.703	8.89E-03	RHOG,MAPK1
nNOS Signaling in Neurons	0.697	1.92E-02	CAMK2A
UVB-Induced MAPK Signaling	0.69	1.72E-02	MAPK1
Endometrial Cancer Signaling	0.683	1.67E-02	MAPK1
Role of CHK Proteins in Cell Cycle Checkpoint Control	0.676	1.69E-02	PPP2R4
Lymphotoxin β Receptor Signaling	0.669	1.61E-02	MAPK1
Toll-like Receptor Signaling	0.669	1.56E-02	MAPK1
ErbB2-ErbB3 Signaling	0.662	1.59E-02	MAPK1
Leukocyte Extravasation Signaling	0.661	9.52E-03	MAPK1,EZR
Myc Mediated Apoptosis Signaling	0.655	1.59E-02	YWHAE
Thrombopoietin Signaling	0.649	1.56E-02	MAPK1
TREM1 Signaling	0.642	1.33E-02	MAPK1
IL-15 Signaling	0.636	1.39E-02	MAPK1
Role of JAK1 and JAK3 in γc Cytokine Signaling	0.63	1.47E-02	MAPK1
ErbB4 Signaling	0.63	1.45E-02	MAPK1
Protein Kinase A Signaling	0.625	7.37E-03	CAMK2A,YWHAE,MAPK1
CD40 Signaling	0.624	1.41E-02	MAPK1
IL-17A Signaling in Airway Cells	0.606	1.32E-02	MAPK1
Hypoxia Signaling in the Cardiovascular System	0.606	1.47E-02	HSP90AB1
Role of Osteoblasts, Osteoclasts and Chondrocytes in Rheumatoid Arthritis	0.602	8.03E-03	MAPK1,ADAMTS4
Estrogen-Dependent Breast Cancer Signaling	0.6	1.37E-02	MAPK1
Role of PI3K/AKT Signaling in the Pathogenesis of Influenza	0.6	1.32E-02	MAPK1
JAK/Stat Signaling	0.6	1.41E-02	MAPK1
Antiproliferative Role of Somatostatin Receptor 2	0.595	1.39E-02	MAPK1
Role of MAPK Signaling in the Pathogenesis of Influenza	0.589	1.41E-02	MAPK1
Erythropoietin Signaling	0.584	1.27E-02	MAPK1
IL-3 Signaling	0.579	1.33E-02	MAPK1
Non-Small Cell Lung Cancer Signaling	0.579	1.2E-02	MAPK1
GDNF Family Ligand-Receptor Interactions	0.579	1.32E-02	MAPK1
PEDF Signaling	0.579	1.27E-02	MAPK1
IL-10 Signaling	0.574	1.28E-02	MAPK1
IL-17 Signaling	0.574	1.33E-02	MAPK1
Renal Cell Carcinoma Signaling	0.574	1.27E-02	MAPK1
LPS-stimulated MAPK Signaling	0.568	1.2E-02	MAPK1
NF-κB Activation by Viruses	0.558	1.2E-02	MAPK1
CCR5 Signaling in Macrophages	0.558	1.03E-02	MAPK1
Pyridoxal 5'-phosphate Salvage Pathway	0.558	1.33E-02	MAPK1
Caveolar-mediated Endocytosis Signaling	0.554	1.18E-02	DNM2
Prolactin Signaling	0.554	1.19E-02	MAPK1
Ephrin B Signaling	0.554	1.22E-02	MAPK1
BMP signaling pathway	0.554	1.18E-02	MAPK1
Acute Myeloid Leukemia Signaling	0.549	1.19E-02	MAPK1
Colorectal Cancer Metastasis Signaling	0.542	7.46E-03	RHOG,MAPK1
VDR/RXR Activation	0.539	1.14E-02	CSNK2A1
Leptin Signaling in Obesity	0.539	1.18E-02	MAPK1
Cyclins and Cell Cycle Regulation	0.535	1.04E-02	PPP2R4
Regulation of IL-2 Expression in Activated and Anergic T Lymphocytes	0.53	1.12E-02	MAPK1
VEGF Family Ligand-Receptor Interactions	0.526	1.14E-02	MAPK1
TGF-β Signaling	0.521	1.11E-02	MAPK1
Ceramide Signaling	0.517	1.1E-02	PPP2R4
ErbB Signaling	0.513	1.11E-02	MAPK1
Superpathway of Cholesterol Biosynthesis	0.513	1.15E-02	FDPS
CTLA4 Signaling in Cytotoxic T Lymphocytes	0.5	1.04E-02	PPP2R4
RANK Signaling in Osteoclasts	0.5	1.03E-02	MAPK1
Bladder Cancer Signaling	0.496	1.03E-02	MAPK1
FAK Signaling	0.492	9.43E-03	MAPK1
PAK Signaling	0.492	9.09E-03	MAPK1
FGF Signaling	0.492	1.06E-02	MAPK1
Dopamine Receptor Signaling	0.492	1.04E-02	PPP2R4
Crosstalk between Dendritic Cells and Natural Killer Cells	0.488	9.43E-03	CAMK2A
Chronic Myeloid Leukemia Signaling	0.477	9.43E-03	MAPK1
Virus Entry via Endocytic Pathways	0.473	9.9E-03	DNM2
Mouse Embryonic Stem Cell Pluripotency	0.473	1.01E-02	MAPK1
IL-1 Signaling	0.47	9.17E-03	MAPK1
α-Adrenergic Signaling	0.462	9.17E-03	MAPK1
Paxillin Signaling	0.452	8.55E-03	MAPK1
Salvage Pathways of Pyrimidine Ribonucleotides	0.448	9.71E-03	MAPK1
Antioxidant Action of Vitamin C	0.448	9.09E-03	MAPK1
T Cell Receptor Signaling	0.448	9.17E-03	MAPK1
HGF Signaling	0.445	9.01E-03	MAPK1
Type I Diabetes Mellitus Signaling	0.426	8.26E-03	MAPK1
Pancreatic Adenocarcinoma Signaling	0.426	7.81E-03	MAPK1
Role of NANOG in Mammalian Embryonic Stem Cell Pluripotency	0.419	8.47E-03	MAPK1
iCOS-iCOSL Signaling in T Helper Cells	0.416	7.94E-03	CAMK2A
Natural Killer Cell Signaling	0.407	8.47E-03	MAPK1
Fc Epsilon RI Signaling	0.407	8.55E-03	MAPK1
Androgen Signaling	0.407	6.9E-03	MAPK1
Gαs Signaling	0.405	8E-03	MAPK1
Renin-Angiotensin Signaling	0.399	7.94E-03	MAPK1
p38 MAPK Signaling	0.399	8.33E-03	RPS6KA1
Gα12/13 Signaling	0.396	7.87E-03	MAPK1
CCR3 Signaling in Eosinophils	0.393	7.46E-03	MAPK1
CD28 Signaling in T Helper Cells	0.39	7.35E-03	ARPC2
Corticotropin Releasing Hormone Signaling	0.385	6.9E-03	MAPK1
Gαi Signaling	0.38	7.41E-03	MAPK1
D-myo-inositol (1,4,5,6)-Tetrakisphosphate Biosynthesis	0.374	7.04E-03	PPP2R4
D-myo-inositol (3,4,5,6)-tetrakisphosphate Biosynthesis	0.374	7.04E-03	PPP2R4
Estrogen Receptor Signaling	0.374	7.35E-03	MAPK1
P2Y Purigenic Receptor Signaling Pathway	0.362	6.94E-03	MAPK1
Ovarian Cancer Signaling	0.355	6.58E-03	MAPK1
IL-12 Signaling and Production in Macrophages	0.348	6.37E-03	MAPK1
Insulin Receptor Signaling	0.348	6.71E-03	MAPK1
Hepatic Fibrosis / Hepatic Stellate Cell Activation	0.345	6.45E-03	MYH9
Cellular Effects of Sildenafil (Viagra)	0.339	6.45E-03	MYH9
Cardiac β-adrenergic Signaling	0.336	6.33E-03	PPP2R4
D-myo-inositol-5-phosphate Metabolism	0.334	6.29E-03	PPP2R4
3-phosphoinositide Degradation	0.332	6.25E-03	PPP2R4
Relaxin Signaling	0.328	6.1E-03	MAPK1
Tec Kinase Signaling	0.304	5.43E-03	RHOG
3-phosphoinositide Biosynthesis	0.298	5.62E-03	PPP2R4
NF-κB Signaling	0.291	5.75E-03	CSNK2A1
Acute Phase Response Signaling	0.282	5.52E-03	MAPK1
Granulocyte Adhesion and Diapedesis	0.275	5.52E-03	EZR
Role of NFAT in Regulation of the Immune Response	0.272	5E-03	MAPK1
Dopamine-DARPP32 Feedback in cAMP Signaling	0.272	5.35E-03	PPP2R4
Dendritic Cell Maturation	0.27	4.74E-03	MAPK1
NRF2-mediated Oxidative Stress Response	0.267	5.13E-03	MAPK1
Regulation of the Epithelial-Mesenchymal Transition Pathway	0.265	5.1E-03	MAPK1
Endothelin-1 Signaling	0.259	5.24E-03	MAPK1
Superpathway of Inositol Phosphate Compounds	0.225	4.35E-03	PPP2R4
Systemic Lupus Erythematosus Signaling	0.205	3.91E-03	MAPK1
