# Supplementary material for: Spatial mapping of juxtacrine axo-glial interactions identifies novel molecules in peripheral myelination
Source: Nat Commun. 2015 Sep 18;6:8303. doi: 10.1038/ncomms9303 (PMC4576721; doi:10.1038/ncomms9303)
Supplement: Supplementary Data 6 — Literature supporting the protein-protein interaction predictions. References supporting the protein-protein interaction network shown in Figure 3B. [file ncomms9303-s7.xlsx]

## Sheet: Ps prot. enriched by neur. mb. 
©2000-2013 Ingenuity Systems, Inc. All Rights Reserved.
Source	SourceID	Reference
PM	10497155	Calderwood DA, Zent R, Grant R, Rees DJ, Hynes RO, Ginsberg MH. The Talin head domain binds to integrin beta subunit cytoplasmic tails and regulates integrin activation. J Biol Chem 1999 Oct 1;274(40):28071-4.
PM	10604475	Liu S, Thomas SM, Woodside DG, Rose DM, Kiosses WB, Pfaff M, Ginsberg MH. Binding of paxillin to alpha4 integrins modifies integrin-dependent biological responses. Nature 1999 Dec 9;402(6762):676-81.
PM	10651633	Imamura F, Arimoto I, Fujiyoshi Y, Doi T. W276 mutation in the endothelin receptor subtype B impairs Gq coupling but not Gi or Go coupling. Biochemistry 2000 Feb 1;39(4):686-92.
PM	10835343	Nijtmans LG, de Jong L, Artal Sanz M, Coates PJ, Berden JA, Back JW, Muijsers AO, van der Spek H, Grivell LA. Prohibitins act as a membrane-bound chaperone for the stabilization of mitochondrial proteins. EMBO J 2000 Jun 1;19(11):2444-51.
PM	11239414	Julien JP. Amyotrophic lateral sclerosis. unfolding the toxicity of the misfolded. Cell 2001 Feb 23;104(4):581-91.
PM	11279249	Martel V, Racaud-Sultan C, Dupe S, Marie C, Paulhe F, Galmiche A, Block MR, Albiges-Rizo C. Conformation, localization and integrin-binding of talin depend on its interaction with phosphoinositides. J Biol Chem 2001 06 15;276(24):21217-27.
PM	11343650	Nguyen MD, Larivière RC, Julien JP. Deregulation of Cdk5 in a mouse model of ALS: toxicity alleviated by perikaryal neurofilament inclusions. Neuron 2001 Apr 1;30(1):135-47.
PM	11423540	D'Addario M, Arora PD, Fan J, Ganss B, Ellen RP, McCulloch CA. Cytoprotection against mechanical forces delivered through beta 1 integrins requires induction of filamin A. J Biol Chem 2001 Aug 24;276(34):31969-77.
PM	11559706	Seifert R, Wenzel-Seifert K. Defective Gi protein coupling in two formyl peptide receptor mutants associated with localized juvenile periodontitis. J Biol Chem 2001 Nov 9;276(45):42043-9.
PM	11689472	Pugliese G, Pricci F, Iacobini C, Leto G, Amadio L, Barsotti P, Frigeri L, Hsu DK, Vlassara H, Liu FT, Di Mario U. Accelerated diabetic glomerulopathy in galectin-3/AGE receptor 3 knockout mice. FASEB J 2001 Nov 1;15(13):2471-9.
PM	11698390	Alim MA, Hossain MS, Arima K, Takeda K, Izumiyama Y, Nakamura M, Kaji H, Shinoda T, Hisanaga S, Ueda K. Tubulin seeds alpha-synuclein fibril formation. J Biol Chem 2002 Jan 18;277(3):2112-7.
PM	11724557	Miele AE, Draghi F, Arcovito A, Bellelli A, Brunori M, Travaglini-Allocatelli C, Vallone B. Control of heme reactivity by diffusion: structural basis and functional characterization in hemoglobin mutants. Biochemistry 2001 12 4;40(48):14449-58.
PM	11724913	Cluskey S, Ramsden DB. Mechanisms of neurodegeneration in amyotrophic lateral sclerosis. Mol Pathol 2001 Dec 01;54(6):386-92.
PM	11781567	Calderwood DA, Huttenlocher A, Kiosses WB, Rose DM, Woodside DG, Schwartz MA, Ginsberg MH. Increased filamin binding to beta-integrin cytoplasmic domains inhibits cell migration. Nat Cell Biol 2001 Dec 1;3(12):1060-8.
PM	11807098	van der Flier A, Kuikman I, Kramer D, Geerts D, Kreft M, Takafuta T, Shapiro SS, Sonnenberg A. Different splice variants of filamin-B affect myogenesis, subcellular distribution, and determine binding to integrin [beta] subunits. J Cell Biol 2002 Jan 21;156(2):361-76.
PM	11859124	Braun M, Wunderlin M, Spieth K, Knöchel W, Gierschik P, Moepps B. Xenopus laevis Stromal cell-derived factor 1: conservation of structure and function during vertebrate development. J Immunol 2002 Mar 1;168(5):2340-7.
PM	11884618	Hermanto U, Zong CS, Li W, Wang LH. RACK1, an insulin-like growth factor I (IGF-I) receptor-interacting protein, modulates IGF-I-dependent integrin signaling and promotes cell spreading and contact with extracellular matrix. Mol Cell Biol 2002 Apr 1;22(7):2345-65.
PM	11934885	Besson A, Wilson TL, Yong VW. The anchoring protein RACK1 links protein kinase Cepsilon to integrin beta chains. Requirements for adhesion and motility. J Biol Chem 2002 Jun 14;277(24):22073-84.
PM	12077435	Biswal BK, Vijayan M. Structures of human oxy- and deoxyhaemoglobin at different levels of humidity: variability in the T state. Acta Crystallogr D Biol Crystallogr 2002 07 1;58(Pt 7):1155-61.
PM	12151531	Bu B, Li J, Davies P, Vincent I. Deregulation of cdk5, hyperphosphorylation, and cytoskeletal pathology in the Niemann-Pick type C murine model. J Neurosci 2002 Aug 1;22(15):6515-25.
PM	12176917	Galanello R, Barella S, Satta S, Maccioni L, Pintor C, Cao A. Homozygosity for nondeletion delta-beta(0) thalassemia resulting in a silent clinical phenotype. Blood 2002 Sep 1;100(5):1913-4.
PM	12324467	D'Addario M, Arora PD, Ellen RP, McCulloch CA. Interaction of p38 and Sp1 in a mechanical force-induced, b1-integrin- mediatedtranscriptional circuit that regulates the actin binding protein filamin-A. J Biol Chem 2002 12 6;277(49):47541-50.
PM	12359736	Dell EJ, Connor J, Chen S, Stebbins EG, Skiba NP, Mochly-Rosen D, Hamm HE. The betagamma subunit of heterotrimeric G proteins interacts with RACK1 and two other WD repeat proteins. J Biol Chem 2002 12 20;277(51):49888-95.
PM	12393796	Sheen VL, Feng Y, Graham D, Takafuta T, Shapiro SS, Walsh CA. Filamin A and Filamin B are co-expressed within neurons during periods of neuronal migration and can physically interact. Hum Mol Genet 2002 11 1;11(23):2845-54.
PM	12435334	Lee HS, Millward-Sadler SJ, Wright MO, Nuki G, Al-Jamal R, Salter DM. Activation of Integrin-RACK1/PKCalpha signalling in human articular chondrocyte mechanotransduction. Osteoarthritis Cartilage 2002 11 1;10(11):890-7.
PM	12464680	Falet H, Hoffmeister KM, Neujahr R, Italiano JE Jr, Stossel TP, Southwick FS, Hartwig JH. Importance of free actin filament barbed ends for Arp2/3 complex function in platelets and fibroblasts. Proc Natl Acad Sci U S A 2002 Dec 24;99(26):16782-7.
PM	12606711	Calderwood DA, Fujioka Y, De Pereda JM, Garcia-Alvarez B, Nakamoto T, Margolis B, McGlade CJ, Liddington RC, Ginsberg MH. Integrin {beta} cytoplasmic domain interactions with phosphotyrosine- binding domains: A structural prototype for diversity in integrin signaling. Proc Natl Acad Sci U S A 2003 03 4;100(5):2272-7.
PM	12932731	Harjes P, Wanker EE. The hunt for huntingtin function: interaction partners tell many different stories. Trends Biochem Sci 2003 Aug 01;28(8):425-33.
PM	14573771	Bodor ET, Waldo GL, Hooks SB, Corbitt J, Boyer JL, Harden TK. Purification and functional reconstitution of the human P2Y12 receptor. Mol Pharmacol 2003 Nov 01;64(5):1210-6.
PM	14705937	Chan NL, Kavanaugh JS, Rogers PH, Arnone A. Crystallographic analysis of the interaction of nitric oxide with quaternary-T human hemoglobin. Biochemistry 2004 01 13;43(1):118-32.
PM	14963031	Chen S, Dell EJ, Lin F, Sai J, Hamm HE. RACK1 regulates specific functions of Gbetagamma. J Biol Chem 2004 Apr 23;279(17):17861-8.
PM	15047060	Bernhard OK, Cunningham AL, Sheil MM. Analysis of proteins copurifying with the CD4/lck complex using one-dimensional polyacrylamide gel electrophoresis and mass spectrometry: comparison with affinity-tag based protein detection and evaluation of different solubilization methods. J Am Soc Mass Spectrom 2004 04 1;15(4):558-67.
PM	15163412	de Hoog CL, Foster LJ, Mann M. RNA and RNA binding proteins participate in early stages of cell spreading through spreading initiation centers. Cell 2004 05 28;117(5):649-62.
PM	15181153	Fukushi J, Makagiansar IT, Stallcup WB. NG2 proteoglycan promotes endothelial cell motility and angiogenesis via engagement of galectin-3 and alpha3beta1 integrin. Mol Biol Cell 2004 Aug 01;15(8):3580-90.
PM	15225631	Travis MA, van der Flier A, Kammerer RA, Mould AP, Sonnenberg A, Humphries MJ. Interaction of filamin A with the integrin beta 7 cytoplasmic domain: role of alternative splicing and phosphorylation. FEBS Lett 2004 07 2;569(1-3):185-90.
PM	15371328	Paik JH, Skoura A, Chae SS, Cowan AE, Han DK, Proia RL, Hla T. Sphingosine 1-phosphate receptor regulation of N-cadherin mediates vascular stabilization. Genes Dev 2004 Oct 01;18(19):2392-403.
PM	15531608	Pagel P, Kovac S, Oesterheld M, Brauner B, Dunger-Kaltenbach I, Frishman G, Montrone C, Mark P, Stumpflen V, Mewes HW, Ruepp A, Frishman D. The MIPS mammalian protein-protein interaction database. Bioinformatics 2005 Mar;21(6):832-4.
PM	15538384	Tateishi Y, Kawabe Y, Chiba T, Murata S, Ichikawa K, Murayama A, Tanaka K, Baba T, Kato S, Yanagisawa J. Ligand-dependent switching of ubiquitin-proteasome pathways for estrogen receptor. EMBO J 2004 Dec 08;23(24):4813-23.
PM	15576509	Sharma A, Qadri A. Vi polysaccharide of Salmonella typhi targets the prohibitin family of molecules in intestinal epithelial cells and suppresses early inflammatory responses. Proc Natl Acad Sci U S A 2004 Dec 14;101(50):17492-7.
PM	15611085	Kiely PA, Leahy M, O'gorman D, O'connor R. RACK1-mediated Integration of Adhesion and Insulin-like Growth Factor I (IGF-I) Signaling and Cell Migration Are Defective in Cells Expressing an IGF-I Receptor Mutated at Tyrosines 1250 and 1251. J Biol Chem 2005 Mar 04;280(9):7624-33.
PM	16169070	Stelzl U, Worm U, Lalowski M, Haenig C, Brembeck FH, Goehler H, Stroedicke M, Zenkner M, Schoenherr A, Koeppen S, Timm J, Mintzlaff S, Abraham C, Bock N, Kietzmann S, Goedde A, Toksöz E, Droege A, Krobitsch S, Korn B, Birchmeier W, Lehrach H, Wanker EE. A human protein-protein interaction network: a resource for annotating the proteome. Cell 2005 Sep 23;122(6):957-68.
PM	16371464	Gibson SK, Gilman AG. Gi{alpha} and G{beta} subunits both define selectivity of G protein activation by {alpha}2-adrenergic receptors. Proc Natl Acad Sci U S A 2006 Jan 03;103(1):212-7.
PM	16393961	Stillman BN, Hsu DK, Pang M, Brewer CF, Johnson P, Liu FT, Baum LG. Galectin-3 and galectin-1 bind distinct cell surface glycoprotein receptors to induce T cell death. J Immunol 2006 Jan 15;176(2):778-89.
PM	16581792	Lagana A, Goetz JG, Cheung P, Raz A, Dennis JW, Nabi IR. Galectin binding to mgat5-modified N-glycans regulates fibronectin matrix remodeling in tumor cells. Mol Cell Biol 2006 Apr 01;26(8):3181-93.
PM	16705158	Kiely PA, O'Gorman D, Luong K, Ron D, O'Connor R. Insulin-like growth factor I controls a mutually exclusive association of RACK1 with protein phosphatase 2A and beta1 integrin to promote cell migration. Mol Cell Biol 2006 Jun 01;26(11):4041-51.
PM	16782902	Marty C, Kozasa T, Quinn MT, Ye RD. Activation state-dependent interaction between Galphai and p67phox. Mol Cell Biol 2006 Jul 01;26(13):5190-200.
PM	16935300	Cerna J, Cerecedo D, Ortega A, García-Sierra F, Centeno F, Garrido E, Mornet D, Cisneros B. Dystrophin Dp71f associates with the beta1-integrin adhesion complex to modulate PC12 cell adhesion. J Mol Biol 2006 10 6;362(5):954-65.
PM	16940355	Langmade SJ, Gale SE, Frolov A, Mohri I, Suzuki K, Mellon SH, Walkley SU, Covey DF, Schaffer JE, Ory DS. Pregnane X receptor (PXR) activation: A mechanism for neuroprotection in a mouse model of Niemann-Pick C disease. Proc Natl Acad Sci U S A 2006 Sep 12;103(37):13807-12.
PM	17205597	Babusiak M, Man P, Petrak J, Vyoral D. Native proteomic analysis of protein complexes in murine intestinal brush border membranes. Proteomics 2007 01 1;7(1):121-9.
PM	17218253	Ayala R, Shu T, Tsai LH. Trekking across the brain: the journey of neuronal migration. Cell 2007 Jan 12;128(1):29-43.
PM	17353931	Ewing RM, Chu P, Elisma F, Li H, Taylor P, Climie S, McBroom-Cerajewski L, Robinson MD, O'Connor L, Li M, Taylor R, Dharsee M, Ho Y, Heilbut A, Moore L, Zhang S, Ornatsky O, Bukhman YV, Ethier M, Sheng Y, Vasilescu J, Abu-Farha M, Lambert JP, Duewel HS, Stewart II, Kuehl B, Hogue K, Colwill K, Gladwish K, Muskat B, Kinach R, Adams SL, Moran MF, Morin GB, Topaloglou T, Figeys D. Large-scale mappin…
PM	17673549	Norris EH, Strickland S. Modulation of NR2B-regulated contextual fear in the hippocampus by the tissue plasminogen activator system. Proc Natl Acad Sci U S A 2007 Aug 14;104(33):13473-8.
PM	17690686	Lad Y, Kiema T, Jiang P, Pentikäinen OT, Coles CH, Campbell ID, Calderwood DA, Ylänne J. Structure of three tandem filamin domains reveals auto-inhibition of ligand binding. EMBO J 2007 09 5;26(17):3993-4004.
PM	17932104	He B, Feng Q, Mukherjee A, Lonard DM, DeMayo FJ, Katzenellenbogen BS, Lydon JP, O'Malley BW. A repressive role for prohibitin in estrogen signaling. Mol Endocrinol 2008 02 1;22(2):344-60.
PM	18025226	Rao SP, Wang Z, Zuberi RI, Sikora L, Bahaie NS, Zuraw BL, Liu FT, Sriramarao P. Galectin-3 Functions as an Adhesion Molecule to Support Eosinophil Rolling and Adhesion under Conditions of Flow. J Immunol 2007 Dec 01;179(11):7800-7.
PM	18086671	Ross JA, Nagy ZS, Kirken RA. The PHB1/2 Phosphocomplex Is Required for Mitochondrial Homeostasis and Survival of Human T Cells. J Biol Chem 2008 Feb 22;283(8):4699-713.
PM	18177638	Kim H, Sengupta A, Glogauer M, McCulloch CA. Filamin A regulates cell spreading and survival via beta1 integrins. Exp Cell Res 2008 02 15;314(4):834-46.
PM	18259216	Haindl M, Harasim T, Eick D, Muller S. The nucleolar SUMO-specific protease SENP3 reverses SUMO modification of nucleophosmin and is required for rRNA processing. EMBO Rep 2008 03 1;9(3):273-9.
PM	18567578	Kiely PA, Baillie GS, Lynch MJ, Houslay MD, O'Connor R. Tyrosine 302 in RACK1 Is Essential for Insulin-like Growth Factor-I-mediated Competitive Binding of PP2A and {beta}1 Integrin and for Tumor Cell Proliferation and Migration. J Biol Chem 2008 Aug 22;283(34):22952-61.
PM	18596232	Chen S, Lin F, Shin ME, Wang F, Shen L, Hamm HE. RACK1 regulates directional cell migration by acting on G betagamma at the interface with its effectors PLC beta and PI3K gamma. Mol Biol Cell 2008 09 1;19(9):3909-22.
PM	18596238	Lai MC, Lee YH, Tarn WY. The DEAD-box RNA helicase DDX3 associates with export messenger ribonucleoproteins as well as tip-associated protein and participates in translational control. Mol Biol Cell 2008 09 1;19(9):3847-58.
PM	18662664	Voss PG, Gray RM, Dickey SW, Wang W, Park JW, Kasai K, Hirabayashi J, Patterson RJ, Wang JL. Dissociation of the carbohydrate-binding and splicing activities of galectin-1. Arch Biochem Biophys 2008 10 1;478(1):18-25.
PM	18671972	Kimura M. IRF2-binding protein-1 is a JDP2 ubiquitin ligase and an inhibitor of ATF2-dependent transcription. FEBS Lett 2008 08 20;582(19):2833-7.
PM	18676377	Zhuo Y, Chammas R, Bellis SL. Sialylation of {beta}1 Integrins Blocks Cell Adhesion to Galectin-3 and Protects Cells against Galectin-3-induced Apoptosis. J Biol Chem 2008 Aug 08;283(32):22177-85.
PM	18954305	Edelmann MJ, Iphöfer A, Akutsu M, Altun M, di Gleria K, Kramer HB, Fiebiger E, Dhe-Paganon S, Kessler BM. Structural basis and specificity of human otubain 1-mediated deubiquitination. Biochem J 2009 Mar 01;418(2):379-90.
PM	19275883	Yang W, Paschen W. Gene expression and cell growth are modified by silencing SUMO2 and SUMO3 expression. Biochem Biophys Res Commun 2009 Apr 24;382(1):215-8.
PM	19289464	Kaminska M, Havrylenko S, Decottignies P, Le Maréchal P, Negrutskii B, Mirande M. Dynamic Organization of Aminoacyl-tRNA Synthetase Complexes in the Cytoplasm of Human Cells. J Biol Chem 2009 May 15;284(20):13746-54.
PM	19394292	Ouyang J, Shi Y, Valin A, Xuan Y, Gill G. Direct binding of CoREST1 to SUMO-2/3 contributes to gene-specific repression by the LSD1/CoREST1/HDAC complex. Mol Cell 2009 04 24;34(2):145-54.
PM	19471022	Golebiowski F, Matic I, Tatham MH, Cole C, Yin Y, Nakamura A, Cox J, Barton GJ, Mann M, Hay RT. System-wide changes to SUMO modifications in response to heat shock. Sci Signal 2009 01 1;2(72):ra24.
PM	19688755	Wessels HJ, Vogel RO, van den Heuvel L, Smeitink JA, Rodenburg RJ, Nijtmans LG, Farhoud MH. LC-MS/MS as an alternative for SDS-PAGE in blue native analysis of protein complexes. Proteomics 2009 09 1;9(17):4221-8.
PM	19726663	Bocquet A, Berges R, Frank R, Robert P, Peterson AC, Eyer J. Neurofilaments bind tubulin and modulate its polymerization. J Neurosci 2009 Sep 02;29(35):11043-54.
PM	19776392	Kim H, Nakamura F, Lee W, Shifrin Y, Arora P, McCulloch CA. Filamin A is required for vimentin-mediated cell adhesion and spreading. Am J Physiol Cell Physiol 2010 Feb 01;298(2):C221-36.
PM	20111006	Terada S, Kinjo M, Aihara M, Takei Y, Hirokawa N. Kinesin-1/Hsc70-dependent mechanism of slow axonal transport and its relation to fast axonal transport. EMBO J 2010 02 17;29(4):843-54.
PM	20171211	Kim H, Nakamura F, Lee W, Hong C, Pérez-Sala D, McCulloch CA. Regulation of cell adhesion to collagen via beta1 integrins is dependent on interactions of filamin A with vimentin and protein kinase C epsilon. Exp Cell Res 2010 Jul 01;316(11):1829-44.
PM	20195357	Miyamoto-Sato E, Fujimori S, Ishizaka M, Hirai N, Masuoka K, Saito R, Ozawa Y, Hino K, Washio T, Tomita M, Yamashita T, Oshikubo T, Akasaka H, Sugiyama J, Matsumoto Y, Yanagawa H. A comprehensive resource of interacting protein regions for refining human transcription factor networks. PLoS One 2010 01 1;5(2):e9289.
PM	20357007	Bordeleau F, Galarneau L, Gilbert S, Loranger A, Marceau N. Keratin 8/18 modulation of protein kinase C-mediated integrin-dependent adhesion and migration of liver epithelial cells. Mol Biol Cell 2010 May 15;21(10):1698-713.
PM	20360068	Hutchins JR, Toyoda Y, Hegemann B, Poser I, Hériché JK, Sykora MM, Augsburg M, Hudecz O, Buschhorn BA, Bulkescher J, Conrad C, Comartin D, Schleiffer A, Sarov M, Pozniakovsky A, Slabicki MM, Schloissnig S, Steinmacher I, Leuschner M, Ssykor A, Lawo S, Pelletier L, Stark H, Nasmyth K, Ellenberg J, Durbin R, Buchholz F, Mechtler K, Hyman AA, Peters JM. Systematic analysis of human protein complexes…
PM	20562859	Behrends C, Sowa ME, Gygi SP, Harper JW. Network organization of the human autophagy system. Nature 2010 07 1;466(7302):68-76.
PM	20650901	Li C, Yu S, Nakamura F, Pentikäinen OT, Singh N, Yin S, Xin W, Sy MS. Pro-prion Binds Filamin A, Facilitating Its Interaction with Integrin {beta}1, and Contributes to Melanomagenesis. J Biol Chem 2010 Sep 24;285(39):30328-39.
PM	21146485	Park MS, Chu F, Xie J, Wang Y, Bhattacharya P, Chan WK. Identification of cyclophilin-40-interacting proteins reveals potential cellular function of cyclophilin-40. Anal Biochem 2011 Mar 15;410(2):257-65.
PM	21252943	Bruderer R, Tatham MH, Plechanovova A, Matic I, Garg AK, Hay RT. Purification and identification of endogenous polySUMO conjugates. EMBO Rep 2011 02 1;12(2):142-8.
PM	21525958	Jannot G, Bajan S, Giguère NJ, Bouasker S, Banville IH, Piquet S, Hutvagner G, Simard MJ. The ribosomal protein RACK1 is required for microRNA function in both C. elegans and humans. EMBO Rep 2011 06 1;12(6):581-6.
PM	21670148	Liu J, He X, Qi Y, Tian X, Monkley SJ, Critchley DR, Corbett SA, Lowry SF, Graham AM, Li S. Talin1 regulates integrin turnover to promote embryonic epithelial morphogenesis. Mol Cell Biol 2011 Aug 01;31(16):3366-77.
PM	21693764	Tatham MH, Matic I, Mann M, Hay RT. Comparative proteomic analysis identifies a role for SUMO in protein quality control. Sci Signal 2011 01 1;4(178):rs4.
PM	21876123	Meves A, Geiger T, Zanivan S, Digiovanni J, Mann M, Fässler R. {beta}1 integrin cytoplasmic tyrosines promote skin tumorigenesis independent of their phosphorylation. Proc Natl Acad Sci U S A 2011 Sep 13;108(37):15213-8.
PM	21947080	Rantala JK, Pouwels J, Pellinen T, Veltel S, Laasola P, Mattila E, Potter CS, Duffy T, Sundberg JP, Kallioniemi O, Askari JA, Humphries MJ, Parsons M, Salmi M, Ivaska J. SHARPIN is an endogenous inhibitor of ?1-integrin activation. Nat Cell Biol 2011 Jan 01;13(11):1315-24.
PM	22065575	Sun Z, Tang X, Lin F, Chen S. The WD40 Repeat Protein WDR26 Binds G?? and Promotes G??-dependent Signal Transduction and Leukocyte Migration. J Biol Chem 2011 Dec 23;286(51):43902-12.
PM	22069312	Busnelli M, Saulière A, Manning M, Bouvier M, Galés C, Chini B. Functional Selective Oxytocin-derived Agonists Discriminate between Individual G Protein Family Subtypes. J Biol Chem 2012 Feb 03;287(6):3617-29.
PM	22723690	Yuan A, Sasaki T, Kumar A, Peterhoff CM, Rao MV, Liem RK, Julien JP, Nixon RA. Peripherin is a subunit of peripheral nerve neurofilaments: implications for differential vulnerability of CNS and peripheral nervous system axons. J Neurosci 2012 Jun 20;32(25):8501-8.
PM	22863883	Kristensen AR, Gsponer J, Foster LJ. A high-throughput approach for measuring temporal changes in the interactome. Nat Methods 2012 09 1;9(9):907-9.
PM	23007402	Vial D, McKeown-Longo PJ. Epidermal Growth Factor (EGF) Regulates ?5?1 Integrin Activation State in Human Cancer Cell Lines through the p90RSK-dependent Phosphorylation of Filamin A. J Biol Chem 2012 Nov 23;287(48):40371-80.
PM	23077236	Vigodner M, Shrivastava V, Gutstein LE, Schneider J, Nieves E, Goldstein M, Feliciano M, Callaway M. Localization and identification of sumoylated proteins in human sperm: excessive sumoylation is a marker of defective spermatozoa. Hum Reprod 2013 01 1;28(1):210-23.
PM	23290915	Shalgi R, Hurt JA, Krykbaeva I, Taipale M, Lindquist S, Burge CB. Widespread regulation of translation by elongation pausing in heat shock. Mol Cell 2013 Feb 07;49(3):439-52.
PM	23612971	Zhao WT, Zhou CF, Li XB, Zhang YF, Fan L, Pelletier J, Fang J. The von Hippel-Lindau Protein pVHL Inhibits Ribosome Biogenesis and Protein Synthesis. J Biol Chem 2013 Jun 07;288(23):16588-97.
PM	6644819	Shaanan B. Structure of human oxyhaemoglobin at 2.1 A resolution. J Mol Biol 1983 11 25;171(1):31-59.
PM	7559589	Lain B, Iriarte A, Mattingly JR, Moreno JI, Martinez-Carrion M. Structural features of the precursor to mitochondrial aspartate aminotransferase responsible for binding to hsp70. J Biol Chem 1995 Oct 20;270(42):24732-9.
PM	8663004	Leung CL, Liem RK. Characterization of interactions between the neurofilament triplet proteins by the yeast two-hybrid system. J Biol Chem 1996 06 14;271(24):14041-4.
PM	9442085	Liliental J, Chang DD. Rack1, a receptor for activated protein kinase C, interacts with integrin beta subunit. J Biol Chem 1998 01 23;273(4):2379-83.
PM	9521756	Kavanaugh JS, Weydert JA, Rogers PH, Arnone A. High-resolution crystal structures of human hemoglobin with mutations at tryptophan 37beta: structural basis for a high-affinity T-state,. Biochemistry 1998 03 31;37(13):4358-73.
PM	9722563	Loo DT, Kanner SB, Aruffo A. Filamin binds to the cytoplasmic domain of the beta1-integrin. Identification of amino acids responsible for this interaction. J Biol Chem 1998 Sep 04;273(36):23304-12.
PM	9722622	Priddle H, Hemmings L, Monkley S, Woods A, Patel B, Sutton D, Dunn GA, Zicha D, Critchley DR. Disruption of the talin gene compromises focal adhesion assembly in undifferentiated but not differentiated embryonic stem cells. J Cell Biol 1998 Aug 24;142(4):1121-33.
PM	9813091	Togel M, Wiche G, Propst F. Novel features of the light chain of microtubule-associated protein MAP1B: microtubule stabilization, self interaction, actin filament binding, and regulation by the heavy chain. J Cell Biol 1998 Nov 2;143(3):695-707.
PM	9867804	Zhang XA, Hemler ME. Interaction of the integrin beta1 cytoplasmic domain with ICAP-1 protein. J Biol Chem 1999 Jan 1;274(1):11-9.
PM	9971739	Leung CL, Sun D, Liem RK. The intermediate filament protein peripherin is the specific interaction partner of mouse BPAG1-n (dystonin) in neurons. J Cell Biol 1999 Feb 8;144(3):435-46.

## Sheet: CB prot. enriched by neur. mb
©2000-2014 Ingenuity Systems, Inc. All Rights Reserved.
Source	SourceID	Reference
PM	10025403	Kambach C, Walke S, Young R, Avis JM, de la Fortelle E, Raker VA, Lührmann R, Li J, Nagai K. Crystal structures of two Sm protein complexes and their implications for the assembly of the spliceosomal snRNPs. Cell. 1999 Feb 5;96(3):375-87.
PM	10431817	Arbet-Engels C, Janknecht R, Eckhart W. Role of focal adhesion kinase in MAP kinase activation by insulin-like growth factor-I or insulin. FEBS Lett. 1999 Jul 9;454(3):252-6.
PM	10506177	Wu J, Zhou L, Tonissen K, Tee R, Artzt K. The quaking I-5 protein (QKI-5) has a novel nuclear localization signal and shuttles between the nucleus and the cytoplasm. J Biol Chem. 1999 Oct 8;274(41):29202-10.
PM	10521283	Häsler K, Pänke O, Junge W. On the stator of rotary ATP synthase: the binding strength of subunit delta to (alpha beta)3 as determined by fluorescence correlation spectroscopy. Biochemistry. 1999 Oct 12;38(41):13759-65.
PM	10666617	Ko TP, Safo MK, Musayev FN, Di Salvo ML, Wang C, Wu SH, Abraham DJ. Structure of human erythrocyte catalase. Acta Crystallogr D Biol Crystallogr. 2000 Feb;56(Pt 2):241-5.
PM	10764784	Song JL, Wynn RM, Chuang DT. Interactions of GroEL/GroES with a heterodimeric intermediate during alpha 2beta 2 assembly of mitochondrial branched-chain alpha-ketoacid dehydrogenase. cis capping of the native-like 86-kDa intermediate by GroES. J Biol Chem. 2000 Jul 21;275(29):22305-12.
PM	10772858	Kim JH, Hahm B, Kim YK, Choi M, Jang SK. Protein-protein interaction among hnRNPs shuttling between nucleus and cytoplasm. J Mol Biol. 2000 May 5;298(3):395-405.
PM	10803460	Sadot E, Simcha I, Iwai K, Ciechanover A, Geiger B, Ben-Ze'ev A. Differential interaction of plakoglobin and beta-catenin with the ubiquitin-proteasome system. Oncogene. 2000 Apr 13;19(16):1992-2001.
PM	10809782	Shnyreva M, Schullery DS, Suzuki H, Higaki Y, Bomsztyk K. Interaction of two multifunctional proteins. Heterogeneous nuclear ribonucleoprotein K and Y-box-binding protein. J Biol Chem. 2000 May 19;275(20):15498-503.
PM	10921873	Eugster A, Frigerio G, Dale M, Duden R. COP I domains required for coatomer integrity, and novel interactions with ARF and ARF-GAP. EMBO J. 2000 Aug 1;19(15):3905-17.
PM	10942426	Meister G, Bühler D, Laggerbauer B, Zobawa M, Lottspeich F, Fischer U. Characterization of a nuclear 20S complex containing the survival of motor neurons (SMN) protein and a specific subset of spliceosomal Sm proteins. Hum Mol Genet. 2000 Aug 12;9(13):1977-86.
PM	10964573	Lee SJ, Imamoto N, Sakai H, Nakagawa A, Kose S, Koike M, Yamamoto M, Kumasaka T, Yoneda Y, Tsukihara T. The adoption of a twisted structure of importin-beta is essential for the protein-protein interaction required for nuclear transport. J Mol Biol. 2000 Sep 8;302(1):251-64.
PM	10964943	Kanai Y, Okada Y, Tanaka Y, Harada A, Terada S, Hirokawa N. KIF5C, a novel neuronal kinesin enriched in motor neurons. J Neurosci. 2000 Sep 1;20(17):6374-84.
PM	11080636	Devedjiev Y, Dauter Z, Kuznetsov SR, Jones TL, Derewenda ZS. Crystal structure of the human acyl protein thioesterase I from a single X-ray data set to 1.5 A. Structure. 2000 Nov 15;8(11):1137-46.
PM	11124962	Wilson GM, Sutphen K, Chuang Ky, Brewer G. Folding of A+U-rich RNA elements modulates AUF1 binding. Potential roles in regulation of mRNA turnover. J Biol Chem. 2001 Mar 23;276(12):8695-704. Epub 2000 Dec 21.
PM	11125103	Bader GD, Donaldson I, Wolting C, Ouellette BF, Pawson T, Hogue CW. BIND--The Biomolecular Interaction Network Database. Nucleic Acids Res. 2001 Jan 1;29(1):242-5.
PM	11134921	Safo MK, Musayev FN, Wu SH, Abraham DJ, Ko TP. Structure of tetragonal crystals of human erythrocyte catalase. Acta Crystallogr D Biol Crystallogr. 2001 Jan;57(Pt 1):1-7.
PM	11226885	Nishimura T, Horino K, Nishiura H, Shibuya Y, Hiraoka T, Tanase S, Yamamoto T. Apoptotic cells of an epithelial cell line, AsPC-1, release monocyte chemotactic S19 ribosomal protein dimer. J Biochem. 2001 Mar;129(3):445-54.
PM	11297509	Pilotte J, Larocque D, Richard S. Nuclear translocation controlled by alternatively spliced isoforms inactivates the QUAKING apoptotic inducer. Genes Dev. 2001 Apr 1;15(7):845-58.
PM	11313282	Kakhlon O, Gruenbaum Y, Cabantchik ZI. Repression of ferritin expression increases the labile iron pool, oxidative stress, and short-term growth of human erythroleukemia cells. Blood. 2001 May 1;97(9):2863-71.
PM	11397777	Izumi Y, Kim S, Namba M, Yasumoto H, Miyazaki H, Hoshiga M, Kaneda Y, Morishita R, Zhan Y, Iwao H. Gene transfer of dominant-negative mutants of extracellular signal-regulated kinase and c-Jun NH2-terminal kinase prevents neointimal formation in balloon-injured rat artery. Circ Res. 2001 Jun 8;88(11):1120-6.
PM	11468145	Ferreira C, Santambrogio P, Martin ME, Andrieu V, Feldmann G, Hénin D, Beaumont C. H ferritin knockout mice: a model of hyperferritinemia in the absence of iron overload. Blood. 2001 Aug 1;98(3):525-32.
PM	11585913	Mili S, Shu HJ, Zhao Y, Piñol-Roma S. Distinct RNP complexes of shuttling hnRNP proteins with pre-mRNA and mRNA: candidate intermediates in formation and export of mRNA. Mol Cell Biol. 2001 Nov;21(21):7307-19.
PM	11591653	Suzuki H, Fukunishi Y, Kagawa I, Saito R, Oda H, Endo T, Kondo S, Bono H, Okazaki Y, Hayashizaki Y. Protein-protein interaction panel using mouse full-length cDNAs. Genome Res. 2001 Oct;11(10):1758-65.
PM	11741984	Ostrowski J, Wyrwicz L, Rychlewski L, Bomsztyk K. Heterogeneous nuclear ribonucleoprotein K protein associates with multiple mitochondrial transcripts within the organelle. J Biol Chem. 2002 Feb 22;277(8):6303-10. Epub 2001 Dec 11.
PM	11747828	Meister G, Eggert C, Bühler D, Brahms H, Kambach C, Fischer U. Methylation of Sm proteins by a complex containing PRMT5 and the putative U snRNP assembly factor pICln. Curr Biol. 2001 Dec 11;11(24):1990-4.
PM	11964285	Kallies A, Rosenbauer F, Scheller M, Knobeloch KP, Horak I. Accumulation of c-Cbl and rapid termination of colony-stimulating factor 1 receptor signaling in interferon consensus sequence binding protein-deficient bone marrow-derived macrophages. Blood. 2002 May 1;99(9):3213-9.
PM	12052863	Ostareck-Lederer A, Ostareck DH, Cans C, Neubauer G, Bomsztyk K, Superti-Furga G, Hentze MW. c-Src-mediated phosphorylation of hnRNP K drives translational activation of specifically silenced mRNAs. Mol Cell Biol. 2002 Jul;22(13):4535-43.
PM	12359716	Jung J, Yoon T, Choi EC, Lee K. Interaction of cofilin with triose-phosphate isomerase contributes glycolytic fuel for Na,K-ATPase via Rho-mediated signaling pathway. J Biol Chem. 2002 Dec 13;277(50):48931-7. Epub 2002 Sep 30.
PM	12376572	Claverol S, Burlet-Schiltz O, Girbal-Neuhauser E, Gairin JE, Monsarrat B. Mapping and structural dissection of human 20 S proteasome using proteomic approaches. Mol Cell Proteomics. 2002 Aug;1(8):567-78.
PM	12377779	Spoerl Z, Stumpf M, Noegel AA, Hasse A. Oligomerization, F-actin interaction, and membrane association of the ubiquitous mammalian coronin 3 are mediated by its carboxyl terminus. J Biol Chem. 2002 Dec 13;277(50):48858-67. Epub 2002 Oct 10.
PM	12467586	Larocque D, Pilotte J, Chen T, Cloutier F, Massie B, Pedraza L, Couture R, Lasko P, Almazan G, Richard S. Nuclear retention of MBP mRNAs in the quaking viable mice. Neuron. 2002 Dec 5;36(5):815-29.
PM	12609982	Min KW, Hwang JW, Lee JS, Park Y, Tamura TA, Yoon JB. TIP120A associates with cullins and modulates ubiquitin ligase activity. J Biol Chem. 2003 May 2;278(18):15905-10. Epub 2003 Feb 27.
PM	12674497	Moraes KC, Quaresma AJ, Maehnss K, Kobarg J. Identification and characterization of proteins that selectively interact with isoforms of the mRNA binding protein AUF1 (hnRNP D). Biol Chem. 2003 Jan;384(1):25-37.
PM	12842086	Lohrum MA, Ludwig RL, Kubbutat MH, Hanlon M, Vousden KH. Regulation of HDM2 activity by the ribosomal protein L11. Cancer Cell. 2003 Jun;3(6):577-87.
PM	14559993	Li J, Hawkins IC, Harvey CD, Jennings JL, Link AJ, Patton JG. Regulation of alternative splicing by SRrp86 and its interacting proteins. Mol Cell Biol. 2003 Nov;23(21):7437-47.
PM	14583623	Yanagida M, Hayano T, Yamauchi Y, Shinkawa T, Natsume T, Isobe T, Takahashi N. Human fibrillarin forms a sub-complex with splicing factor 2-associated p32, protein arginine methyltransferases, and tubulins alpha 3 and beta 1 that is independent of its association with preribosomal ribonucleoprotein complexes. J Biol Chem. 2004 Jan 16;279(3):1607-14. Epub 2003 Oct 28.
PM	14633690	Patry C, Bouchard L, Labrecque P, Gendron D, Lemieux B, Toutant J, Lapointe E, Wellinger R, Chabot B. Small interfering RNA-mediated reduction in heterogeneous nuclear ribonucleoparticule A1/A2 proteins induces apoptosis in human cancer cells but not in normal mortal cell lines. Cancer Res. 2003 Nov 15;63(22):7679-88.
PM	14638684	Hearn AS, Fan L, Lepock JR, Luba JP, Greenleaf WB, Cabelli DE, Tainer JA, Nick HS, Silverman DN. Amino acid substitution at the dimeric interface of human manganese superoxide dismutase. J Biol Chem. 2004 Feb 13;279(7):5861-6. Epub 2003 Nov 24.
PM	14661054	Maeda O, Usami N, Kondo M, Takahashi M, Goto H, Shimokata K, Kusugami K, Sekido Y. Plakoglobin (gamma-catenin) has TCF/LEF family-dependent transcriptional activity in beta-catenin-deficient cell line. Oncogene. 2004 Jan 29;23(4):964-72.
PM	14667819	Lehner B, Semple JI, Brown SE, Counsell D, Campbell RD, Sanderson CM. Analysis of a high-throughput yeast two-hybrid system and its use to predict the function of intracellular proteins encoded within the human MHC class III region. Genomics. 2004 Jan;83(1):153-67.
PM	14718166	Tagami H, Ray-Gallet D, Almouzni G, Nakatani Y. Histone H3.1 and H3.3 complexes mediate nucleosome assembly pathways dependent or independent of DNA synthesis. Cell. 2004 Jan 9;116(1):51-61.
PM	14729954	Wegmann D, Hess P, Baier C, Wieland FT, Reinhard C. Novel isotypic gamma/zeta subunits reveal three coatomer complexes in mammals. Mol Cell Biol. 2004 Feb;24(3):1070-80.
PM	15047060	Bernhard OK, Cunningham AL, Sheil MM. Analysis of proteins copurifying with the CD4/lck complex using one-dimensional polyacrylamide gel electrophoresis and mass spectrometry: comparison with affinity-tag based protein detection and evaluation of different solubilization methods. J Am Soc Mass Spectrom. 2004 Apr;15(4):558-67.
PM	15210956	Huang Y, Yario TA, Steitz JA. A molecular link between SR protein dephosphorylation and mRNA export. Proc Natl Acad Sci U S A. 2004 Jun 29;101(26):9666-70. Epub 2004 Jun 21.
PM	15231747	Lehner B, Sanderson CM. A protein interaction framework for human mRNA degradation. Genome Res. 2004 Jul;14(7):1315-23.
PM	15312650	Kanai Y, Dohmae N, Hirokawa N. Kinesin transports RNA: isolation and characterization of an RNA-transporting granule. Neuron. 2004 Aug 19;43(4):513-25.
PM	15371541	Hirst J, Miller SE, Taylor MJ, von Mollard GF, Robinson MS. EpsinR is an adaptor for the SNARE protein Vti1b. Mol Biol Cell. 2004 Dec;15(12):5593-602. Epub 2004 Sep 15.
PM	15381698	Solanas G, Miravet S, Casagolda D, Castaño J, Raurell I, Corrionero A, de Herreros AG, Duñach M. beta-Catenin and plakoglobin N- and C-tails determine ligand specificity. J Biol Chem. 2004 Nov 26;279(48):49849-56. Epub 2004 Sep 20.
PM	15476813	López-Lucendo MF, Solís D, André S, Hirabayashi J, Kasai K, Kaltner H, Gabius HJ, Romero A. Growth-regulatory human galectin-1: crystallographic characterisation of the structural changes induced by single-site mutations and their impact on the thermodynamics of ligand binding. J Mol Biol. 2004 Oct 29;343(4):957-70.
PM	15518812	Dellis S, Strickland KC, McCrary WJ, Patel A, Stocum E, Wright CF. Protein interactions among the vaccinia virus late transcription factors. Virology. 2004 Nov 24;329(2):328-36.
PM	15531608	Pagel P, Kovac S, Oesterheld M, Brauner B, Dunger-Kaltenbach I, Frishman G, Montrone C, Mark P, Stümpflen V, Mewes HW, Ruepp A, Frishman D. The MIPS mammalian protein-protein interaction database. Bioinformatics. 2005 Mar;21(6):832-4. Epub 2004 Nov 5.
PM	15684388	Liu WH, Lai MZ. Deltex regulates T-cell activation by targeted degradation of active MEKK1. Mol Cell Biol. 2005 Feb;25(4):1367-78.
PM	15738418	Allemand E, Guil S, Myers M, Moscat J, Cáceres JF, Krainer AR. Regulation of heterogenous nuclear ribonucleoprotein A1 transport by phosphorylation in cells stressed by osmotic shock. Proc Natl Acad Sci U S A. 2005 Mar 8;102(10):3605-10. Epub 2005 Feb 28.
PM	15887188	Froment C, Uttenweiler-Joseph S, Bousquet-Dubouch MP, Matondo M, Borges JP, Esmenjaud C, Lacroix C, Monsarrat B, Burlet-Schiltz O. A quantitative proteomic approach using two-dimensional gel electrophoresis and isotope-coded affinity tag labeling for studying human 20S proteasome heterogeneity. Proteomics. 2005 Jun;5(9):2351-63.
PM	1606621	Ayusawa D, Kaneda S, Itoh Y, Yasuda H, Murakami Y, Sugasawa K, Hanaoka F, Seno T. Complementation by a cloned human ubiquitin-activating enzyme E1 of the S-phase-arrested mouse FM3A cell mutant with thermolabile E1. Cell Struct Funct. 1992 Apr;17(2):113-22.
PM	16107708	Chakravarthy S, Gundimella SK, Caron C, Perche PY, Pehrson JR, Khochbin S, Luger K. Structural characterization of the histone variant macroH2A. Mol Cell Biol. 2005 Sep;25(17):7616-24.
PM	16111636	Buxadé M, Parra JL, Rousseau S, Shpiro N, Marquez R, Morrice N, Bain J, Espel E, Proud CG. The Mnks are novel components in the control of TNF alpha biosynthesis and phosphorylate and regulate hnRNP A1. Immunity. 2005 Aug;23(2):177-89.
PM	16148043	Fox AH, Bond CS, Lamond AI. P54nrb forms a heterodimer with PSP1 that localizes to paraspeckles in an RNA-dependent manner. Mol Biol Cell. 2005 Nov;16(11):5304-15. Epub 2005 Sep 7.
PM	16169070	Stelzl U, Worm U, Lalowski M, Haenig C, Brembeck FH, Goehler H, Stroedicke M, Zenkner M, Schoenherr A, Koeppen S, Timm J, Mintzlaff S, Abraham C, Bock N, Kietzmann S, Goedde A, Toksöz E, Droege A, Krobitsch S, Korn B, Birchmeier W, Lehrach H, Wanker EE. A human protein-protein interaction network: a resource for annotating the proteome. Cell. 2005 Sep 23;122(6):957-68.
PM	16183992	Yin T, Getsios S, Caldelari R, Godsel LM, Kowalczyk AP, Müller EJ, Green KJ. Mechanisms of plakoglobin-dependent adhesion: desmosome-specific functions in assembly and regulation by epidermal growth factor receptor. J Biol Chem. 2005 Dec 2;280(48):40355-63. Epub 2005 Sep 23.
PM	16189514	Rual JF, Venkatesan K, Hao T, Hirozane-Kishikawa T, Dricot A, Li N, Berriz GF, Gibbons FD, Dreze M, Ayivi-Guedehoussou N, Klitgord N, Simon C, Boxem M, Milstein S, Rosenberg J, Goldberg DS, Zhang LV, Wong SL, Franklin G, Li S, Albala JS, Lim J, Fraughton C, Llamosas E, Cevik S, Bex C, Lamesch P, Sikorski RS, Vandenhaute J, Zoghbi HY, Smolyar A, Bosak S, Sequerra R, Doucette-Stamm L, Cusick ME, Hi…
PM	16227972	Allen E, Ding J, Wang W, Pramanik S, Chou J, Yau V, Yang Y. Gigaxonin-controlled degradation of MAP1B light chain is critical to neuronal survival. Nature. 2005 Nov 10;438(7065):224-8. Epub 2005 Oct 16.
PM	16306047	Raurell I, Castaño J, Francí C, García de Herreros A, Duñach M. Presenilin-1 interacts with plakoglobin and enhances plakoglobin-Tcf-4 association. Implications for the regulation of beta-catenin/Tcf-4-dependent transcription. J Biol Chem. 2006 Jan 20;281(3):1401-11. Epub 2005 Nov 23.
PM	16314522	Giri DK, Ali-Seyed M, Li LY, Lee DF, Ling P, Bartholomeusz G, Wang SC, Hung MC. Endosomal transport of ErbB-2: mechanism for nuclear entry of the cell surface receptor. Mol Cell Biol. 2005 Dec;25(24):11005-18.
PM	16424041	Lü X, de la Peña L, Barker C, Camphausen K, Tofilon PJ. Radiation-induced changes in gene expression involve recruitment of existing messenger RNAs to and away from polysomes. Cancer Res. 2006 Jan 15;66(2):1052-61.
PM	16556936	Lu JY, Bergman N, Sadri N, Schneider RJ. Assembly of AUF1 with eIF4G-poly(A) binding protein complex suggests a translation function in AU-rich mRNA decay. RNA. 2006 May;12(5):883-93. Epub 2006 Mar 23.
PM	16622419	Foltz DR, Jansen LE, Black BE, Bailey AO, Yates JR, Cleveland DW. The human CENP-A centromeric nucleosome-associated complex. Nat Cell Biol. 2006 May;8(5):458-69. Epub 2006 Apr 16.
PM	16678110	Wang H, Zhai L, Xu J, Joo HY, Jackson S, Erdjument-Bromage H, Tempst P, Xiong Y, Zhang Y. Histone H3 and H4 ubiquitylation by the CUL4-DDB-ROC1 ubiquitin ligase facilitates cellular response to DNA damage. Mol Cell. 2006 May 5;22(3):383-94.
PM	16713569	Lim J, Hao T, Shaw C, Patel AJ, Szabó G, Rual JF, Fisk CJ, Li N, Smolyar A, Hill DE, Barabási AL, Vidal M, Zoghbi HY. A protein-protein interaction network for human inherited ataxias and disorders of Purkinje cell degeneration. Cell. 2006 May 19;125(4):801-14.
PM	17055437	Park B, Lee S, Kim E, Cho K, Riddell SR, Cho S, Ahn K. Redox regulation facilitates optimal peptide selection by MHC class I during antigen processing. Cell. 2006 Oct 20;127(2):369-82.
PM	17093494	Wo?niak MJ, Allan VJ. Cargo selection by specific kinesin light chain 1 isoforms. EMBO J. 2006 Nov 29;25(23):5457-68. Epub 2006 Nov 9.
PM	1718727	Dougall WC, Nick HS. Manganese superoxide dismutase: a hepatic acute phase protein regulated by interleukin-6 and glucocorticoids. Endocrinology. 1991 Nov;129(5):2376-84.
PM	17274640	Flores-Delgado G, Liu CW, Sposto R, Berndt N. A limited screen for protein interactions reveals new roles for protein phosphatase 1 in cell cycle control and apoptosis. J Proteome Res. 2007 Mar;6(3):1165-75. Epub 2007 Feb 3.
PM	17360540	Moelleken J, Malsam J, Betts MJ, Movafeghi A, Reckmann I, Meissner I, Hellwig A, Russell RB, Söllner T, Brügger B, Wieland FT. Differential localization of coatomer complex isoforms within the Golgi apparatus. Proc Natl Acad Sci U S A. 2007 Mar 13;104(11):4425-30. Epub 2007 Mar 7.
PM	17400507	Dächsel JC, Taylor JP, Mok SS, Ross OA, Hinkle KM, Bailey RM, Hines JH, Szutu J, Madden B, Petrucelli L, Farrer MJ. Identification of potential protein interactors of Lrrk2. Parkinsonism Relat Disord. 2007 Oct;13(7):382-5. Epub 2007 Apr 2.
PM	17620417	Pullmann R, Kim HH, Abdelmohsen K, Lal A, Martindale JL, Yang X, Gorospe M. Analysis of turnover and translation regulatory RNA-binding protein expression through binding to cognate mRNAs. Mol Cell Biol. 2007 Sep;27(18):6265-78. Epub 2007 Jul 9.
PM	17643375	Jeronimo C, Forget D, Bouchard A, Li Q, Chua G, Poitras C, Thérien C, Bergeron D, Bourassa S, Greenblatt J, Chabot B, Poirier GG, Hughes TR, Blanchette M, Price DH, Coulombe B. Systematic analysis of the protein interaction network for the human transcription machinery reveals the identity of the 7SK capping enzyme. Mol Cell. 2007 Jul 20;27(2):262-74.
PM	17715156	Xu C, Lu Y, Pan Z, Chu W, Luo X, Lin H, Xiao J, Shan H, Wang Z, Yang B. The muscle-specific microRNAs miR-1 and miR-133 produce opposing effects on apoptosis by targeting HSP60, HSP70 and caspase-9 in cardiomyocytes. J Cell Sci. 2007 Sep 1;120(Pt 17):3045-52.
PM	17948026	Fricke B, Heink S, Steffen J, Kloetzel PM, Krüger E. The proteasome maturation protein POMP facilitates major steps of 20S proteasome formation at the endoplasmic reticulum. EMBO Rep. 2007 Dec;8(12):1170-5. Epub 2007 Oct 19.
PM	18083104	Komatsu M, Waguri S, Koike M, Sou YS, Ueno T, Hara T, Mizushima N, Iwata J, Ezaki J, Murata S, Hamazaki J, Nishito Y, Iemura S, Natsume T, Yanagawa T, Uwayama J, Warabi E, Yoshida H, Ishii T, Kobayashi A, Yamamoto M, Yue Z, Uchiyama Y, Kominami E, Tanaka K. Homeostatic levels of p62 control cytoplasmic inclusion body formation in autophagy-deficient mice. Cell. 2007 Dec 14;131(6):1149-63.
PM	18490439	Hsu KW, Hsieh RH, Lee YH, Chao CH, Wu KJ, Tseng MJ, Yeh TS. The activated Notch1 receptor cooperates with alpha-enolase and MBP-1 in modulating c-myc activity. Mol Cell Biol. 2008 Aug;28(15):4829-42. Epub 2008 May 19.
PM	18532879	Süel KE, Gu H, Chook YM. Modular organization and combinatorial energetics of proline-tyrosine nuclear localization signals. PLoS Biol. 2008 Jun 3;6(6):e137.
PM	18573886	Sinsimer KS, Gratacós FM, Knapinska AM, Lu J, Krause CD, Wierzbowski AV, Maher LR, Scrudato S, Rivera YM, Gupta S, Turrin DK, De La Cruz MP, Pestka S, Brewer G. Chaperone Hsp27, a novel subunit of AUF1 protein complexes, functions in AU-rich element-mediated mRNA decay. Mol Cell Biol. 2008 Sep;28(17):5223-37. Epub 2008 Jun 23.
PM	18984161	Chari A, Golas MM, Klingenhäger M, Neuenkirchen N, Sander B, Englbrecht C, Sickmann A, Stark H, Fischer U. An assembly chaperone collaborates with the SMN complex to generate spliceosomal SnRNPs. Cell. 2008 Oct 31;135(3):497-509.
PM	19099192	He Y, Smith R. Nuclear functions of heterogeneous nuclear ribonucleoproteins A/B. Cell Mol Life Sci. 2009 Apr;66(7):1239-56.
PM	19262567	Topisirovic I, Siddiqui N, Lapointe VL, Trost M, Thibault P, Bangeranye C, Piñol-Roma S, Borden KL. Molecular dissection of the eukaryotic initiation factor 4E (eIF4E) export-competent RNP. EMBO J. 2009 Apr 22;28(8):1087-98. Epub 2009 Mar 5.
PM	19339246	Minig V, Kattan Z, van Beeumen J, Brunner E, Becuwe P. Identification of DDB2 protein as a transcriptional regulator of constitutive SOD2 gene expression in human breast cancer cells. J Biol Chem. 2009 May 22;284(21):14165-76. Epub 2009 Apr 1.
PM	19417104	Yamashita A, Izumi N, Kashima I, Ohnishi T, Saari B, Katsuhata Y, Muramatsu R, Morita T, Iwamatsu A, Hachiya T, Kurata R, Hirano H, Anderson P, Ohno S. SMG-8 and SMG-9, two novel subunits of the SMG-1 complex, regulate remodeling of the mRNA surveillance complex during nonsense-mediated mRNA decay. Genes Dev. 2009 May 1;23(9):1091-105.
PM	19519778	Barbeito AG, Garringer HJ, Baraibar MA, Gao X, Arredondo M, Núñez MT, Smith MA, Ghetti B, Vidal R. Abnormal iron metabolism and oxidative stress in mice expressing a mutant form of the ferritin light polypeptide gene. J Neurochem. 2009 May;109(4):1067-78. Epub 2009 Mar 30.
PM	19523114	Bressan GC, Quaresma AJ, Moraes EC, Manfiolli AO, Passos DO, Gomes MD, Kobarg J. Functional association of human Ki-1/57 with pre-mRNA splicing events. FEBS J. 2009 Jul;276(14):3770-83. Epub 2009 Jun 11.
PM	19531652	Zhang KH, Tian HY, Gao X, Lei WW, Hu Y, Wang DM, Pan XC, Yu ML, Xu GJ, Zhao FK, Song JG. Ferritin heavy chain-mediated iron homeostasis and subsequent increased reactive oxygen species production are essential for epithelial-mesenchymal transition. Cancer Res. 2009 Jul 1;69(13):5340-8. Epub 2009 Jun 16.
PM	19664273	Davis BN, Hata A. Regulation of MicroRNA Biogenesis: A miRiad of mechanisms. Cell Commun Signal. 2009;7:18. Epub 2009 Aug 10.
PM	19668220	Ilarregui JM, Croci DO, Bianco GA, Toscano MA, Salatino M, Vermeulen ME, Geffner JR, Rabinovich GA. Tolerogenic signals delivered by dendritic cells to T cells through a galectin-1-driven immunoregulatory circuit involving interleukin 27 and interleukin 10. Nat Immunol. 2009 Sep;10(9):981-91. Epub 2009 Aug 9.
PM	19688755	Wessels HJ, Vogel RO, van den Heuvel L, Smeitink JA, Rodenburg RJ, Nijtmans LG, Farhoud MH. LC-MS/MS as an alternative for SDS-PAGE in blue native analysis of protein complexes. Proteomics. 2009 Sep;9(17):4221-8.
PM	19847302	Galli S, Jahn O, Hitt R, Hesse D, Opitz L, Plessmann U, Urlaub H, Poderoso JJ, Jares-Erijman EA, Jovin TM. A new paradigm for MAPK: structural interactions of hERK1 with mitochondria in HeLa cells. PLoS One. 2009;4(10):e7541. Epub 2009 Oct 22.
PM	19935650	von Kriegsheim A, Baiocchi D, Birtwistle M, Sumpton D, Bienvenut W, Morrice N, Yamada K, Lamond A, Kalna G, Orton R, Gilbert D, Kolch W. Cell fate decisions are specified by the dynamic ERK interactome. Nat Cell Biol. 2009 Dec;11(12):1458-64. Epub 2009 Nov 22.
PM	20000738	Yang X, Zou P, Yao J, Yun D, Bao H, Du R, Long J, Chen X. Proteomic dissection of cell type-specific H2AX-interacting protein complex associated with hepatocellular carcinoma. J Proteome Res. 2010 Mar 5;9(3):1402-15.
PM	20080577	Shuaib M, Ouararhni K, Dimitrov S, Hamiche A. HJURP binds CENP-A via a highly conserved N-terminal domain and mediates its deposition at centromeres. Proc Natl Acad Sci U S A. 2010 Jan 26;107(4):1349-54. Epub 2010 Jan 6.
PM	20159981	Luscieti S, Santambrogio P, Langlois d'Estaintot B, Granier T, Cozzi A, Poli M, Gallois B, Finazzi D, Cattaneo A, Levi S, Arosio P. Mutant ferritin L-chains that cause neurodegeneration act in a dominant-negative manner to reduce ferritin iron incorporation. J Biol Chem. 2010 Apr 16;285(16):11948-57. Epub 2010 Feb 16.
PM	20195357	Miyamoto-Sato E, Fujimori S, Ishizaka M, Hirai N, Masuoka K, Saito R, Ozawa Y, Hino K, Washio T, Tomita M, Yamashita T, Oshikubo T, Akasaka H, Sugiyama J, Matsumoto Y, Yanagawa H. A comprehensive resource of interacting protein regions for refining human transcription factor networks. PLoS One. 2010;5(2):e9289. Epub 2010 Feb 24.
PM	20360068	Hutchins JR, Toyoda Y, Hegemann B, Poser I, Hériché JK, Sykora MM, Augsburg M, Hudecz O, Buschhorn BA, Bulkescher J, Conrad C, Comartin D, Schleiffer A, Sarov M, Pozniakovsky A, Slabicki MM, Schloissnig S, Steinmacher I, Leuschner M, Ssykor A, Lawo S, Pelletier L, Stark H, Nasmyth K, Ellenberg J, Durbin R, Buchholz F, Mechtler K, Hyman AA, Peters JM. Systematic analysis of human protein complexes…
PM	20562859	Behrends C, Sowa ME, Gygi SP, Harper JW. Network organization of the human autophagy system. Nature. 2010 Jul 1;466(7302):68-76. Epub 2010 Jun 20.
PM	21145461	Bennett EJ, Rush J, Gygi SP, Harper JW. Dynamics of cullin-RING ubiquitin ligase network revealed by systematic quantitative proteomics. Cell. 2010 Dec 10;143(6):951-65.
PM	21245386	Knapinska AM, Gratacós FM, Krause CD, Hernandez K, Jensen AG, Bradley JJ, Wu X, Pestka S, Brewer G. Chaperone Hsp27 modulates AUF1 proteolysis and AU-rich element-mediated mRNA degradation. Mol Cell Biol. 2011 Apr;31(7):1419-31. Epub 2011 Jan 18.
PM	21276451	Furia A, Moscato M, Calì G, Pizzo E, Confalone E, Amoroso MR, Esposito F, Nitsch L, D'Alessio G. The ribonuclease/angiogenin inhibitor is also present in mitochondria and nuclei. FEBS Lett. 2011 Feb 18;585(4):613-7. Epub 2011 Jan 26.
PM	21382349	Fardilha M, Esteves SL, Korrodi-Gregório L, Vintém AP, Domingues SC, Rebelo S, Morrice N, Cohen PT, da Cruz e Silva OA, da Cruz e Silva EF. Identification of the human testis protein phosphatase 1 interactome. Biochem Pharmacol. 2011 Nov 15;82(10):1403-15. Epub 2011 Mar 5.
PM	21516116	Yu H, Tardivo L, Tam S, Weiner E, Gebreab F, Fan C, Svrzikapa N, Hirozane-Kishikawa T, Rietman E, Yang X, Sahalie J, Salehi-Ashtiani K, Hao T, Cusick ME, Hill DE, Roth FP, Braun P, Vidal M. Next-generation sequencing to generate interactome datasets. Nat Methods. 2011 Jun;8(6):478-80. Epub 2011 Apr 24.
PM	21566083	Liu L, Xie N, Rennie P, Challis JR, Gleave M, Lye SJ, Dong X. Consensus PP1 binding motifs regulate transcriptional corepression and alternative RNA splicing activities of the steroid receptor coregulators, p54nrb and PSF. Mol Endocrinol. 2011 Jul;25(7):1197-210. Epub 2011 May 12.
PM	21642987	Pichlmair A, Lassnig C, Eberle CA, Górna MW, Baumann CL, Burkard TR, Bürckstümmer T, Stefanovic A, Krieger S, Bennett KL, Rülicke T, Weber F, Colinge J, Müller M, Superti-Furga G. IFIT1 is an antiviral protein that recognizes 5'-triphosphate RNA. Nat Immunol. 2011 Jul;12(7):624-30. Epub 2011 Jun 5.
PM	21832065	Zhong Y, Wang Y, Yang H, Ballar P, Lee JG, Ye Y, Monteiro MJ, Fang S. Importin beta interacts with the endoplasmic reticulum-associated degradation machinery and promotes ubiquitination and degradation of mutant alpha1-antitrypsin. J Biol Chem. 2011 Sep 30;286(39):33921-30. Epub 2011 Aug 8.
PM	21988832	Wang J, Huo K, Ma L, Tang L, Li D, Huang X, Yuan Y, Li C, Wang W, Guan W, Chen H, Jin C, Wei J, Zhang W, Yang Y, Liu Q, Zhou Y, Zhang C, Wu Z, Xu W, Zhang Y, Liu T, Yu D, Zhang Y, Chen L, Zhu D, Zhong X, Kang L, Gan X, Yu X, Ma Q, Yan J, Zhou L, Liu Z, Zhu Y, Zhou T, He F, Yang X. Toward an understanding of the protein interaction network of the human liver. Mol Syst Biol. 2011;7:536. Epub 2011 O…
PM	22118625	Tsofack SP, Garand C, Sereduk C, Chow D, Aziz M, Guay D, Yin HH, Lebel M. NONO and RALY proteins are required for YB-1 oxaliplatin induced resistance in colon adenocarcinoma cell lines. Mol Cancer. 2011;10:145. Epub 2011 Nov 25.
PM	22154964	Gizak A, Pirog M, Rakus D. Muscle FBPase binds to cardiomyocyte mitochondria under glycogen synthase kinase-3 inhibition or elevation of cellular Ca2+ level. FEBS Lett. 2012 Jan 2;586(1):13-9. Epub 2011 Dec 7.
PM	22365833	Hegele A, Kamburov A, Grossmann A, Sourlis C, Wowro S, Weimann M, Will CL, Pena V, Lührmann R, Stelzl U. Dynamic protein-protein interaction wiring of the human spliceosome. Mol Cell. 2012 Feb 24;45(4):567-80.
PM	22386318	Yao P, Potdar AA, Arif A, Ray PS, Mukhopadhyay R, Willard B, Xu Y, Yan J, Saidel GM, Fox PL. Coding region polyadenylation generates a truncated tRNA synthetase that counters translation repression. Cell. 2012 Mar 30;149(1):88-100. Epub 2012 Mar 1.
PM	22446626	Close P, East P, Dirac-Svejstrup AB, Hartmann H, Heron M, Maslen S, Chariot A, Söding J, Skehel M, Svejstrup JQ. DBIRD complex integrates alternative mRNA splicing with RNA polymerase II transcript elongation. Nature. 2012 Apr 19;484(7394):386-9. Epub 2012 Mar 25.
PM	22558984	Luo J, Ye XW, Jiang W, Zhou HJ, Xiao Q, Yang ZS, Liu L, Wang L. [Construction and identification of SPARC shRNA lentiviral vector and its expression in human SKM-1 cells]. Xi Bao Yu Fen Zi Mian Yi Xue Za Zhi. 2012 May;28(5):466-9.
PM	22665516	Jansen G, Määttänen P, Denisov AY, Scarffe L, Schade B, Balghi H, Dejgaard K, Chen LY, Muller WJ, Gehring K, Thomas DY. An interaction map of endoplasmic reticulum chaperones and foldases. Mol Cell Proteomics. 2012 Sep;11(9):710-23. Epub 2012 Jun 4.
PM	22810585	Pichlmair A, Kandasamy K, Alvisi G, Mulhern O, Sacco R, Habjan M, Binder M, Stefanovic A, Eberle CA, Goncalves A, Bürckstümmer T, Müller AC, Fauster A, Holze C, Lindsten K, Goodbourn S, Kochs G, Weber F, Bartenschlager R, Bowie AG, Bennett KL, Colinge J, Superti-Furga G. Viral immune modulators perturb the human molecular network by common and unique strategies. Nature. 2012 Jul 26;487(7408):486-…
PM	22963397	Wang BS, Liu YZ, Yang Y, Zhang Y, Hao JJ, Yang H, Wang XM, Zhang ZQ, Zhan QM, Wang MR. Autophagy negatively regulates cancer cell proliferation via selectively targeting VPRBP. Clin Sci (Lond). 2013 Feb;124(3):203-14.
PM	23080069	Esteves SL, Korrodi-Gregório L, Cotrim CZ, van Kleeff PJ, Domingues SC, da Cruz e Silva OA, Fardilha M, da Cruz e Silva EF. Protein phosphatase 1? isoforms linked interactions in the brain. J Mol Neurosci. 2013 May;50(1):179-97. Epub 2012 Oct 19.
PM	23159318	Di Liegro CM, Schiera G, Proia P, Saladino P, Di Liegro I. Identification in the rat brain of a set of nuclear proteins interacting with H1° mRNA. Neuroscience. 2013 Jan 15;229:71-6. Epub 2012 Nov 14.
PM	23169665	Bursa? S, Brdov?ak MC, Pfannkuchen M, Orsoli? I, Golomb L, Zhu Y, Katz C, Daftuar L, Grabu?i? K, Vukeli? I, Fili? V, Oren M, Prives C, Volarevic S. Mutual protection of ribosomal proteins L5 and L11 from degradation is essential for p53 activation upon ribosomal biogenesis stress. Proc Natl Acad Sci U S A. 2012 Dec 11;109(50):20467-72. Epub 2012 Nov 20.
PM	23260140	Mick DU, Dennerlein S, Wiese H, Reinhold R, Pacheu-Grau D, Lorenzi I, Sasarman F, Weraarpachai W, Shoubridge EA, Warscheid B, Rehling P. MITRAC links mitochondrial protein translocation to respiratory-chain assembly and translational regulation. Cell. 2012 Dec 21;151(7):1528-41.
PM	23414517	Blandin G, Marchand S, Charton K, Danièle N, Gicquel E, Boucheteil JB, Bentaib A, Barrault L, Stockholm D, Bartoli M, Richard I. A human skeletal muscle interactome centered on proteins involved in muscular dystrophies: LGMD interactome. Skelet Muscle. 2013;3(1):3. Epub 2013 Feb 15.
PM	23555304	Wallach T, Schellenberg K, Maier B, Kalathur RK, Porras P, Wanker EE, Futschik ME, Kramer A. Dynamic circadian protein-protein interaction networks predict temporal organization of cellular functions. PLoS Genet. 2013 Mar;9(3):e1003398. Epub 2013 Mar 28.
PM	23602568	Varjosalo M, Keskitalo S, Van Drogen A, Nurkkala H, Vichalkovski A, Aebersold R, Gstaiger M. The protein interaction landscape of the human CMGC kinase group. Cell Rep. 2013 Apr 25;3(4):1306-20. Epub 2013 Apr 18.
PM	23665500	Piazzi M, Blalock WL, Bavelloni A, Faenza I, D'Angelo A, Maraldi NM, Cocco L. Phosphoinositide-specific phospholipase C ? 1b (PI-PLC?1b) interactome: affinity purification-mass spectrometry analysis of PI-PLC?1b with nuclear protein. Mol Cell Proteomics. 2013 Aug;12(8):2220-35. Epub 2013 May 9.
PM	23788140	Kim K, Hahm E, Li J, Holbrook LM, Sasikumar P, Stanley RG, Ushio-Fukai M, Gibbins JM, Cho J. Platelet protein disulfide isomerase is required for thrombus formation but not for hemostasis in mice. Blood. 2013 Aug 8;122(6):1052-61. Epub 2013 Jun 20.
PM	24366813	Hauri S, Wepf A, van Drogen A, Varjosalo M, Tapon N, Aebersold R, Gstaiger M. Interaction proteome of human Hippo signaling: modular control of the co-activator YAP1. Mol Syst Biol. 2013;9:713. Epub 2013 Dec 22.
PM	7527560	Lehmeier T, Raker V, Hermann H, Lührmann R. cDNA cloning of the Sm proteins D2 and D3 from human small nuclear ribonucleoproteins: evidence for a direct D1-D2 interaction. Proc Natl Acad Sci U S A. 1994 Dec 6;91(25):12317-21.
PM	8061610	Mande SC, Mainfroid V, Kalk KH, Goraj K, Martial JA, Hol WG. Crystal structure of recombinant human triosephosphate isomerase at 2.8 A resolution. Triosephosphate isomerase-related human genetic disorders and comparison with the trypanosomal enzyme. Protein Sci. 1994 May;3(5):810-21.
PM	8609635	Mainfroid V, Terpstra P, Beauregard M, Frère JM, Mande SC, Hol WG, Martial JA, Goraj K. Three hTIM mutants that provide new insights on why TIM is a dimer. J Mol Biol. 1996 Mar 29;257(2):441-56.
PM	8876227	MacMillan-Crow LA, Crow JP, Kerby JD, Beckman JS, Thompson JA. Nitration and inactivation of manganese superoxide dismutase in chronic rejection of human renal allografts. Proc Natl Acad Sci U S A. 1996 Oct 15;93(21):11853-8.
PM	9315629	Chen T, Damaj BB, Herrera C, Lasko P, Richard S. Self-association of the single-KH-domain family members Sam68, GRP33, GLD-1, and Qk1: role of the KH domain. Mol Cell Biol. 1997 Oct;17(10):5707-18.
PM	9357955	Wang JJ, Martin PR, Singleton CK. Aspartate 155 of human transketolase is essential for thiamine diphosphate-magnesium binding, and cofactor binding is required for dimer formation. Biochim Biophys Acta. 1997 Sep 5;1341(2):165-72.
PM	9417867	Fury MG, Zhang W, Christodoulopoulos I, Zieve GW. Multiple protein: protein interactions between the snRNP common core proteins. Exp Cell Res. 1997 Nov 25;237(1):63-9.
PM	9472029	Dominguez M, Dejgaard K, Füllekrug J, Dahan S, Fazel A, Paccaud JP, Thomas DY, Bergeron JJ, Nilsson T. gp25L/emp24/p24 protein family members of the cis-Golgi network bind both COP I and II coatomer. J Cell Biol. 1998 Feb 23;140(4):751-65.
PM	9482852	Pavel J, Harter C, Wieland FT. Reversible dissociation of coatomer: functional characterization of a beta/delta-coat protein subcomplex. Proc Natl Acad Sci U S A. 1998 Mar 3;95(5):2140-5.
PM	9501084	Sasaki T, Hohenester E, Göhring W, Timpl R. Crystal structure and mapping by site-directed mutagenesis of the collagen-binding epitope of an activated form of BM-40/SPARC/osteonectin. EMBO J. 1998 Mar 16;17(6):1625-34.
PM	9563502	Hahm B, Cho OH, Kim JE, Kim YK, Kim JH, Oh YL, Jang SK. Polypyrimidine tract-binding protein interacts with HnRNP L. FEBS Lett. 1998 Apr 3;425(3):401-6.
PM	9671495	Chen T, Richard S. Structure-function analysis of Qk1: a lethal point mutation in mouse quaking prevents homodimerization. Mol Cell Biol. 1998 Aug;18(8):4863-71.
PM	9729453	Jensen LE, Whitehead AS. Regulation of serum amyloid A protein expression during the acute-phase response. Biochem J. 1998 Sep 15;334 ( Pt 3):489-503.
PM	9736690	Bianchet MA, Hullihen J, Pedersen PL, Amzel LM. The 2.8-A structure of rat liver F1-ATPase: configuration of a critical intermediate in ATP synthesis/hydrolysis. Proc Natl Acad Sci U S A. 1998 Sep 15;95(19):11065-70.
PM	9751720	Harter C, Wieland FT. A single binding site for dilysine retrieval motifs and p23 within the gamma subunit of coatomer. Proc Natl Acad Sci U S A. 1998 Sep 29;95(20):11649-54.
PM	9783744	Lee AY, Gulnik SV, Erickson JW. Conformational switching in an aspartic proteinase. Nat Struct Biol. 1998 Oct;5(10):866-71.
PM	9827808	ter Haar E, Musacchio A, Harrison SC, Kirchhausen T. Atomic structure of clathrin: a beta propeller terminal domain joins an alpha zigzag linker. Cell. 1998 Nov 13;95(4):563-73.
PM	9971870	Gabay C, Kushner I. Acute-phase proteins and other systemic responses to inflammation. N Engl J Med. 1999 Feb 11;340(6):448-54.
